# Supplementary material for: Light regulates nuclear detainment of intron-retained transcripts through COP1-spliceosome to modulate photomorphogenesis
Source: Nat Commun. 2024 Jun 15;15:5130. doi: 10.1038/s41467-024-49571-9 (PMC11180117; doi:10.1038/s41467-024-49571-9)
Supplement: Supplementary file 4 — Supplementary Data 1 [file 41467_2024_49571_MOESM4_ESM.xlsx]

## Sheet: WT_L vs WT_D
Supplementary Data 1. RNA-seq data of alternative splicing events, related to Fig. 2 and 3, and Supplementary Fig. 4.
GeneID: Gene id
geneSymbol: Gene name
chr: Chromosome
strand: Strand of the gene
longExonStart_0base: The start site of the longer exon
longExonEnd: The end site of the longer exon
shortES: The start site of the shorter exon
shortEE: The end site of the shorter exon
flankingES: The start site of the flanking exon
flankingEE: The end site of the flanking exon
riExonStart_0base: The start site of the exon containing an intron
riExonEnd: The end site of the exon containing an intron
upstreamES: The start site of the upstream exon
upstreamEE: The end site of the upstream exon
downstreamES: The start site of the downstream exon
downstreamEE: The end site of the downstream exon
exonStart_0base: The start site of the exon
exonEnd: The end site of the exon
IJC_SAMPLE_1: Inclusion counts for sample 1. Replicates are comma separated
SJC_SAMPLE_1: Skipping counts for sample 1. Replicates are comma separated
IJC_SAMPLE_2: Inclusion counts for sample 2. Replicates are comma separated
SJC_SAMPLE_2: Skipping counts for sample 2. Replicates are comma separated
IncFormLen: Length of inclusion form, used for normalization
SkipFormLen: Length of skipping form, used for normalization
FDR: False Discovery Rate calculated from p-value. (Only available if statistical model is on)
IncLevel1: Inclusion level for sample 1. Replicates are comma separated. Calculated from normalized counts
IncLevel2: Inclusion level for sample 2. Replicates are comma separated. Calculated from normalized counts
IncLevelDifference: average(IncLevel1) - average(IncLevel2)
SAMPLE_1: WT_L
SAMPLE_2: WT_D
A3SS
GeneID	geneSymbol	chr	strand	longExonStart_0base	longExonEnd	shortES	shortEE	flankingES	flankingEE	ID	IJC_SAMPLE_1	SJC_SAMPLE_1	IJC_SAMPLE_2	SJC_SAMPLE_2	IncFormLen	SkipFormLen	PValue	FDR	IncLevel1	IncLevel2	IncLevelDifference
AT5G66850	MAPKKK5	chr5	-	26695567	26696171	26695567	26696142	26696300	26696380	2	3,9,13	129126102	10,19,20	104108134	178	149	0.00535312	0.0388675	0.019,0.056,0.096	0.074,0.128,0.111	-0.047
AT5G66720	NA	chr5	-	26639669	26639979	26639669	26639970	26640048	26640545	3	221234233	22,17,25	195191197	6,0,10	158	149	1.9214e-06	7.2337e-05	0.905,0.928,0.898	0.968,1.0,0.949	-0.062
AT5G65640	BHLH93	chr5	+	26238553	26238721	26238563	26238721	26238239	26238422	10	143170172	4,3,7	687686605	9,3,0	159	149	0.0163394	0.0907997	0.971,0.982,0.958	0.986,0.995,1.0	-0.023
AT5G65060	MAF3	chr5	+	25990083	25990183	25990116	25990183	25989941	25990003	13	6,6,16	0,1,3	29,23,19	15,19,4	182	149	0.00261757	0.0218993	1.0,0.831,0.814	0.613,0.498,0.795	0.246
AT5G63870	PP7	chr5	-	25562512	25562924	25562512	25562913	25563158	25563316	15	16,17,21	131142129	7,1,0	97,114,95	160	149	1.02481e-07	6.12779e-06	0.102,0.1,0.132	0.063,0.008,0.0	0.088
AT5G61410	RPE	chr5	-	24683605	24683858	24683605	24683852	24684044	24684134	25	290629793304	458432510	523471499	64,67,39	155	149	0.00934431	0.0588142	0.859,0.869,0.862	0.887,0.871,0.925	-0.031
AT5G60980	NA	chr5	+	24545428	24545494	24545431	24545494	24545230	24545352	27	132126141	115114108	155217184	194199220	152	149	0.0327353	0.153864	0.529,0.52,0.561	0.439,0.517,0.451	0.068
AT5G60580	NA	chr5	+	24356204	24356305	24356225	24356305	24356052	24356143	29	10,6,18	37,35,39	37,37,9	213201172	170	149	0.00909261	0.0577665	0.192,0.131,0.288	0.132,0.139,0.044	0.099
AT5G60570	NA	chr5	+	24348169	24350164	24348379	24350164	24347782	24348026	31	36,28,33	79,66,120	43,43,50	218282233	298	149	0.000112159	0.00187186	0.186,0.175,0.121	0.09,0.071,0.097	0.075
AT5G58330	NA	chr5	-	23581929	23582023	23581929	23582020	23582114	23582395	44	7699801014	350413364	87140143	27,23,32	152	149	4.61912e-05	0.000902949	0.683,0.699,0.732	0.76,0.856,0.814	-0.105
AT5G58240	FHIT	chr5	-	23558741	23558977	23558741	23558890	23559056	23559171	45	18,29,28	56,63,82	63,73,38	69,60,46	236	149	2.89925e-07	1.37074e-05	0.169,0.225,0.177	0.366,0.434,0.343	-0.191
AT5G55100	NA	chr5	-	22362891	22363935	22362891	22363626	22364074	22364235	55	60,67,65	2,3,4	111,94,81	11,11,13	298	149	0.00245067	0.0208461	0.938,0.918,0.89	0.835,0.81,0.757	0.115
AT5G55100	NA	chr5	-	22362891	22363976	22362891	22363626	22364074	22364235	56	14,27,23	2,3,4	19,24,25	11,11,13	298	149	0.000332194	0.00432917	0.778,0.818,0.742	0.463,0.522,0.49	0.288
AT5G52070	NA	chr5	+	21163578	21163968	21163726	21163968	21162095	21162208	69	17,36,40	23,43,17	13,37,38	40,63,42	297	149	0.0478612	0.205712	0.271,0.296,0.541	0.14,0.228,0.312	0.143
AT5G52040	ATRSP41	chr5	+	21131561	21132199	21132086	21132199	21131075	21131186	70	49,69,51	312365393	205164194	290369314	298	149	0	0	0.073,0.086,0.061	0.261,0.182,0.236	-0.153
AT5G51200	NA	chr5	+	20818244	20818334	20818247	20818334	20818006	20818111	76	90178146	12,11,11	71,104,93	9,14,16	152	149	0.0318892	0.150419	0.88,0.941,0.929	0.885,0.879,0.851	0.045
AT5G48545	HINT3	chr5	+	19677544	19677747	19677693	19677747	19676967	19677034	89	231299239	12,18,8	371402341	6,6,3	298	149	8.74295e-06	0.000219437	0.906,0.893,0.937	0.969,0.971,0.983	-0.062
AT5G48150	PAT1	chr5	-	19523031	19524083	19523031	19524072	19524308	19524388	92	100130126	11,8,14	179195192	40,31,25	160	149	0.00370515	0.0289714	0.894,0.938,0.893	0.806,0.854,0.877	0.063
AT5G47900	NA	chr5	+	19393811	19393903	19393819	19393903	19393605	19393731	95	8,26,9	32,20,17	19,35,24	19,25,20	157	149	0.0448757	0.196029	0.192,0.552,0.334	0.487,0.571,0.532	-0.171
AT5G47690	NA	chr5	+	19325221	19325311	19325224	19325311	19324534	19325134	98	114178150	62,85,66	177211209	34,68,51	152	149	1.56674e-05	0.000361952	0.643,0.672,0.69	0.836,0.753,0.801	-0.128
AT5G38970	CYP85A1	chr5	-	15597192	15597517	15597192	15597485	15597583	15597910	132	3,3,1	0,0,0	16,50,36	9,2,0	181	149	0.00056397	0.0065145	1.0,1.0,1.0	0.594,0.954,1.0	0.151
AT5G37370	SRL1	chr5	-	14814825	14815052	14814825	14814848	14815171	14816046	142	34,44,39	17,21,14	29,72,25	35,42,32	298	149	0.00543236	0.0393024	0.5,0.512,0.582	0.293,0.462,0.281	0.186
AT5G37370	SRL1	chr5	-	14814825	14815545	14814825	14815283	14815697	14816046	143	23,36,34	44,22,35	88103103	24,26,28	298	149	1.2698e-07	6.97701e-06	0.207,0.45,0.327	0.647,0.665,0.648	-0.325
AT5G27840	TOPP8	chr5	-	9862922	9863506	9862922	9863334	9863606	9863786	154	7,19,12	92151151	16,4,1	252256181	298	149	4.34402e-05	0.000874396	0.037,0.059,0.038	0.031,0.008,0.003	0.031
AT5G25520	NA	chr5	+	8888097	8888590	8888530	8888590	8887835	8887956	166	60,84,57	47,48,41	92,85,87	28,36,39	298	149	0.00265904	0.0220646	0.39,0.467,0.41	0.622,0.541,0.527	-0.141
AT5G24350	NA	chr5	+	8304631	8305566	8304644	8305566	8303289	8304256	174	29,29,22	0,2,0	29,42,59	4,3,5	162	149	0.00182973	0.0168319	1.0,0.93,1.0	0.87,0.928,0.916	0.072
AT5G24320	NA	chr5	-	8285442	8285548	8285442	8285536	8285610	8285690	175	12,0,2	32,51,58	0,5,0	124,90,108	161	149	0.000392058	0.0048899	0.258,0.0,0.031	0.0,0.049,0.0	0.08
AT5G27270	EMB976	chr5	+	9606260	9607679	9606277	9607679	9605483	9606192	179	7,16,6	80,60,44	15,14,7	32,39,37	166	149	0.0164292	0.0910099	0.073,0.193,0.109	0.296,0.244,0.145	-0.103
AT5G23720	PHS1	chr5	+	7998966	7999168	7998971	7999168	7998688	7998831	180	20,24,11	8,13,9	53,67,56	11,19,14	154	149	0.015263	0.0859547	0.708,0.641,0.542	0.823,0.773,0.795	-0.167
AT5G23610	NA	chr5	-	7958016	7958134	7958016	7958131	7958217	7958576	182	2,26,9	96127119	38,41,10	163188155	152	149	0.0362606	0.164549	0.02,0.167,0.069	0.186,0.176,0.059	-0.055
AT5G21970	NA	chr5	+	7261989	7263644	7262049	7263644	7261522	7261764	198	4,10,8	18,39,21	2,0,0	4,21,14	209	149	0.000119107	0.00195278	0.137,0.155,0.214	0.263,0.0,0.0	0.081
AT5G21222	ATC401	chr5	+	7209057	7209592	7209387	7209592	7208642	7208928	200	12,16,10	115119115	7,13,6	29,50,19	298	149	0.0062714	0.0438136	0.05,0.063,0.042	0.108,0.115,0.136	-0.068
AT5G19350	RBP47B'	chr5	+	6520189	6520278	6520201	6520278	6519607	6520085	207	193214233	16,2,7	185194192	13,23,14	161	149	0.00122861	0.0123651	0.918,0.99,0.969	0.929,0.886,0.927	0.045
AT5G19030	NA	chr5	-	6357382	6357598	6357382	6357584	6357770	6357877	209	50,46,39	15,15,12	16,24,17	15,10,12	163	149	0.0190507	0.101932	0.753,0.737,0.748	0.494,0.687,0.564	0.164
AT5G16840	BPA1	chr5	+	5537023	5537093	5537026	5537093	5536754	5536864	223	1,3,3	239273310	10,17,9	374388335	152	149	0.000164222	0.00248364	0.004,0.011,0.009	0.026,0.041,0.026	-0.023
AT5G16520	NA	chr5	-	5395341	5395515	5395341	5395480	5395607	5395697	224	63,51,60	0,4,0	68,69,45	11,9,1	184	149	9.71734e-05	0.00170305	1.0,0.912,1.0	0.833,0.861,0.973	0.082
AT5G16420	NA	chr5	+	5369777	5370242	5369798	5370242	5367970	5369691	225	2,2,3	1,2,3	2,9,15	0,3,1	170	149	0.0136805	0.0791947	0.637,0.467,0.467	1.0,0.724,0.929	-0.361
AT5G53500	NA	chr5	-	21727504	21728645	21727504	21728633	21729032	21729413	231	52,53,64	17,13,7	29,43,11	0,2,2	161	149	7.7525e-05	0.00140722	0.739,0.79,0.894	1.0,0.952,0.836	-0.122
AT5G14610	NA	chr5	+	4714589	4715069	4714592	4715069	4714116	4714506	237	10,17,6	67,93,71	20,30,28	101,115,54	152	149	0.0037413	0.029142	0.128,0.152,0.077	0.163,0.204,0.337	-0.116
AT5G14270	BET9	chr5	+	4607424	4607508	4607427	4607508	4607282	4607349	240	1,2,0	94,86,142	4,9,4	209235152	152	149	0.0220824	0.113544	0.01,0.022,0.0	0.018,0.036,0.025	-0.016
AT5G13660	NA	chr5	+	4406443	4406515	4406446	4406515	4405093	4406365	243	1,3,3	11,11,12	8,11,7	17,15,16	152	149	0.013416	0.0783306	0.082,0.211,0.197	0.316,0.418,0.3	-0.181
AT5G13390	NEF1	chr5	+	4294836	4295065	4294845	4295065	4294183	4294755	248	41,44,41	54,48,34	47,25,53	95116105	158	149	9.33774e-05	0.00165075	0.417,0.464,0.532	0.318,0.169,0.322	0.201
AT5G12840	NFYA1	chr5	-	4052230	4052331	4052230	4052328	4052684	4052963	252	58,83,59	14,22,35	75,112,55	58,39,43	152	149	0.0487177	0.208512	0.802,0.787,0.623	0.559,0.738,0.556	0.12
AT5G12440	NA	chr5	-	4041473	4041709	4041473	4041676	4042037	4042254	256	6,8,7	1,0,0	2,3,4	2,1,5	182	149	1.56076e-06	6.10198e-05	0.831,1.0,1.0	0.45,0.711,0.396	0.425
AT5G11350	NA	chr5	+	3621767	3622209	3621770	3622209	3621518	3621684	259	0,0,0	33,23,37	1,6,1	34,35,30	152	149	0.00463841	0.0346407	0.0,0.0,0.0	0.028,0.144,0.032	-0.068
AT5G11170	RH15	chr5	+	3554100	3554409	3554236	3554409	3553678	3553779	260	181152239	280330263	298285271	328391294	285	149	0.045039	0.196029	0.253,0.194,0.322	0.322,0.276,0.325	-0.051
AT5G10450	GRF6	chr5	-	3283852	3284571	3283852	3284466	3284665	3284782	264	67,58,53	53,47,31	108109111	82128156	254	149	0.035305	0.161675	0.426,0.42,0.501	0.436,0.333,0.294	0.095
AT5G09860	THO1	chr5	+	3069215	3069332	3069218	3069332	3069041	3069083	271	28,47,37	20,27,32	35,16,32	32,43,38	152	149	0.0172588	0.0945743	0.578,0.631,0.531	0.517,0.267,0.452	0.168
AT5G09330	NAC082	chr5	-	2894551	2895065	2894551	2894755	2895310	2895422	275	122127162	0,0,5	234238254	6,0,14	298	149	0.0166676	0.0920793	1.0,1.0,0.942	0.951,1.0,0.901	0.03
AT5G08535	NA	chr5	+	2762592	2762940	2762709	2762940	2762441	2762517	279	4,14,4	79,29,53	14,29,25	53,73,55	266	149	0.000770743	0.00846394	0.028,0.213,0.041	0.129,0.182,0.203	-0.077
AT5G08480	VQ31	chr5	+	2744417	2745111	2744428	2745111	2743318	2743843	280	1,4,1	0,0,0	1,4,2	1,3,5	160	149	5.17845e-09	5.30094e-07	1.0,1.0,1.0	0.482,0.554,0.271	0.564
AT5G49960	NA	chr5	-	20324877	20324970	20324877	20324954	20325062	20325257	283	34,22,31	8,1,8	37,37,39	21,18,14	165	149	0.00455414	0.034291	0.793,0.952,0.778	0.614,0.65,0.716	0.181
AT5G08130	BIM1	chr5	-	2609301	2609391	2609301	2609354	2609534	2609914	286	135137151	6,12,10	352366294	46,62,71	186	149	1.24421e-06	5.05895e-05	0.947,0.901,0.924	0.86,0.825,0.768	0.106
AT5G08130	BIM1	chr5	-	2609301	2609403	2609301	2609354	2609534	2609914	287	54,49,38	6,12,10	119125109	46,62,71	198	149	0.000150322	0.00235081	0.871,0.754,0.741	0.661,0.603,0.536	0.189
AT5G07920	DGK1	chr5	-	2527226	2528622	2527226	2528434	2529119	2529421	290	89,66,42	13,12,0	164179141	0,6,12	298	149	0.00567617	0.0408075	0.774,0.733,1.0	1.0,0.937,0.855	-0.095
AT5G13790	AGL15	chr5	-	4450248	4450319	4450248	4450310	4450387	4450448	300	15,4,14	1,5,2	5,2,3	6,11,3	158	149	0.00137538	0.0135373	0.934,0.43,0.868	0.44,0.146,0.485	0.387
AT5G06839	TGA10	chr5	+	2122774	2123049	2122777	2123049	2122602	2122684	305	0,3,1	31,49,18	20,21,21	81,86,72	152	149	2.06479e-07	1.02383e-05	0.0,0.057,0.052	0.195,0.193,0.222	-0.167
AT5G05970	NEDD1	chr5	+	1798957	1799134	1798960	1799134	1798250	1798877	313	10,9,21	13,18,16	5,6,11	29,36,29	152	149	0.000468146	0.00553337	0.43,0.329,0.563	0.145,0.14,0.271	0.255
novel.341	NA	chr5	-	1421184	1421390	1421184	1421323	1421597	1421672	316	17,14,9	0,0,1	46,39,40	1,12,6	216	149	7.37762e-05	0.00135292	1.0,1.0,0.861	0.969,0.692,0.821	0.126
novel.341	NA	chr5	-	1421184	1421397	1421184	1421323	1421597	1421672	317	29,24,28	0,0,1	94,108,94	1,12,6	223	149	0.000283345	0.00381484	1.0,1.0,0.949	0.984,0.857,0.913	0.065
novel.341	NA	chr5	-	1421770	1421927	1421770	1421903	1422015	1422059	319	2,3,2	0,0,1	12,13,10	11,12,10	173	149	1.15204e-05	0.00027554	1.0,1.0,0.633	0.484,0.483,0.463	0.401
AT5G04280	RZ1C	chr5	+	1192952	1195033	1192965	1195033	1192450	1192571	320	14,24,46	2,0,2	26,26,32	6,0,11	162	149	0.00199021	0.0175156	0.866,1.0,0.955	0.799,1.0,0.728	0.098
AT5G59980	NA	chr5	+	24149335	24149578	24149348	24149578	24148319	24149272	331	0,3,3	8,0,0	0,0,1	5,4,0	162	149	0.000518139	0.00605389	0.0,1.0,1.0	0.0,0.0,1.0	0.333
AT5G01780	NA	chr5	-	303140	303854	303140	303725	304000	304279	339	30,8,24	17,31,30	15,12,5	41,48,47	278	149	0.00190486	0.0172115	0.486,0.122,0.3	0.164,0.118,0.054	0.191
AT5G01230	NA	chr5	-	94481	94708	94481	94531	94947	94997	346	14,3,8	28,21,35	5,0,3	41,32,25	298	149	0.000774818	0.00846394	0.2,0.067,0.103	0.057,0.0,0.057	0.085
AT5G01010	NA	chr5	-	4101	4258	4101	4237	4334	4467	348	309349358	5,2,8	493601433	8,16,21	170	149	0.00862728	0.055504	0.982,0.994,0.975	0.982,0.971,0.948	0.017
AT4G39140	NA	chr4	-	18230996	18231378	18230996	18231301	18231913	18232202	359	61,71,103	11,11,12	218275276	7,21,20	226	149	0.00160585	0.0151144	0.785,0.81,0.85	0.954,0.896,0.901	-0.102
AT4G39100	SHL	chr4	-	18218620	18218753	18218620	18218733	18219335	18219404	360	180281237	57,31,61	268297292	161106129	169	149	2.41182e-05	0.000510753	0.736,0.889,0.774	0.595,0.712,0.666	0.142
AT4G38220	NA	chr4	+	17926508	17926742	17926517	17926742	17926233	17926371	362	12,14,2	221230248	13,0,6	378482549	158	149	0.000548151	0.00636795	0.049,0.054,0.008	0.031,0.0,0.01	0.023
AT4G37940	AGL21	chr4	-	17836094	17836161	17836094	17836136	17836251	17836351	365	3,14,3	8,7,0	4,8,9	23,22,19	174	149	0.0274557	0.134825	0.243,0.631,1.0	0.13,0.237,0.289	0.406
AT4G37680	HHP4	chr4	+	17700985	17701481	17701223	17701481	17700633	17700885	368	90154122	12,5,0	56,115,85	1,2,2	298	149	0.0231435	0.118515	0.789,0.939,1.0	0.966,0.966,0.955	-0.053
AT5G65560	NA	chr5	-	26200013	26200441	26200013	26200436	26200515	26200769	372	5,7,14	0,3,0	5,4,4	5,1,0	154	149	0.0199629	0.105415	1.0,0.693,1.0	0.492,0.795,1.0	0.135
AT4G36730	GBF1	chr4	-	17310630	17310679	17310630	17310673	17310757	17310815	375	230181246	35,44,41	432455387	142,121,91	155	149	0.00269597	0.0222801	0.863,0.798,0.852	0.745,0.783,0.803	0.061
AT4G36690	U2AF65A	chr4	-	17294362	17294603	17294362	17294430	17294703	17294839	376	464528495	135182152	110013071001	97152123	298	149	0	0	0.632,0.592,0.62	0.85,0.811,0.803	-0.207
AT5G14780	FDH1	chr5	+	4777733	4777933	4777758	4777933	4776732	4777646	381	3,3,2	0,1,0	10,12,2	15,20,25	174	149	1.84278e-07	9.36591e-06	1.0,0.72,1.0	0.363,0.339,0.064	0.651
AT4G36050	APE2	chr4	-	17054040	17054156	17054040	17054151	17054242	17054328	382	18,25,7	3,12,7	36,26,10	26,43,26	154	149	0.00947329	0.0592591	0.853,0.668,0.492	0.573,0.369,0.271	0.267
AT4G35785	NA	chr4	-	16953522	16953890	16953522	16953592	16953969	16954119	385	166191249	98,67,82	494563447	69,81,82	298	149	5.2149e-09	5.30094e-07	0.459,0.588,0.603	0.782,0.777,0.732	-0.214
AT5G51620	NA	chr5	+	20967874	20968506	20967950	20968506	20967503	20967765	392	111143130	49,51,54	57,108,98	70,91,89	225	149	2.77846e-08	2.01736e-06	0.6,0.65,0.615	0.35,0.44,0.422	0.218
AT4G35140	NA	chr4	-	16723682	16724502	16723682	16724106	16724903	16725635	393	38,45,41	24,21,24	44,47,43	35,57,33	298	149	0.0201635	0.106198	0.442,0.517,0.461	0.386,0.292,0.394	0.116
AT4G34570	THY-2	chr4	-	16513052	16513555	16513052	16513480	16513831	16513877	395	47,73,59	13,4,4	37,36,21	2,0,3	224	149	0.0285808	0.138671	0.706,0.924,0.908	0.925,1.0,0.823	-0.07
AT4G34310	NA	chr4	+	16415205	16416371	16415265	16416371	16413979	16414871	399	15,28,16	11,0,3	3,12,35	7,11,8	209	149	0.0392842	0.176692	0.493,1.0,0.792	0.234,0.437,0.757	0.286
AT5G48000	CYP708A2	chr5	-	19446761	19447008	19446761	19447004	19447705	19447866	405	7,48,7	0,0,0	61,70,43	2,6,2	153	149	0.0046517	0.0346407	1.0,1.0,1.0	0.967,0.919,0.954	0.053
AT4G33130	NA	chr4	-	15980116	15980200	15980116	15980197	15980346	15980443	412	11,10,3	7,8,13	5,3,1	16,28,12	152	149	0.00156661	0.0148136	0.606,0.551,0.184	0.234,0.095,0.076	0.312
AT4G32850	nPAP	chr4	+	15854326	15855186	15854362	15855186	15853669	15854241	415	39,58,63	7,12,15	110,128,98	33,34,48	185	149	0.0341113	0.158329	0.818,0.796,0.772	0.729,0.752,0.622	0.094
AT4G32560	NA	chr4	+	15714233	15714347	15714239	15714347	15714019	15714124	420	34,64,46	1,4,4	29,54,38	1,0,2	155	149	0.0281875	0.137422	0.97,0.939,0.917	0.965,1.0,0.948	-0.029
AT4G32330	WDL5	chr4	+	15610856	15610956	15610859	15610956	15610667	15610739	423	227189232	54,41,64	237281204	40,42,43	152	149	0.0255555	0.126718	0.805,0.819,0.78	0.853,0.868,0.823	-0.047
AT4G31880	NA	chr4	-	15421248	15422094	15421248	15422091	15422202	15422241	428	49,82,94	2,3,4	73,86,114	3,8,11	152	149	0.0411294	0.182568	0.96,0.964,0.958	0.96,0.913,0.91	0.033
AT4G31780	MGD1	chr4	+	15375182	15375368	15375195	15375368	15373987	15374746	429	8,12,10	265311221	5,14,10	107,91,87	162	149	0.000940668	0.00990869	0.027,0.034,0.04	0.041,0.124,0.096	-0.053
AT4G33650	DRP3A	chr4	+	16164959	16165058	16164962	16165058	16164757	16164871	436	20,18,31	52,58,78	10,15,27	68,88,71	152	149	0.0449803	0.196029	0.274,0.233,0.28	0.126,0.143,0.272	0.082
AT4G31010	NA	chr4	+	15107666	15107913	15107687	15107913	15107465	15107593	440	0,1,2	39,40,46	5,3,3	28,33,39	170	149	0.00165386	0.0154234	0.0,0.021,0.037	0.135,0.074,0.063	-0.071
AT5G63440	NA	chr5	+	25407020	25407135	25407028	25407135	25406301	25406474	441	69,54,77	0,17,13	34,31,63	11,15,13	157	149	0.0196477	0.104565	1.0,0.751,0.849	0.746,0.662,0.821	0.124
AT4G28830	NA	chr4	+	14233670	14233730	14233681	14233730	14233549	14233597	445	117,89,67	5,12,9	149,111,92	4,2,4	160	149	0.000451338	0.00539747	0.956,0.874,0.874	0.972,0.981,0.955	-0.068
AT5G64460	NA	chr5	-	25775044	25775115	25775044	25775106	25775482	25775568	448	45,43,42	4,3,5	27,7,14	0,0,2	158	149	0.00609138	0.0429992	0.914,0.931,0.888	1.0,1.0,0.868	-0.045
AT4G28640	IAA11	chr4	+	14143738	14143969	14143743	14143969	14143586	14143648	449	65,62,49	1,0,7	49,21,9	0,0,0	154	149	0.0404241	0.181018	0.984,1.0,0.871	1.0,1.0,1.0	-0.048
AT4G27490	RRP41L	chr4	+	13739922	13740099	13739945	13740099	13739747	13739835	458	26,11,4	14,14,15	2,3,2	6,4,18	172	149	0.0241981	0.121769	0.617,0.405,0.188	0.224,0.394,0.088	0.168
AT4G26940	B3GALT4	chr4	-	13530354	13530480	13530354	13530406	13530567	13530655	461	247278290	0,0,4	387525487	7,5,13	223	149	0.00502594	0.0370208	1.0,1.0,0.98	0.974,0.986,0.962	0.019
AT4G26795	NA	chr4	-	13487754	13488364	13487754	13488192	13488443	13488868	463	28,27,27	1,5,5	7,8,6	7,3,6	298	149	0.000376509	0.00477449	0.933,0.73,0.73	0.333,0.571,0.333	0.385
AT4G26570	ATCBL3	chr4	-	13409246	13409367	13409246	13409355	13409441	13409501	464	5,15,14	248259262	4,10,17	415359438	161	149	0.0461812	0.199758	0.018,0.051,0.047	0.009,0.025,0.035	0.016
AT4G26300	emb1027	chr4	-	13312195	13312270	13312195	13312266	13312647	13312785	466	62,93,100	109,90,80	62,87,69	37,61,40	153	149	0.00770355	0.0508545	0.356,0.502,0.549	0.62,0.581,0.627	-0.14
AT4G07405	NA	chr4	+	13027996	13028194	13028071	13028194	13027580	13027892	471	13,13,20	9,2,0	15,38,30	0,1,3	224	149	0.0151032	0.0855288	0.49,0.812,1.0	1.0,0.962,0.869	-0.176
AT4G24900	TTL	chr4	+	12816503	12816558	12816512	12816558	12816010	12816087	475	7,2,11	9,6,6	8,13,17	0,3,3	158	149	0.000173226	0.00257057	0.423,0.239,0.634	1.0,0.803,0.842	-0.45
AT4G24590	NA	chr4	+	12697201	12697377	12697216	12697377	12697021	12697112	481	8,18,10	122103111	18,11,11	240343256	164	149	0.00264116	0.0220061	0.056,0.137,0.076	0.064,0.028,0.038	0.046
AT4G24220	VEP1	chr4	+	12565346	12566755	12565349	12566755	12564944	12565257	484	814830887	47,52,40	113213061263	105134141	152	149	1.00165e-06	4.15582e-05	0.944,0.94,0.956	0.914,0.905,0.898	0.041
AT4G24180	TLP1	chr4	-	12550359	12551068	12550359	12551053	12551151	12551378	485	0,0,1	4,3,4	11,32,4	9,8,20	164	149	3.912e-06	0.000116957	0.0,0.0,0.185	0.526,0.784,0.154	-0.426
AT4G30820	NA	chr4	+	15007106	15007675	15007601	15007675	15006647	15006702	492	38,24,22	5,6,6	31,29,16	0,0,0	298	149	1.16708e-08	9.88614e-07	0.792,0.667,0.647	1.0,1.0,1.0	-0.298
AT4G30820	NA	chr4	+	15007366	15007675	15007601	15007675	15006647	15007268	493	7,6,1	0,2,0	3,3,1	4,7,3	298	149	3.37265e-06	0.000107134	1.0,0.6,1.0	0.273,0.176,0.143	0.669
AT4G22990	NA	chr4	-	12049048	12049227	12049048	12049224	12049318	12049626	501	29,34,29	1,12,7	6,12,6	6,3,6	152	149	0.0337182	0.157223	0.966,0.735,0.802	0.495,0.797,0.495	0.239
AT4G22970	ESP	chr4	-	12035459	12035700	12035459	12035691	12035772	12036002	503	2,0,1	0,1,1	1,2,0	1,0,3	158	149	0.0162741	0.0907997	1.0,0.0,0.485	0.485,1.0,0.0	0
AT4G22540	ORP2A	chr4	-	11860443	11860780	11860443	11860738	11860945	11861139	507	231188188	8,12,8	176245230	7,27,17	191	149	0.0288528	0.138671	0.957,0.924,0.948	0.951,0.876,0.913	0.03
AT4G21660	NA	chr4	-	11508308	11508668	11508308	11508386	11508826	11508934	514	92,83,91	183202185	142159153	163199170	298	149	1.73059e-06	6.63827e-05	0.201,0.17,0.197	0.303,0.285,0.31	-0.11
AT4G21400	CRK28	chr4	-	11399611	11399768	11399611	11399751	11399837	11400081	517	43,44,36	9,7,2	81,113,97	0,10,8	166	149	0.0305828	0.146294	0.811,0.849,0.942	1.0,0.91,0.916	-0.075
AT4G20380	LSD1	chr4	+	11004963	11005150	11005018	11005150	11004834	11004896	522	5,10,12	0,3,0	10,20,15	8,4,1	204	149	0.012191	0.0724688	1.0,0.709,1.0	0.477,0.785,0.916	0.177
AT4G20380	LSD1	chr4	+	11005018	11005150	11005024	11005150	11004834	11004896	526	0,3,0	40,43,46	8,4,1	105,93,63	155	149	0.0255157	0.126718	0.0,0.063,0.0	0.068,0.04,0.015	-0.02
AT4G20070	AAH	chr4	+	10863909	10864035	10863949	10864035	10863571	10863814	543	187205260	1,3,3	241320280	15,10,16	189	149	2.98692e-06	9.63874e-05	0.993,0.982,0.986	0.927,0.962,0.932	0.047
AT4G19990	FRS1	chr4	+	10835453	10835700	10835475	10835700	10835320	10835371	545	0,0,1	17,1,15	2,5,8	28,31,21	171	149	0.000104445	0.00179946	0.0,0.0,0.055	0.059,0.123,0.249	-0.125
AT4G19670	NA	chr4	-	10700919	10701424	10700919	10701360	10701833	10702174	549	39,50,40	1,10,16	119165121	6,13,7	213	149	0.0076973	0.0508545	0.965,0.778,0.636	0.933,0.899,0.924	-0.126
AT4G18975	NA	chr4	-	10393265	10393321	10393265	10393314	10393418	10393520	557	110146155	6,13,10	51,37,38	5,10,12	156	149	0.000792396	0.00856883	0.946,0.915,0.937	0.907,0.779,0.752	0.12
AT4G18020	APRR2	chr4	-	10006534	10006775	10006534	10006755	10007153	10007312	561	9,23,16	7,0,5	7,11,15	2,0,1	169	149	0.010749	0.0652317	0.531,1.0,0.738	0.755,1.0,0.93	-0.139
AT4G17640	CKB2	chr4	+	9826343	9826453	9826358	9826453	9825991	9826216	563	158160191	24,26,35	241214204	15,15,2	164	149	9.23831e-09	8.26413e-07	0.857,0.848,0.832	0.936,0.928,0.989	-0.105
AT4G17615	CBL1	chr4	+	9817634	9818076	9818016	9818076	9817018	9817220	564	66,72,75	0,0,2	163158155	11,0,0	298	149	0.025315	0.126451	1.0,1.0,0.949	0.881,1.0,1.0	0.023
AT5G42690	NA	chr5	-	17117905	17118222	17117905	17118219	17118307	17118423	571	7,7,8	1,6,1	53,55,77	50,46,48	152	149	0.0379739	0.171558	0.873,0.534,0.887	0.51,0.54,0.611	0.211
AT4G16990	RLM3	chr4	+	9564676	9564941	9564691	9564941	9564476	9564596	575	89,84,107	435507479	0,0,3	13,26,11	164	149	0.000219578	0.00310002	0.157,0.131,0.169	0.0,0.0,0.199	0.086
AT4G15510	PPD1	chr4	+	8861035	8861140	8861049	8861140	8860525	8860814	585	143234244	21,7,10	13,45,5	9,6,4	163	149	0.000204279	0.00292464	0.862,0.968,0.957	0.569,0.873,0.533	0.271
AT4G15510	PPD1	chr4	+	8861323	8861752	8861333	8861752	8861035	8861140	586	120183199	32,23,18	9,27,8	7,11,7	159	149	0.00012973	0.0020767	0.778,0.882,0.912	0.546,0.697,0.517	0.271
AT5G59090	SBT4.12	chr5	-	23854351	23854604	23854351	23854598	23854688	23854780	601	80131114	0,0,0	7961053885	29,16,11	155	149	0.00382099	0.0294245	1.0,1.0,1.0	0.963,0.984,0.987	0.022
AT4G14385	NA	chr4	-	8287347	8287544	8287347	8287430	8288078	8288148	603	101109151	9,4,0	195239193	3,4,1	263	149	0.0237347	0.120331	0.864,0.939,1.0	0.974,0.971,0.991	-0.044
AT4G13330	NA	chr4	-	7753259	7754021	7753259	7753633	7754228	7754912	611	4,16,11	2,12,2	6,5,13	16,12,10	298	149	0.0136433	0.0791947	0.5,0.4,0.733	0.158,0.172,0.394	0.303
AT4G28550	NA	chr4	+	14112931	14113190	14112944	14113190	14112653	14112751	612	1,1,5	16,40,35	0,2,0	73,42,56	162	149	0.0209996	0.108909	0.054,0.022,0.116	0.0,0.042,0.0	0.05
AT5G03560	NA	chr5	-	900837	902235	900837	901168	902411	902770	617	49,14,30	67,65,89	17,20,19	184188161	298	149	9.34948e-09	8.26413e-07	0.268,0.097,0.144	0.044,0.051,0.056	0.119
AT5G52270	NA	chr5	-	21221864	21221935	21221864	21221926	21222019	21222327	618	0,0,1	1,3,0	8,8,5	0,2,3	158	149	0.000117866	0.00194814	0.0,0.0,1.0	1.0,0.79,0.611	-0.467
AT4G12990	NA	chr4	-	7594775	7595535	7594775	7594839	7595823	7595999	619	38,29,32	6,18,6	30,43,49	0,2,10	298	149	0.00903907	0.0576064	0.76,0.446,0.727	1.0,0.915,0.71	-0.231
AT4G12790	NA	chr4	-	7518847	7519081	7518847	7518955	7519325	7519578	623	147172149	49,52,48	175214138	32,31,39	275	149	0.00730557	0.0490172	0.619,0.642,0.627	0.748,0.789,0.657	-0.102
AT4G11410	NA	chr4	-	6945404	6945866	6945404	6945451	6945965	6946044	636	76,84,93	5,2,0	109,113,97	1,0,1	298	149	0.0451016	0.196029	0.884,0.955,1.0	0.982,1.0,0.98	-0.041
AT5G01570	NA	chr5	+	222243	222515	222265	222515	222067	222141	645	0,3,11	2,0,3	13,2,5	0,0,1	171	149	0.0170278	0.093561	0.0,1.0,0.762	1.0,1.0,0.813	-0.35
AT4G05520	EHD2	chr4	+	2805517	2805579	2805520	2805579	2805379	2805422	659	13,16,35	1,3,0	20,15,30	3,8,5	152	149	0.00195127	0.0173229	0.927,0.839,1.0	0.867,0.648,0.855	0.132
AT4G03115	NA	chr4	-	1383686	1383835	1383686	1383819	1383914	1383964	674	8,1,0	34,31,36	0,1,0	18,22,20	165	149	0.0053364	0.0388675	0.175,0.028,0.0	0.0,0.039,0.0	0.055
AT4G02880	NA	chr4	+	1275741	1276403	1275753	1276403	1275475	1275638	676	17,13,22	34,35,29	28,22,19	71,91,80	161	149	0.0195868	0.104515	0.316,0.256,0.412	0.267,0.183,0.18	0.118
AT4G02760	NA	chr4	-	1227479	1228236	1227479	1228011	1228662	1229014	678	2,0,0	16,26,11	22,19,32	24,34,27	298	149	1.06171e-12	3.0835e-10	0.059,0.0,0.0	0.314,0.218,0.372	-0.282
AT4G02390	PARP2	chr4	+	1050607	1050753	1050613	1050753	1050264	1050526	686	58,64,70	5,10,19	10,9,3	0,0,1	155	149	0.000167032	0.00249688	0.918,0.86,0.78	1.0,1.0,0.743	-0.062
AT4G02260	RSH1	chr4	+	988615	988681	988618	988681	988442	988503	687	41,70,94	92137185	24,39,26	27,36,28	152	149	0.000372752	0.00477449	0.304,0.334,0.332	0.466,0.515,0.477	-0.163
AT2G17540	NA	chr2	-	7630360	7631532	7630360	7631507	7631743	7631926	696	0,30,19	54,63,107	0,1,10	49,60,107	174	149	0.000442018	0.00531729	0.0,0.29,0.132	0.0,0.014,0.074	0.111
AT5G43930	NA	chr5	+	17678671	17679537	17678677	17679537	17678479	17678605	707	11,10,13	57,46,68	21,11,14	179179178	155	149	0.0022296	0.019454	0.156,0.173,0.155	0.101,0.056,0.07	0.086
AT1G73210	NA	chr1	-	27529449	27529634	27529449	27529628	27530357	27530952	714	0,2,14	7,0,0	8,0,19	15,38,23	155	149	0.00979913	0.0603686	0.0,1.0,1.0	0.339,0.0,0.443	0.406
AT2G05520	GRP3	chr2	+	2026670	2027117	2026712	2027117	2026523	2026610	734	91146103	31,0,9	134113180	0,4,0	191	149	1.50545e-07	8.05416e-06	0.696,1.0,0.899	1.0,0.957,1.0	-0.121
AT2G05520	GRP3	chr2	+	2026670	2027117	2026733	2027117	2026523	2026610	735	176266175	0,0,0	256333378	0,0,48	212	149	1.64748e-07	8.58802e-06	1.0,1.0,1.0	1.0,1.0,0.847	0.051
AT2G05520	GRP3	chr2	+	2026712	2027117	2026733	2027117	2026523	2026610	736	116,120,81	0,0,0	122224198	0,0,48	170	149	1.97862e-06	7.31372e-05	1.0,1.0,1.0	1.0,1.0,0.783	0.072
AT2G05520	GRP3	chr2	+	2026712	2027117	2026733	2027117	2026523	2026628	737	86,120,72	4,19,0	122220210	0,0,0	170	149	7.90849e-09	7.65617e-07	0.95,0.847,1.0	1.0,1.0,1.0	-0.068
AT2G05520	GRP3	chr2	+	2026670	2027117	2026712	2027117	2026523	2026649	738	123157128	0,0,0	155153203	0,34,0	191	149	3.43744e-06	0.000107513	1.0,1.0,1.0	1.0,0.778,1.0	0.074
AT2G05520	GRP3	chr2	+	2026670	2027117	2026733	2027117	2026523	2026649	739	208277200	0,12,11	277373401	0,0,0	212	149	1.55977e-06	6.10198e-05	1.0,0.942,0.927	1.0,1.0,1.0	-0.044
AT2G05520	GRP3	chr2	+	2026712	2027117	2026733	2027117	2026523	2026649	740	85,120,72	0,12,11	122254198	0,0,0	170	149	2.26428e-09	2.87706e-07	1.0,0.898,0.852	1.0,1.0,1.0	-0.083
AT5G35330	MBD2	chr5	-	13524824	13525279	13524824	13525275	13525641	13525834	746	52,35,49	0,1,0	54,69,69	8,3,0	153	149	0.0033927	0.026838	1.0,0.971,1.0	0.868,0.957,1.0	0.049
AT5G41000	YSL4	chr5	+	16421752	16421860	16421762	16421860	16421489	16421662	749	3,5,0	18,14,23	9,4,15	19,9,14	159	149	0.000707632	0.00794815	0.135,0.251,0.0	0.307,0.294,0.501	-0.239
AT2G03060	AGL30	chr2	+	901598	901798	901612	901798	901142	901317	763	1,3,7	3,3,4	5,0,1	12,14,8	163	149	0.0045733	0.0343082	0.234,0.478,0.615	0.276,0.0,0.103	0.316
AT2G43490	NA	chr2	-	18054410	18054731	18054410	18054724	18054941	18055279	768	12,26,40	10,13,2	17,41,40	2,3,0	156	149	0.000141548	0.00224818	0.534,0.656,0.95	0.89,0.929,1.0	-0.226
AT2G43700	LECRK54	chr2	+	18115895	18115999	18115959	18115999	18115680	18115768	773	8,8,11	0,0,0	26,19,19	3,4,3	213	149	2.21264e-05	0.000488945	1.0,1.0,1.0	0.858,0.769,0.816	0.186
AT5G51460	TPPA	chr5	+	20902656	20902800	20902659	20902800	20902156	20902559	799	40,46,56	54,39,55	13,7,5	0,6,0	152	149	0.000774365	0.00846394	0.421,0.536,0.5	1.0,0.534,1.0	-0.359
AT4G28600	NPGR2	chr4	+	14132004	14132173	14132019	14132173	14130731	14131936	808	24,24,12	59,89,107	16,25,11	156136180	164	149	0.00243054	0.0208329	0.27,0.197,0.092	0.085,0.143,0.053	0.093
AT3G16630	KIN13A	chr3	-	5667072	5667315	5667072	5667301	5667414	5667496	811	136147162	22,16,22	214271252	16,17,20	163	149	0.00359889	0.0282492	0.85,0.894,0.871	0.924,0.936,0.92	-0.055
AT5G21060	NA	chr5	-	7152082	7152166	7152082	7152160	7152231	7152382	830	30,48,47	83,74,82	24,9,12	16,10,18	155	149	0.0312355	0.147882	0.258,0.384,0.355	0.59,0.464,0.391	-0.149
AT1G73350	NA	chr1	-	27576238	27576345	27576238	27576339	27576430	27576479	836	75,54,75	9,4,16	53,82,49	2,4,0	155	149	6.25949e-05	0.00120052	0.889,0.928,0.818	0.962,0.952,1.0	-0.093
AT1G73350	NA	chr1	-	27576238	27576519	27576238	27576479	27576900	27576965	837	78,70,75	66,36,69	83,122,75	29,39,29	189	149	0.000107214	0.00183165	0.482,0.605,0.461	0.693,0.711,0.671	-0.176
AT1G72640	NA	chr1	-	27346745	27346919	27346745	27346899	27347084	27347147	842	113147181	24,45,29	22,22,18	12,28,17	169	149	5.71365e-07	2.5813e-05	0.806,0.742,0.846	0.618,0.409,0.483	0.295
AT1G80640	NA	chr1	+	30313912	30314002	30313916	30314002	30313717	30313833	844	154190190	7,9,7	31,35,25	0,0,1	153	149	0.00306115	0.0247941	0.955,0.954,0.964	1.0,1.0,0.961	-0.029
AT1G19650	SFH4	chr1	-	6797196	6797311	6797196	6797268	6797409	6797523	849	57,55,65	2,0,6	36,45,29	2,15,7	192	149	0.000203794	0.00292464	0.957,1.0,0.894	0.933,0.7,0.763	0.152
AT5G09410	EICBP.B	chr5	+	2923507	2923572	2923518	2923572	2923203	2923333	850	16,6,6	93,75,91	8,4,3	68,102,93	160	149	0.0436417	0.192877	0.138,0.069,0.058	0.099,0.035,0.029	0.034
AT1G71528	NA	chr1	-	26939499	26940202	26939499	26940190	26940338	26942945	851	5,2,4	1,2,4	5,7,13	0,0,0	161	149	5.99332e-06	0.000162459	0.822,0.481,0.481	1.0,1.0,1.0	-0.405
AT5G35680	NA	chr5	-	13857920	13858623	13857920	13858594	13858877	13859085	854	76,63,68	431515455	83,90,87	382414383	178	149	0.00207818	0.0182109	0.129,0.093,0.111	0.154,0.154,0.16	-0.045
AT3G24870	EAF1B	chr3	-	9080848	9080906	9080848	9080903	9081022	9081103	863	33,44,8	0,0,0	31,17,14	2,6,3	152	149	4.77576e-06	0.000140712	1.0,1.0,1.0	0.938,0.735,0.821	0.169
AT2G32640	NA	chr2	-	13848409	13848507	13848409	13848443	13848608	13848676	865	31,35,24	24,19,55	3,5,6	0,0,0	213	149	2.49917e-09	2.98872e-07	0.475,0.563,0.234	1.0,1.0,1.0	-0.576
AT3G10840	NA	chr3	-	3392361	3393006	3392361	3392812	3393082	3393536	866	3,6,3	49,63,60	0,0,0	7,6,3	298	149	0.0302864	0.145218	0.03,0.045,0.024	0.0,0.0,0.0	0.033
AT4G37630	CYCD5-1	chr4	+	17679990	17680300	17679996	17680300	17679819	17679906	867	15,5,17	11,11,5	7,8,10	2,1,3	155	149	0.0178566	0.0970655	0.567,0.304,0.766	0.771,0.885,0.762	-0.26
AT1G68872	NA	chr1	-	25890247	25890981	25890247	25890326	25891169	25891345	872	5,7,11	11,0,7	11,18,12	2,0,2	298	149	0.0163466	0.0907997	0.185,1.0,0.44	0.733,1.0,0.75	-0.286
AT5G13870	XTH5	chr5	-	4476030	4476720	4476030	4476566	4476997	4477090	875	4,0,0	12,5,6	5,7,5	5,7,0	298	149	0.000373536	0.00477449	0.143,0.0,0.0	0.333,0.333,1.0	-0.508
AT3G09560	PAH1	chr3	-	2937205	2938737	2937205	2938730	2939099	2939456	878	0,6,4	3,10,0	0,3,2	1,1,0	156	149	0.00995369	0.0611355	0.0,0.364,1.0	0.0,0.741,1.0	-0.126
AT1G67325	NA	chr1	-	25210282	25210310	25210282	25210307	25210503	25210613	892	84,94,101	28,26,38	119134117	23,15,15	152	149	3.37107e-05	0.000699324	0.746,0.78,0.723	0.835,0.898,0.884	-0.123
AT1G63490	NA	chr1	-	23549232	23549385	23549232	23549382	23549649	23549832	932	1,5,4	50,30,23	10,7,12	33,41,42	152	149	0.00713897	0.0482177	0.019,0.14,0.146	0.229,0.143,0.219	-0.095
AT1G65270	NA	chr1	+	24244645	24245074	24244794	24245074	24244375	24244536	933	39,51,37	69,37,46	45,72,52	147134121	298	149	0.0012004	0.012202	0.22,0.408,0.287	0.133,0.212,0.177	0.131
AT2G30740	PTI12	chr2	+	13095593	13096492	13095650	13096492	13095322	13095484	947	8,12,13	0,0,0	6,27,18	0,5,4	206	149	2.28727e-05	0.000494683	1.0,1.0,1.0	1.0,0.796,0.765	0.146
AT2G30740	PTI12	chr2	+	13095636	13096492	13095650	13096492	13095322	13095484	948	5,12,13	0,0,0	13,27,40	0,5,4	163	149	0.000372334	0.00477449	1.0,1.0,1.0	1.0,0.832,0.901	0.089
AT2G30740	PTI12	chr2	+	13095848	13096492	13096351	13096492	13095650	13095700	949	6,0,2	14,19,33	13,24,20	27,38,61	298	149	0.000128428	0.00207218	0.176,0.0,0.029	0.194,0.24,0.141	-0.123
AT3G52340	SPP2	chr3	+	19407204	19407471	19407406	19407471	19406852	19407119	953	28,40,25	57,68,56	28,12,11	4,21,10	298	149	0.0309981	0.147241	0.197,0.227,0.182	0.778,0.222,0.355	-0.25
AT1G61240	NA	chr1	+	22582296	22582433	22582407	22582433	22581335	22581721	963	36,42,49	4,1,5	54,76,85	1,1,0	260	149	0.000239337	0.00328764	0.838,0.96,0.849	0.969,0.978,1.0	-0.1
AT1G61150	GID8	chr1	+	22542862	22542981	22542957	22542981	22542496	22542673	965	137118140	31,57,34	142216164	48,31,6	244	149	0.0128763	0.0756574	0.73,0.558,0.715	0.644,0.81,0.943	-0.131
AT4G31570	NA	chr4	+	15298134	15303824	15298145	15303824	15297330	15297993	972	8,11,6	1,0,0	12,16,10	2,1,8	160	149	0.000153274	0.00236064	0.882,1.0,1.0	0.848,0.937,0.538	0.186
AT4G31570	NA	chr4	+	15298134	15303824	15298145	15303824	15297330	15297997	973	6,13,14	5,2,0	20,13,6	15,4,8	160	149	0.023719	0.120331	0.528,0.858,1.0	0.554,0.752,0.411	0.223
AT1G60200	NA	chr1	-	22203492	22204553	22203492	22203749	22204826	22205400	981	245210191	48,102,73	632784602	67,58,55	298	149	8.96823e-11	1.65749e-08	0.718,0.507,0.567	0.825,0.871,0.846	-0.25
AT5G66005	NA	chr5	-	26398726	26398817	26398726	26398814	26398913	26399001	990	26,63,28	2,1,4	3,7,7	0,0,0	152	149	0.0282614	0.137453	0.927,0.984,0.873	1.0,1.0,1.0	-0.072
AT3G20290	EHD1	chr3	-	7078570	7078738	7078570	7078671	7078824	7079014	1006	73,61,48	14,4,2	36,70,68	14,19,11	216	149	0.00528936	0.0386808	0.782,0.913,0.943	0.639,0.718,0.81	0.157
AT4G15563	NA	chr4	+	8891740	8891998	8891749	8891998	8890942	8891249	1009	2,0,0	5,5,7	7,13,5	19,15,31	158	149	0.000493665	0.00580128	0.274,0.0,0.0	0.258,0.45,0.132	-0.189
AT5G49470	NA	chr5	+	20067436	20067542	20067447	20067542	20066982	20067064	1012	7,7,5	55,66,98	4,6,0	91,112,80	160	149	0.0151872	0.0857652	0.106,0.09,0.045	0.039,0.048,0.0	0.051
AT5G43430	ETFBETA	chr5	+	17454865	17455296	17454885	17455296	17454570	17454665	1017	9,8,6	144152147	2,5,2	137197170	169	149	0.00261438	0.0218993	0.052,0.044,0.035	0.013,0.022,0.01	0.029
AT1G55350	DEK1	chr1	-	20653739	20654256	20653739	20654235	20654322	20654768	1024	58,52,88	26,32,27	71,91,80	13,21,14	170	149	0.00073722	0.00819	0.662,0.588,0.741	0.827,0.792,0.834	-0.154
AT1G31830	NA	chr1	-	11418588	11420423	11418588	11420356	11420683	11420961	1030	31,36,34	7,12,29	40,49,67	41,55,49	216	149	0.0159091	0.0893458	0.753,0.674,0.447	0.402,0.381,0.485	0.202
AT5G13750	ZIFL1	chr5	+	4440803	4440892	4440805	4440892	4440667	4440712	1035	91,75,53	6,7,1	94,97,109	1,0,2	151	149	0.00038802	0.00486941	0.937,0.914,0.981	0.989,1.0,0.982	-0.046
AT3G18500	NA	chr3	+	6354696	6354808	6354708	6354808	6354498	6354605	1046	37,26,20	92,75,77	1,1,2	9,18,17	161	149	0.000152581	0.00236064	0.271,0.243,0.194	0.093,0.049,0.098	0.156
AT2G02560	CAND1	chr2	+	690462	690638	690468	690638	690311	690380	1055	25,25,45	53,72,82	38,54,49	79,51,47	155	149	0.0169135	0.0931847	0.312,0.25,0.345	0.316,0.504,0.501	-0.138
AT2G01900	NA	chr2	+	408474	408626	408501	408626	408267	408376	1065	23,24,20	0,0,1	59,46,63	6,7,1	176	149	0.000397225	0.0048943	1.0,1.0,0.944	0.893,0.848,0.982	0.074
AT1G51690	ATB	chr1	+	19166611	19166733	19166629	19166733	19166147	19166329	1066	1,11,11	185241202	15,26,17	244284223	167	149	0.0018713	0.0169921	0.005,0.039,0.046	0.052,0.076,0.064	-0.034
AT2G25480	NA	chr2	+	10844347	10844447	10844350	10844447	10844204	10844270	1067	16,22,43	18,24,32	9,0,5	11,25,13	152	149	0.00187222	0.0169921	0.466,0.473,0.568	0.445,0.0,0.274	0.263
AT1G68080	NA	chr1	+	25518200	25518296	25518260	25518296	25518034	25518107	1068	25,11,30	6,4,3	7,11,8	6,6,11	209	149	0.000778533	0.00846394	0.748,0.662,0.877	0.454,0.567,0.341	0.308
AT1G63640	NA	chr1	-	23589505	23589615	23589505	23589612	23589703	23590290	1069	2,11,5	37,36,53	7,20,13	39,45,41	152	149	0.0149387	0.0848333	0.05,0.23,0.085	0.15,0.303,0.237	-0.108
AT5G06800	NA	chr5	+	2104818	2104888	2104833	2104888	2104699	2104739	1070	2,8,8	7,15,14	10,12,12	91113135	164	149	0.00011233	0.00187186	0.206,0.326,0.342	0.091,0.088,0.075	0.207
AT5G20920	EIF2B	chr5	-	7096380	7096495	7096380	7096492	7096622	7096669	1071	308306279	14,41,21	304341369	9,15,20	152	149	0.00103498	0.010846	0.956,0.88,0.929	0.971,0.957,0.948	-0.037
AT5G07100	WRKY26	chr5	+	2204629	2205165	2204812	2205165	2204205	2204539	1072	39,38,50	2,0,0	76,90,81	1,1,8	298	149	0.00938942	0.0589157	0.907,1.0,1.0	0.974,0.978,0.835	0.04
AT2G33585	NA	chr2	-	14223545	14223637	14223545	14223617	14223711	14224167	1075	1,3,2	86,96,71	9,3,1	54,57,65	169	149	0.0139202	0.079943	0.01,0.027,0.024	0.128,0.044,0.013	-0.041
AT4G30480	TPR1	chr4	+	14898534	14898693	14898579	14898693	14898249	14898376	1083	0,0,0	95108102	5,4,3	76120119	194	149	0.0490658	0.208821	0.0,0.0,0.0	0.048,0.025,0.019	-0.031
AT4G11900	NA	chr4	-	7150629	7150780	7150629	7150751	7151059	7151297	1096	15,14,28	3,7,3	4,2,7	0,0,0	178	149	5.03683e-06	0.000144224	0.807,0.626,0.887	1.0,1.0,1.0	-0.227
AT4G11900	NA	chr4	-	7150629	7150942	7150629	7150780	7151059	7151297	1098	6,11,9	12,8,23	1,0,0	1,2,6	298	149	7.17246e-05	0.00135015	0.2,0.407,0.164	0.333,0.0,0.0	0.146
AT1G80960	NA	chr1	+	30415987	30416106	30416010	30416106	30415835	30415920	1099	2,1,3	10,4,13	0,0,0	3,15,13	172	149	0.00225689	0.0196079	0.148,0.178,0.167	0.0,0.0,0.0	0.164
AT1G15280	NA	chr1	+	5253545	5253751	5253548	5253751	5253287	5253387	1101	70,92,82	74,56,53	70,82,83	68,120,80	152	149	0.0343978	0.159295	0.481,0.617,0.603	0.502,0.401,0.504	0.098
AT4G00560	NA	chr4	-	241024	241370	241024	241155	241458	241646	1111	94,122,95	4,14,15	60,95,51	40,70,47	298	149	0	0	0.922,0.813,0.76	0.429,0.404,0.352	0.437
AT1G07780	PAI1	chr1	-	2410107	2410602	2410107	2410577	2410732	2410896	1117	0,8,1	8,17,25	2,0,0	5,16,8	174	149	0.00685322	0.0469111	0.0,0.287,0.033	0.255,0.0,0.0	0.022
AT4G03110	BRN1	chr4	-	1377076	1377410	1377076	1377407	1377507	1377687	1139	95180176	91,126,84	269307226	96,112,76	152	149	0.000128063	0.00207218	0.506,0.583,0.673	0.733,0.729,0.745	-0.148
AT1G01690	ATPRD3	chr1	+	250013	250151	250016	250151	249773	249930	1143	1,2,10	10,1,13	5,4,7	1,6,0	152	149	0.0133921	0.0783306	0.089,0.662,0.43	0.831,0.395,1.0	-0.348
AT3G47550	NA	chr3	+	17525152	17525540	17525159	17525540	17524964	17525054	1145	169170191	0,2,0	314383235	4,19,12	156	149	1.42436e-05	0.000332841	1.0,0.988,1.0	0.987,0.951,0.949	0.034
AT1G04230	NA	chr1	+	1127433	1127673	1127436	1127673	1127192	1127256	1150	41,37,41	0,2,0	52,54,39	0,4,6	152	149	0.00604179	0.0427978	1.0,0.948,1.0	1.0,0.93,0.864	0.051
AT1G77800	NA	chr1	+	29259983	29260190	29259986	29260190	29259463	29259865	1158	21,15,32	31,39,31	45,46,49	47,33,34	152	149	0.02131	0.110237	0.399,0.274,0.503	0.484,0.577,0.586	-0.157
AT2G22980	SCPL13	chr2	+	9782047	9782742	9782628	9782742	9781165	9781237	1173	147139150	14,9,10	123157130	0,1,1	298	149	9.96429e-10	1.44696e-07	0.84,0.885,0.882	1.0,0.987,0.985	-0.122
AT1G03457	NA	chr1	-	862487	862640	862487	862613	862752	862804	1188	12,5,14	41,33,20	38,33,58	45,74,70	176	149	0.0187258	0.10098	0.199,0.114,0.372	0.417,0.274,0.412	-0.139
AT1G12430	ARK3	chr1	-	4234363	4234495	4234363	4234492	4234559	4234703	1192	3,1,1	63,38,86	5,2,5	53,81,32	152	149	0.0267749	0.13212	0.045,0.025,0.011	0.085,0.024,0.133	-0.054
AT4G38270	GAUT3	chr4	+	17939441	17939582	17939445	17939582	17939038	17939168	1202	5,1,2	3,3,9	11,14,25	11,5,1	153	149	0.00617298	0.0433637	0.619,0.245,0.178	0.493,0.732,0.961	-0.381
AT4G32650	KAT3	chr4	-	15751689	15751836	15751689	15751833	15751933	15752012	1211	36,70,32	0,31,11	159245201	21,17,21	152	149	0.0208301	0.108584	1.0,0.689,0.74	0.881,0.934,0.904	-0.097
AT1G29850	NA	chr1	+	10448845	10448907	10448848	10448907	10448679	10448745	1213	92,88,77	478496445	96125112	425551458	152	149	0.0403672	0.181018	0.159,0.148,0.145	0.181,0.182,0.193	-0.035
AT3G42670	CHR38	chr3	-	14757929	14758073	14757929	14758067	14758177	14759593	1215	2,0,0	5,11,3	0,6,0	7,9,7	155	149	0.0460953	0.199758	0.278,0.0,0.0	0.0,0.391,0.0	-0.038
AT1G10870	AGD4	chr1	-	3617838	3617944	3617838	3617929	3618076	3618198	1224	6,13,6	43,70,69	9,3,0	81,69,75	164	149	0.00568053	0.0408075	0.113,0.144,0.073	0.092,0.038,0.0	0.067
AT5G27970	NA	chr5	+	10011635	10011814	10011650	10011814	10011408	10011548	1231	44,45,58	2,6,2	55,44,64	12,3,14	164	149	0.00597054	0.0424409	0.952,0.872,0.963	0.806,0.93,0.806	0.082
AT1G10590	NA	chr1	-	3502762	3503049	3502762	3503004	3503369	3503437	1234	4,15,16	17,15,25	1,5,5	30,22,26	194	149	0.000401687	0.00491946	0.153,0.434,0.33	0.025,0.149,0.129	0.205
AT1G07119	NA	chr1	+	2185390	2186349	2186102	2186349	2185049	2185175	1246	1,0,0	2,6,12	9,9,13	0,17,1	298	149	2.20968e-08	1.7278e-06	0.2,0.0,0.0	1.0,0.209,0.867	-0.625
AT1G10095	NA	chr1	-	3297755	3298244	3297755	3297992	3298339	3298390	1248	2,6,0	15,10,22	0,0,1	34,23,35	298	149	0.00526616	0.0386502	0.063,0.231,0.0	0.0,0.0,0.014	0.093
AT2G37060	NFYB8	chr2	+	15576311	15576562	15576335	15576562	15575995	15576164	1250	37,51,58	0,12,7	47,57,62	8,15,18	173	149	0.0288183	0.138671	1.0,0.785,0.877	0.835,0.766,0.748	0.104
AT3G13225	NA	chr3	-	4261870	4262165	4261870	4261995	4262233	4262255	1267	8,5,7	0,0,2	11,12,8	2,6,5	298	149	0.000378108	0.00477449	1.0,1.0,0.636	0.733,0.5,0.444	0.32
AT1G02960	NA	chr1	-	667150	667437	667150	667281	667540	667641	1272	59,59,40	0,0,0	52,61,62	8,1,0	298	149	0.00081881	0.00879378	1.0,1.0,1.0	0.765,0.968,1.0	0.089
AT1G02960	NA	chr1	-	667150	667464	667150	667281	667540	667641	1273	86,66,71	0,0,0	101,98,89	8,1,0	298	149	0.00657818	0.0453337	1.0,1.0,1.0	0.863,0.98,1.0	0.052
AT5G07360	NA	chr5	-	2328029	2328166	2328029	2328145	2328272	2328427	1287	50,49,54	2,0,6	286236234	1,2,2	170	149	0.017787	0.0969465	0.956,1.0,0.887	0.996,0.99,0.99	-0.044
AT5G17690	TFL2	chr5	-	5828650	5828758	5828650	5828737	5828838	5828864	1288	2,3,4	54,74,65	5,5,9	70,86,36	170	149	0.0412994	0.182923	0.031,0.034,0.051	0.059,0.048,0.18	-0.057
AT1G17460	TRFL3	chr1	+	6000468	6001320	6000531	6001320	6000286	6000345	1293	18,23,19	0,0,0	15,25,9	1,5,0	212	149	0.00650295	0.0451212	1.0,1.0,1.0	0.913,0.778,1.0	0.103
AT2G41460	ARP	chr2	+	17286118	17286299	17286139	17286299	17285469	17285783	1294	7,18,33	4,12,0	7,17,15	1,0,0	170	149	4.48339e-05	0.000884925	0.605,0.568,1.0	0.86,1.0,1.0	-0.229
AT1G79950	RTEL1	chr1	+	30078554	30079203	30078739	30079203	30078127	30078233	1304	36,64,41	2,4,5	52,45,39	0,1,0	298	149	6.59993e-05	0.00125399	0.9,0.889,0.804	1.0,0.957,1.0	-0.121
AT3G05670	NA	chr3	+	1653532	1655342	1653712	1655342	1653263	1653389	1306	3,0,0	39,68,51	0,10,6	81,77,62	298	149	0.00706542	0.0480402	0.037,0.0,0.0	0.0,0.061,0.046	-0.023
AT1G70620	NA	chr1	+	26627774	26628053	26627841	26628053	26627195	26627512	1319	36,67,48	2,0,4	32,86,60	0,33,11	216	149	0.000454909	0.00540836	0.925,1.0,0.892	1.0,0.643,0.79	0.128
AT1G70620	NA	chr1	+	26629001	26629962	26629052	26629962	26628830	26628897	1321	152133129	29,57,36	215156149	142163119	200	149	3.96878e-08	2.60275e-06	0.796,0.635,0.727	0.53,0.416,0.483	0.243
AT1G70620	NA	chr1	+	26630397	26630582	26630504	26630582	26630246	26630303	1322	76,99,83	160153167	145154183	159142147	256	149	7.34058e-08	4.66356e-06	0.217,0.274,0.224	0.347,0.387,0.42	-0.146
AT4G21540	SPHK1	chr4	+	11461913	11462036	11461950	11462036	11461547	11461811	1329	97102101	3,4,6	252227263	2,5,4	186	149	0.0203993	0.107162	0.963,0.953,0.931	0.99,0.973,0.981	-0.032
novel.39	NA	chr1	-	1943753	1943790	1943753	1943787	1943893	1944023	1332	0,0,1	8,6,9	7,3,4	13,19,11	152	149	2.38972e-05	0.000510753	0.0,0.0,0.098	0.345,0.134,0.263	-0.215
AT1G03180	NA	chr1	+	774223	774539	774230	774539	774095	774153	1337	1,0,9	20,15,11	4,12,4	11,5,3	156	149	0.00380033	0.0293911	0.046,0.0,0.439	0.258,0.696,0.56	-0.343
AT1G02850	BGLU11	chr1	+	631927	632043	632008	632043	631602	631858	1342	68,68,91	124143167	55,45,85	60,71,71	230	149	0.00259495	0.0218902	0.262,0.236,0.261	0.373,0.291,0.437	-0.114
AT1G06960	NA	chr1	+	2136414	2136587	2136449	2136587	2135850	2136002	1346	104,146,91	14,1,13	76,72,91	0,1,2	184	149	5.67668e-06	0.000155955	0.857,0.992,0.85	1.0,0.983,0.974	-0.086
AT2G27150	AAO3	chr2	+	11602329	11603940	11602429	11603940	11601726	11602078	1349	93,124,87	10,12,26	59,49,47	13,18,21	249	149	0.00959731	0.0598507	0.848,0.861,0.667	0.731,0.62,0.573	0.151
AT1G75310	AUL1	chr1	+	28265177	28265229	28265180	28265229	28261587	28265089	1350	38,62,22	10,11,6	63,84,56	3,8,9	152	149	0.0126181	0.0744752	0.788,0.847,0.782	0.954,0.911,0.859	-0.102
AT1G02840	SR34	chr1	+	628776	629321	628934	629321	628245	628469	1353	249306206	33,0,0	596649562	4,0,0	298	149	1.24568e-07	6.97701e-06	0.79,1.0,1.0	0.987,1.0,1.0	-0.066
AT1G09140	SR30	chr1	-	2943168	2943564	2943168	2943226	2944168	2944246	1358	368409446	178184122	757891661	179165118	298	149	3.58167e-06	0.00010868	0.508,0.526,0.646	0.679,0.73,0.737	-0.155
AT1G18870	ICS2	chr1	+	6518227	6518338	6518241	6518338	6517789	6517908	1359	4,1,1	1,1,0	12,17,5	10,7,1	163	149	0.00424513	0.0322028	0.785,0.478,1.0	0.523,0.689,0.82	0.077
AT1G61430	NA	chr1	-	22666517	22667704	22666517	22667696	22668016	22668213	1360	0,2,3	5,2,10	0,0,0	2,2,2	157	149	0.0177469	0.0969465	0.0,0.487,0.222	0.0,0.0,0.0	0.236
AT1G22960	NA	chr1	-	8127441	8127878	8127441	8127861	8127955	8130456	1361	7,11,1	15,5,2	0,4,0	3,7,8	166	149	0.00573406	0.041047	0.295,0.664,0.31	0.0,0.339,0.0	0.31
AT1G80770	PDE318	chr1	+	30355423	30355569	30355460	30355569	30355024	30355353	1376	128161133	16,18,14	30,54,31	3,3,1	186	149	0.0240743	0.121447	0.865,0.878,0.884	0.889,0.935,0.961	-0.053
AT1G72420	NA	chr1	-	27261646	27261756	27261646	27261745	27261848	27261929	1378	4,3,4	25,22,34	0,0,0	10,16,9	160	149	0.000164924	0.00248364	0.13,0.113,0.099	0.0,0.0,0.0	0.114
AT1G05790	NA	chr1	+	1733761	1733997	1733777	1733997	1733477	1733616	1381	11,14,15	56,61,49	12,14,6	107,80,84	165	149	0.00791943	0.0516032	0.151,0.172,0.217	0.092,0.136,0.061	0.084
AT1G70550	NA	chr1	+	26599065	26599228	26599081	26599228	26598761	26598980	1389	9,12,12	28,27,46	2,4,14	59,46,59	165	149	0.00187065	0.0169921	0.225,0.286,0.191	0.03,0.073,0.176	0.141
AT4G12460	ORP2B	chr4	+	7391876	7393053	7392690	7393053	7391207	7391726	1391	0,14,20	45,38,39	1,0,2	55,71,45	298	149	4.13289e-09	4.66787e-07	0.0,0.156,0.204	0.009,0.0,0.022	0.11
AT4G12460	ORP2B	chr4	+	7393841	7394176	7393848	7394176	7393488	7393585	1392	22,57,35	0,11,9	45,52,52	16,18,15	156	149	0.0277469	0.1356	1.0,0.832,0.788	0.729,0.734,0.768	0.13
AT4G12460	ORP2B	chr4	+	7395674	7395788	7395680	7395788	7395341	7395551	1393	81,74,73	3,0,1	94,98,104	3,7,7	155	149	0.00283345	0.0231341	0.963,1.0,0.986	0.968,0.931,0.935	0.038
AT4G03000	RF298	chr4	+	1326627	1327520	1326814	1327520	1324135	1326512	1398	6,7,22	31,56,50	6,5,6	74,80,54	298	149	0.000394797	0.00489404	0.088,0.059,0.18	0.039,0.03,0.053	0.068
AT1G50000	NA	chr1	-	18515543	18515658	18515543	18515597	18515763	18515825	1400	16,47,42	5,1,10	11,18,7	8,14,5	210	149	0.000101387	0.00176171	0.694,0.971,0.749	0.494,0.477,0.498	0.315
AT4G22890	PGRL1A	chr4	+	12007781	12007894	12007787	12007894	12006985	12007355	1403	227927482682	178189168	65,92,110	0,3,2	155	149	6.16963e-06	0.000165038	0.925,0.933,0.939	1.0,0.967,0.981	-0.05
AT4G22890	PGRL1A	chr4	+	12007787	12007894	12007790	12007894	12006985	12007355	1405	188197175	14,18,10	2,4,2	0,0,0	152	149	0.000605192	0.00691211	0.929,0.915,0.945	1.0,1.0,1.0	-0.07
AT1G64230	UBC28	chr1	+	23833749	23833861	23833773	23833861	23833550	23833671	1414	27,14,13	2,5,3	10,4,18	10,16,16	173	149	1.26445e-05	0.00029891	0.921,0.707,0.789	0.463,0.177,0.492	0.428
AT3G43220	SAC3	chr3	-	15198269	15198458	15198269	15198443	15198908	15199019	1415	126121114	7,1,5	129182123	0,2,0	164	149	0.00422725	0.0321872	0.942,0.991,0.954	1.0,0.988,1.0	-0.034
AT3G63510	NA	chr3	+	23450778	23450905	23450804	23450905	23450535	23450705	1416	51,53,41	4,1,7	23,44,40	0,0,0	175	149	7.38682e-05	0.00135292	0.916,0.978,0.833	1.0,1.0,1.0	-0.091
AT1G05785	NA	chr1	+	1730921	1731385	1731293	1731385	1730241	1730332	1420	4,0,3	0,4,1	9,4,10	0,2,0	298	149	0.00770447	0.0508545	1.0,0.0,0.6	1.0,0.5,1.0	-0.3
AT1G02080	NA	chr1	+	375121	375238	375124	375238	374582	374922	1425	4,1,0	69,71,60	4,11,9	96130127	152	149	0.0038022	0.0293911	0.054,0.014,0.0	0.039,0.077,0.065	-0.038
AT3G56860	UBA2A	chr3	-	21049532	21050491	21049532	21049754	21050682	21052286	1442	144133133	105,107,86	103,161,87	193288187	298	149	5.73985e-14	1.94485e-11	0.407,0.383,0.436	0.211,0.218,0.189	0.203
AT3G56860	UBA2A	chr3	-	21048726	21050017	21048726	21049754	21050682	21052320	1444	68,99,72	105,107,86	88,124,66	193288187	298	149	2.56664e-06	8.84402e-05	0.245,0.316,0.295	0.186,0.177,0.15	0.114
AT3G56860	UBA2A	chr3	-	21048726	21050017	21048726	21049768	21050682	21052320	1445	61,105,74	48,45,32	79,120,67	69,89,72	298	149	0.0117119	0.0700304	0.389,0.538,0.536	0.364,0.403,0.318	0.126
AT3G56860	UBA2A	chr3	-	21048726	21050491	21048726	21049768	21050682	21052320	1446	137139135	48,45,32	94,157,88	69,89,72	298	149	5.69793e-07	2.5813e-05	0.588,0.607,0.678	0.405,0.469,0.379	0.207
AT3G17609	HYH	chr3	+	6024107	6024294	6024152	6024294	6023843	6024034	1456	170258194	51,82,72	4,3,5	2,0,1	194	149	0.0446106	0.196029	0.719,0.707,0.674	0.606,1.0,0.793	-0.1
AT1G23230	MED23	chr1	+	8247854	8247949	8247866	8247949	8247675	8247759	1459	33,16,32	7,8,9	21,28,23	12,16,13	161	149	0.0411224	0.182568	0.814,0.649,0.767	0.618,0.618,0.621	0.124
AT1G45249	ABF2	chr1	-	17165710	17166069	17165710	17165782	17166341	17167451	1462	17,15,16	72,48,71	49,80,46	114,124,90	298	149	9.19643e-05	0.00164003	0.106,0.135,0.101	0.177,0.244,0.204	-0.094
AT1G05590	HEXO2	chr1	+	1669676	1670660	1669850	1670660	1669349	1669527	1470	3,3,15	31,44,29	4,0,1	23,39,22	298	149	0.00271539	0.0223497	0.046,0.033,0.205	0.08,0.0,0.022	0.061
AT5G28080	WNK9	chr5	-	10091593	10091821	10091593	10091748	10092172	10092210	1475	4,3,6	0,0,0	68,78,52	10,12,12	222	149	8.32321e-06	0.000213303	1.0,1.0,1.0	0.82,0.814,0.744	0.207
AT4G15450	NA	chr4	+	8840578	8840745	8840596	8840745	8840143	8840253	1481	18,17,30	6,0,0	18,11,17	0,0,0	167	149	0.0353092	0.161675	0.728,1.0,1.0	1.0,1.0,1.0	-0.091
AT1G33470	NA	chr1	+	12146014	12147208	12146026	12147208	12145683	12145942	1493	159188167	4,7,13	286344310	32,46,37	161	149	7.44388e-06	0.000194018	0.974,0.961,0.922	0.892,0.874,0.886	0.068
AT5G48950	DHNAT2	chr5	+	19847062	19847435	19847131	19847435	19845998	19846514	1504	12,17,10	1,11,10	0,4,6	7,4,6	218	149	0.0253037	0.126451	0.891,0.514,0.406	0.0,0.406,0.406	0.333
AT1G31050	NA	chr1	-	11076819	11076948	11076819	11076936	11077477	11078000	1511	6,3,2	5,9,22	2,3,1	69,56,46	161	149	0.000276023	0.00374103	0.526,0.236,0.078	0.026,0.047,0.02	0.249
AT5G10320	NA	chr5	-	3245895	3246032	3245895	3246029	3246155	3246237	1523	6,13,9	17,18,26	1,0,5	16,15,17	152	149	0.00141329	0.0138135	0.257,0.415,0.253	0.058,0.0,0.224	0.214
AT1G09195	NA	chr1	-	2967939	2968254	2967939	2968199	2968379	2968536	1525	17,22,12	0,2,4	23,32,40	12,11,17	204	149	0.00170265	0.0158058	1.0,0.889,0.687	0.583,0.68,0.632	0.227
AT4G39860	NA	chr4	+	18500800	18501112	18500803	18501112	18500595	18500719	1533	66,72,48	43,58,44	63,81,64	26,38,31	152	149	0.00348673	0.0274749	0.601,0.549,0.517	0.704,0.676,0.669	-0.127
AT5G58940	CRCK1	chr5	+	23798051	23798908	23798654	23798908	23797445	23797765	1534	7,8,3	3,5,7	15,20,22	1,7,4	298	149	0.00728981	0.0490172	0.538,0.444,0.176	0.882,0.588,0.733	-0.348
AT1G14270	NA	chr1	-	4876360	4876472	4876360	4876468	4876669	4876767	1535	57,89,78	203143194	38,32,28	23,33,25	153	149	3.56494e-06	0.00010868	0.215,0.377,0.281	0.617,0.486,0.522	-0.251
AT5G64520	XRCC2	chr5	+	25790175	25790436	25790204	25790436	25789986	25790090	1539	4,6,5	0,7,2	1,1,5	1,0,0	178	149	0.000579547	0.0066566	1.0,0.418,0.677	0.456,1.0,1.0	-0.12
AT5G64520	XRCC2	chr5	+	25790175	25790436	25790218	25790436	25789986	25790090	1540	4,6,5	5,4,0	1,1,6	0,1,1	192	149	0.00496958	0.0367387	0.383,0.538,1.0	1.0,0.437,0.823	-0.113
AT5G64520	XRCC2	chr5	+	25790204	25790436	25790218	25790436	25789986	25790090	1541	0,7,2	5,4,0	1,0,1	0,1,1	163	149	0.0199015	0.105364	0.0,0.615,1.0	1.0,0.0,0.478	0.046
AT5G52580	NA	chr5	+	21338669	21338795	21338687	21338795	21338546	21338598	1545	28,38,27	69,77,113	30,18,14	129123122	167	149	0.000217176	0.00308754	0.266,0.306,0.176	0.172,0.115,0.093	0.123
AT3G27340	NA	chr3	+	10122531	10122935	10122562	10122935	10122353	10122418	1547	23,20,18	1,0,2	22,19,16	4,5,7	180	149	7.91068e-05	0.00142322	0.95,1.0,0.882	0.82,0.759,0.654	0.2
AT1G24300	NA	chr1	-	8615115	8615188	8615115	8615161	8615283	8617437	1550	0,0,2	61,71,68	1,6,5	81,128,96	176	149	0.0263495	0.130337	0.0,0.0,0.024	0.01,0.038,0.042	-0.022
AT3G25690	CHUP1	chr3	+	9353915	9354157	9354076	9354157	9353009	9353071	1556	652701649	6,0,5	121165112	3,6,0	298	149	0.0287377	0.138671	0.982,1.0,0.985	0.953,0.932,1.0	0.027
AT4G38360	LAZ1	chr4	+	17969107	17969364	17969112	17969364	17968672	17968934	1562	3,7,2	81,78,108	8,23,9	126124132	154	149	0.00446814	0.0337685	0.035,0.08,0.018	0.058,0.152,0.062	-0.046
AT1G53490	HEI10	chr1	+	19966448	19966710	19966478	19966710	19966173	19966343	1574	5,10,1	11,25,11	18,35,13	15,35,11	179	149	0.000648378	0.00736398	0.275,0.25,0.07	0.5,0.454,0.496	-0.285
AT1G44125	NA	chr1	-	16783003	16783600	16783003	16783197	16783690	16783921	1579	10,7,9	0,0,6	8,14,22	9,9,5	298	149	0.0244536	0.122751	1.0,1.0,0.429	0.308,0.437,0.688	0.332
AT1G44125	NA	chr1	-	16783003	16783921	16783003	16783197	16786374	16786828	1580	6,5,5	9,0,0	9,9,20	0,2,0	298	149	0.0496379	0.210276	0.25,1.0,1.0	1.0,0.692,1.0	-0.147
AT1G09023	NA	chr1	+	25922422	25923554	25922669	25923554	25921324	25921805	1599	5,7,6	28,30,18	9,20,19	15,24,28	298	149	0.000298242	0.00396291	0.082,0.104,0.143	0.231,0.294,0.253	-0.15
AT3G62970	NA	chr3	+	23272547	23272992	23272560	23272992	23272432	23272471	1604	11,11,13	68,86,84	4,2,5	57,69,70	162	149	0.00192119	0.0172711	0.13,0.105,0.125	0.061,0.026,0.062	0.07
AT1G02280	TOC33	chr1	-	450150	450258	450150	450251	450360	450426	1615	118,99,140	0,0,14	147156180	26,16,18	156	149	1.83132e-05	0.000409128	1.0,1.0,0.905	0.844,0.903,0.905	0.084
AT1G18730	PNSB4	chr1	+	6460895	6461073	6460898	6461073	6460766	6460808	1621	723821696	201228276	8,17,30	11,14,11	152	149	0.0197035	0.104588	0.779,0.779,0.712	0.416,0.543,0.728	0.194
AT2G16990	NA	chr2	+	7385434	7385547	7385515	7385547	7384137	7384249	1622	14,18,10	1,0,2	80,84,85	31,28,30	230	149	2.45052e-05	0.000513599	0.901,1.0,0.764	0.626,0.66,0.647	0.244
AT2G02148	NA	chr2	-	549139	549322	549139	549318	549531	549616	1624	16,13,14	0,0,3	7,6,8	7,1,9	153	149	1.63371e-05	0.000369036	1.0,1.0,0.82	0.493,0.854,0.464	0.336
AT3G09830	PCRK1	chr3	+	3017142	3017576	3017163	3017576	3016489	3016804	1635	4,7,11	16,27,29	26,23,14	30,28,26	170	149	0.00196186	0.0173411	0.18,0.185,0.25	0.432,0.419,0.321	-0.186
AT2G21370	XK-1	chr2	-	9139445	9139589	9139445	9139585	9139702	9139905	1641	42,42,34	76,62,62	13,14,5	7,3,8	153	149	0.0148447	0.0845356	0.35,0.397,0.348	0.644,0.82,0.378	-0.249
AT1G08600	ATRX	chr1	+	2724542	2724876	2724545	2724876	2724263	2724301	1652	32,56,26	3,8,0	42,53,37	5,9,11	152	149	0.0446455	0.196029	0.913,0.873,1.0	0.892,0.852,0.767	0.092
AT3G07760	NA	chr3	+	2476885	2477733	2477540	2477733	2476714	2476776	1654	11,18,21	272306281	16,17,5	578732686	298	149	5.24559e-06	0.000148115	0.02,0.029,0.036	0.014,0.011,0.004	0.019
AT3G07760	NA	chr3	+	2477126	2477733	2477540	2477733	2476714	2476776	1655	13,19,22	272306281	17,24,14	578732686	298	149	0.000188933	0.00274357	0.023,0.03,0.038	0.014,0.016,0.01	0.017
AT1G07350	SR45A	chr1	-	2258538	2258845	2258538	2258602	2259002	2259152	1657	89120112	49,42,29	155191145	15,25,36	298	149	0.00029823	0.00396291	0.476,0.588,0.659	0.838,0.793,0.668	-0.192
AT2G02470	AL6	chr2	+	654336	654985	654363	654985	654135	654262	1659	45,34,42	51,49,71	140122101	65,52,50	176	149	1.14764e-10	1.94429e-08	0.428,0.37,0.334	0.646,0.665,0.631	-0.27
AT3G07300	NA	chr3	-	2327327	2327424	2327327	2327406	2327535	2327659	1662	26,61,29	41,37,45	49,66,60	37,27,25	167	149	0.0070647	0.0480402	0.361,0.595,0.365	0.542,0.686,0.682	-0.196
AT4G17310	NA	chr4	-	9685185	9685710	9685185	9685454	9685902	9686024	1664	5,9,6	0,0,2	11,7,9	0,12,5	298	149	0.00136277	0.0135147	1.0,1.0,0.6	1.0,0.226,0.474	0.3
AT3G27260	GTE8	chr3	+	10068343	10069643	10068435	10069643	10067528	10068007	1668	184219185	6,4,2	309386329	14,26,17	241	149	0.000229164	0.00316932	0.95,0.971,0.983	0.932,0.902,0.923	0.049
AT1G63680	ATMURE	chr1	+	23617535	23617912	23617558	23617912	23617228	23617416	1679	12,0,7	46,73,59	3,0,1	35,48,20	172	149	0.00664949	0.0456703	0.184,0.0,0.093	0.069,0.0,0.042	0.055
AT1G27760	SAT32	chr1	+	9669341	9669422	9669353	9669422	9669096	9669265	1684	156241222	7,7,8	214228230	2,1,1	161	149	0.000225739	0.00314334	0.954,0.97,0.963	0.99,0.995,0.995	-0.031
AT3G57380	NA	chr3	+	21230434	21231833	21230453	21231833	21230284	21230362	1687	4,10,11	0,0,0	26,40,41	3,4,3	168	149	0.000821849	0.00879378	1.0,1.0,1.0	0.885,0.899,0.924	0.097
AT3G23640	HGL1	chr3	+	8502306	8502597	8502326	8502597	8501555	8501989	1691	99119129	32,50,50	158212171	116143146	169	149	2.07276e-06	7.52484e-05	0.732,0.677,0.695	0.546,0.567,0.508	0.161
AT4G11740	PUX8	chr4	+	7074432	7074738	7074594	7074738	7074166	7074331	1694	4,4,8	89,98,87	0,2,0	92,92,90	298	149	0.0102225	0.0625974	0.022,0.02,0.044	0.0,0.011,0.0	0.025
AT1G43170	ARP1	chr1	+	16266978	16267076	16266981	16267076	16266640	16266790	1703	55,88,74	10,4,6	33,39,40	3,0,1	152	149	0.00655749	0.0453337	0.844,0.956,0.924	0.915,1.0,0.975	-0.055
AT1G29120	NA	chr1	+	10175212	10175363	10175215	10175363	10174208	10174670	1710	17,22,34	144136152	36,57,59	200242198	152	149	0.0405437	0.181154	0.104,0.137,0.18	0.15,0.188,0.226	-0.048
AT2G05210	POT1A	chr2	+	1891713	1891940	1891802	1891940	1891470	1891550	1718	25,34,31	11,20,18	32,30,45	10,13,9	238	149	0.0411011	0.182568	0.587,0.516,0.519	0.667,0.591,0.758	-0.131
AT1G53120	NA	chr1	+	19794365	19794465	19794368	19794465	19794185	19794284	1722	89,100,75	0,0,0	50,64,44	4,8,0	152	149	0.000109588	0.00185661	1.0,1.0,1.0	0.925,0.887,1.0	0.063
AT1G30620	MUR4	chr1	+	10857151	10857618	10857473	10857618	10856939	10857069	1724	0,0,2	38,39,24	13,15,16	68,62,61	298	149	3.09005e-08	2.09402e-06	0.0,0.0,0.04	0.087,0.108,0.116	-0.09
AT2G02390	ATGSTZ1	chr2	+	629517	629624	629538	629624	629296	629353	1725	57,75,69	278323385	57,67,114	538716720	170	149	5.62649e-05	0.0010894	0.152,0.169,0.136	0.085,0.076,0.122	0.058
AT1G23020	FRO3	chr1	-	8152669	8152870	8152669	8152861	8152967	8153070	1732	101,93,82	28,20,24	76,82,69	26,26,41	158	149	0.0389713	0.175673	0.773,0.814,0.763	0.734,0.748,0.613	0.085
AT1G23020	FRO3	chr1	-	8152669	8152873	8152669	8152870	8152967	8153070	1734	19,29,28	101,92,80	32,46,31	72,76,67	152	149	0.0024701	0.0209238	0.156,0.236,0.255	0.303,0.372,0.312	-0.113
AT1G30540	NA	chr1	-	10818385	10818615	10818385	10818533	10818940	10819419	1760	8,6,2	66,42,58	18,19,30	75,93,92	231	149	0.000185925	0.00273903	0.073,0.084,0.022	0.134,0.116,0.174	-0.082
AT2G01830	AHK4	chr2	-	366886	367436	366886	367431	367954	368357	1771	4,5,6	0,5,6	3,8,7	0,0,3	154	149	0.0075976	0.0506424	1.0,0.492,0.492	1.0,1.0,0.693	-0.236
AT1G33050	NA	chr1	-	11968347	11968744	11968347	11968675	11968970	11970511	1774	222184256	1,6,7	382440450	13,15,18	218	149	0.0331562	0.155314	0.993,0.954,0.962	0.953,0.952,0.945	0.02
AT3G54230	SUA	chr3	+	20075719	20075873	20075722	20075873	20075492	20075572	1783	2,1,0	73,83,90	12,1,1	122107122	152	149	0.0126384	0.0744752	0.026,0.012,0.0	0.088,0.009,0.008	-0.022
AT1G62610	NA	chr1	-	23181462	23182358	23181462	23182355	23182684	23183227	1801	2,2,2	7,0,2	3,2,6	47,55,57	152	149	0.00965897	0.060051	0.219,1.0,0.495	0.059,0.034,0.094	0.509
AT1G74420	FUT3	chr1	-	27968020	27969345	27968020	27969333	27969546	27969965	1805	0,2,2	5,2,3	4,2,6	1,4,2	161	149	0.0208285	0.108584	0.0,0.481,0.382	0.787,0.316,0.735	-0.325
AT1G17130	NA	chr1	+	5854864	5855035	5854885	5855035	5854092	5854461	1809	39,26,43	120127146	27,22,23	160157152	170	149	0.00145585	0.0140877	0.222,0.152,0.205	0.129,0.109,0.117	0.075
AT1G71240	NA	chr1	+	26856086	26856237	26856089	26856237	26855766	26855998	1813	5,8,6	24,33,50	10,10,8	31,25,20	152	149	0.0277249	0.1356	0.17,0.192,0.105	0.24,0.282,0.282	-0.112
AT2G33500	COL14	chr2	-	14188339	14188587	14188339	14188584	14188950	14189100	1816	15,12,12	22,7,11	10,15,7	24,25,32	152	149	0.00976532	0.0603431	0.401,0.627,0.517	0.29,0.37,0.177	0.236
AT3G53930	NA	chr3	+	19969264	19969629	19969267	19969629	19968797	19969168	1820	13,11,8	35,47,40	3,7,6	46,62,61	152	149	0.00137837	0.0135373	0.267,0.187,0.164	0.06,0.1,0.088	0.123
AT5G06770	NA	chr5	-	2090702	2092166	2090702	2091519	2092708	2093001	1822	54,44,50	12,31,30	31,39,34	36,31,27	298	149	0.0327709	0.153864	0.692,0.415,0.455	0.301,0.386,0.386	0.163
AT3G19810	NA	chr3	-	6878258	6878954	6878258	6878938	6879273	6879543	1825	2,8,1	40,55,63	0,0,0	7,26,11	165	149	0.00243887	0.0208329	0.043,0.116,0.014	0.0,0.0,0.0	0.058
AT2G39950	NA	chr2	-	16678034	16679426	16678034	16678278	16679656	16679772	1828	0,13,4	46,55,46	9,29,19	53,104,54	298	149	0.00163363	0.0153049	0.0,0.106,0.042	0.078,0.122,0.15	-0.067
AT2G39950	NA	chr2	-	16678034	16679426	16678034	16679015	16679656	16679772	1829	0,21,5	3,9,17	17,31,28	6,11,14	298	149	0.00899344	0.0574958	0.0,0.538,0.128	0.586,0.585,0.5	-0.335
AT1G47270	TULP6	chr1	+	17327157	17327488	17327160	17327488	17327042	17327086	1839	0,6,16	40,54,56	33,67,34	106,146,94	152	149	0.000149231	0.00235081	0.0,0.098,0.219	0.234,0.31,0.262	-0.163
AT1G48550	NA	chr1	-	17951770	17951855	17951770	17951839	17951943	17952033	1852	45,36,35	14,19,24	42,72,55	59,45,65	165	149	0.00872202	0.0559365	0.744,0.631,0.568	0.391,0.591,0.433	0.176
AT3G25570	SAMDC3	chr3	-	9288727	9288915	9288727	9288882	9289081	9289151	1856	20,28,26	8,15,4	1,7,15	7,13,8	182	149	0.00618567	0.0433637	0.672,0.604,0.842	0.105,0.306,0.606	0.367
AT3G28100	NA	chr3	+	10460213	10460602	10460453	10460602	10458769	10459016	1858	51,47,40	0,0,6	44,47,50	0,0,1	298	149	0.0374572	0.1696	1.0,1.0,0.769	1.0,1.0,0.962	-0.064
AT1G76710	ASHH1	chr1	-	28789728	28790189	28789728	28790162	28790243	28790703	1866	1,3,0	22,45,57	5,13,0	48,62,59	176	149	0.00293202	0.0238431	0.037,0.053,0.0	0.081,0.151,0.0	-0.047
novel.106	NA	chr2	+	8354105	8354324	8354110	8354324	8353851	8354009	1878	7,4,3	0,4,4	16,10,17	3,1,0	154	149	0.0134468	0.0783306	1.0,0.492,0.421	0.838,0.906,1.0	-0.277
novel.106	NA	chr2	+	8354695	8354846	8354720	8354846	8353851	8354324	1880	0,0,0	22,15,15	5,4,3	17,16,15	174	149	2.90626e-06	9.52971e-05	0.0,0.0,0.0	0.201,0.176,0.146	-0.174
novel.106	NA	chr2	+	8354712	8354846	8354720	8354846	8353851	8354324	1881	6,6,3	22,15,15	22,27,17	17,16,15	157	149	2.37673e-06	8.33084e-05	0.206,0.275,0.16	0.551,0.616,0.518	-0.348
AT3G11930	NA	chr3	+	3776912	3777016	3776915	3777016	3776236	3776659	1886	756842976	195185174	145817291700	222267267	152	149	0.00108873	0.0113507	0.792,0.817,0.846	0.866,0.864,0.862	-0.046
AT2G20050	NA	chr2	-	8652038	8652121	8652038	8652112	8652201	8652264	1890	87,87,119	4,14,7	110131136	14,48,33	158	149	4.39056e-05	0.000875099	0.954,0.854,0.941	0.881,0.72,0.795	0.118
AT3G01710	NA	chr3	-	260471	260546	260471	260537	260628	260687	1892	3,13,15	4,16,9	2,6,9	0,3,0	158	149	0.000302207	0.00398953	0.414,0.434,0.611	1.0,0.654,1.0	-0.398
AT2G20290	XI-G	chr2	-	8745144	8745342	8745144	8745315	8745411	8745495	1894	0,1,0	5,10,7	1,4,3	11,18,17	176	149	0.00193694	0.0172711	0.0,0.078,0.0	0.071,0.158,0.13	-0.094
AT3G06190	BPM2	chr3	-	1874855	1875463	1874855	1875132	1875652	1876001	1898	6,11,12	134112114	66,60,54	180190173	298	149	1.58573e-12	4.02974e-10	0.022,0.047,0.05	0.155,0.136,0.135	-0.102
AT2G22990	SNG1	chr2	+	9789844	9790179	9789848	9790179	9789700	9789750	1927	23,29,26	151115561732	5,7,9	730678616	153	149	0.0490981	0.208821	0.015,0.018,0.014	0.007,0.01,0.014	0.005
AT2G24270	ALDH11A3	chr2	-	10329456	10329618	10329456	10329607	10329721	10329941	1943	122154132	15,22,15	51,108,74	1,2,0	160	149	1.96846e-09	2.66792e-07	0.883,0.867,0.891	0.979,0.981,1.0	-0.106
AT3G62840	NA	chr3	-	23235931	23236114	23235931	23236111	23236487	23236512	1966	393460420	218238241	371450329	130155149	152	149	0.00073584	0.00819	0.639,0.655,0.631	0.737,0.74,0.684	-0.079
AT2G38660	FOLD1	chr2	+	16167668	16167836	16167670	16167836	16167333	16167570	1975	48,79,53	19,13,13	59,71,58	4,10,4	151	149	0.000897351	0.00950164	0.714,0.857,0.801	0.936,0.875,0.935	-0.125
AT2G26800	HMGCL	chr2	-	11432021	11432313	11432021	11432202	11432567	11432797	1976	136256211	162184130	209298253	70,64,50	260	149	4.74438e-11	9.64533e-09	0.325,0.444,0.482	0.631,0.727,0.744	-0.284
AT2G27340	NA	chr2	+	11696936	11697554	11697448	11697554	11696594	11696799	1984	30,33,48	3,4,5	29,77,61	0,0,0	298	149	7.4676e-07	3.23013e-05	0.833,0.805,0.828	1.0,1.0,1.0	-0.178
AT1G76580	NA	chr1	+	28737385	28737967	28737428	28737967	28737148	28737293	1993	97,72,57	0,2,0	77,97,49	8,8,4	192	149	2.27721e-06	8.12204e-05	1.0,0.965,1.0	0.882,0.904,0.905	0.091
AT1G28090	NA	chr1	+	9797974	9798203	9798141	9798203	9797775	9797883	2006	40,49,38	0,10,3	47,24,41	16,7,10	298	149	0.00231243	0.020005	1.0,0.71,0.864	0.595,0.632,0.672	0.225
AT2G29650	ANTR1	chr2	-	12674080	12674267	12674080	12674248	12674345	12674483	2008	8,19,23	703611769	0,0,0	39,49,28	168	149	0.0162142	0.0907997	0.01,0.027,0.026	0.0,0.0,0.0	0.021
AT3G07890	NA	chr3	-	2518292	2518907	2518292	2518904	2518999	2519071	2016	4,4,3	10,21,12	10,28,27	30,15,23	152	149	0.003347	0.0266841	0.282,0.157,0.197	0.246,0.647,0.535	-0.264
AT1G14120	NA	chr1	-	4834489	4834857	4834489	4834836	4835013	4835089	2021	8,12,18	4,7,0	16,11,8	0,0,0	170	149	5.32668e-06	0.000148344	0.637,0.6,1.0	1.0,1.0,1.0	-0.254
AT1G14120	NA	chr1	-	4834489	4834878	4834489	4834836	4835013	4835089	2022	92,110,98	4,7,0	53,65,52	0,0,0	191	149	0.00487445	0.036167	0.947,0.925,1.0	1.0,1.0,1.0	-0.043
AT3G17040	HCF107	chr3	-	5810148	5810358	5810148	5810259	5810514	5810760	2035	30,16,34	191280260	2,1,2	47,56,22	248	149	0.000676112	0.00763631	0.086,0.033,0.073	0.025,0.011,0.052	0.035
AT2G31580	THG1	chr2	-	13441751	13442107	13441751	13441837	13442192	13442237	2040	38,23,25	0,0,0	33,45,40	5,2,0	298	149	0.00398072	0.0304241	1.0,1.0,1.0	0.767,0.918,1.0	0.105
AT2G31900	XIF	chr2	-	13562637	13562796	13562637	13562793	13562886	13563057	2048	7,8,6	6,2,8	35,57,56	3,24,10	152	149	0.0307731	0.146859	0.534,0.797,0.424	0.92,0.7,0.846	-0.237
AT2G31955	CNX2	chr2	-	13586418	13586521	13586418	13586495	13586588	13586703	2049	6,10,16	20,10,12	19,20,19	12,7,13	175	149	0.0309341	0.147241	0.203,0.46,0.532	0.574,0.709,0.554	-0.214
AT2G32000	NA	chr2	-	13620663	13620757	13620663	13620752	13621014	13621118	2053	54,58,37	5,9,14	34,38,50	7,24,28	154	149	0.00779877	0.0511364	0.913,0.862,0.719	0.825,0.605,0.633	0.144
AT2G32250	FRS2	chr2	+	13693381	13695479	13693584	13695479	13693104	13693270	2056	25,27,50	0,2,0	35,61,48	8,1,24	298	149	9.03338e-06	0.000221263	1.0,0.871,1.0	0.686,0.968,0.5	0.239
AT2G20400	NA	chr2	+	8801117	8801178	8801120	8801178	8800769	8800809	2059	4,5,9	19,12,11	6,3,2	48,51,37	152	149	0.000262167	0.00357708	0.171,0.29,0.445	0.109,0.055,0.05	0.231
AT2G37340	RS2Z33	chr2	-	15671324	15671818	15671324	15671600	15672224	15672338	2060	82,80,129	311425399	211266222	391449393	298	149	2.76468e-12	6.2451e-10	0.116,0.086,0.139	0.212,0.229,0.22	-0.107
AT2G33680	NA	chr2	+	14249385	14249456	14249399	14249456	14249223	14249297	2079	0,3,2	1,0,0	0,1,0	2,1,2	163	149	9.59563e-07	4.06415e-05	0.0,1.0,1.0	0.0,0.478,0.0	0.507
AT2G20495	NA	chr2	+	8834672	8834761	8834683	8834761	8834529	8834601	2080	4,0,3	23,13,25	1,1,0	43,36,14	160	149	0.00921247	0.0582576	0.139,0.0,0.101	0.021,0.025,0.0	0.065
AT2G35510	SRO1	chr2	-	14917352	14917967	14917352	14917432	14918092	14919308	2105	147,88,75	0,5,1	92,132,78	5,6,9	298	149	0.00142274	0.0138394	1.0,0.898,0.974	0.902,0.917,0.813	0.08
AT2G35660	CTF2A	chr2	+	14989001	14989075	14989009	14989075	14988777	14988924	2107	29,25,13	50,67,60	0,1,1	4,4,6	157	149	0.000424519	0.00513718	0.355,0.262,0.171	0.0,0.192,0.137	0.153
novel.128	NA	chr2	-	5045784	5046688	5045784	5046684	5046762	5046912	2111	1,9,4	2,3,7	1,4,2	0,0,0	153	149	3.01503e-08	2.09402e-06	0.327,0.745,0.358	1.0,1.0,1.0	-0.523
AT3G24180	NA	chr3	-	8741066	8741172	8741066	8741167	8741268	8741367	2112	51,69,65	17,28,9	131110154	11,28,17	154	149	0.0105073	0.0641484	0.744,0.705,0.875	0.92,0.792,0.898	-0.095
AT3G16320	CDC27a	chr3	+	5532146	5532358	5532179	5532358	5531793	5531971	2119	0,0,0	1,2,3	5,2,8	7,6,5	182	149	1.24611e-07	6.97701e-06	0.0,0.0,0.0	0.369,0.214,0.567	-0.383
AT2G36680	VPS37-2	chr2	-	15369245	15369366	15369245	15369361	15369448	15369495	2120	106115132	0,8,13	103135107	11,20,5	154	149	0.0448311	0.196029	1.0,0.933,0.908	0.901,0.867,0.954	0.04
AT5G58787	NA	chr5	+	23743808	23744034	23743853	23744034	23743645	23743712	2122	102123109	3,2,4	204129161	12,12,5	194	149	0.013712	0.0791947	0.963,0.979,0.954	0.929,0.892,0.961	0.038
AT2G36895	NA	chr2	-	15489613	15489730	15489613	15489727	15489805	15489906	2124	307300332	97,67,88	44,65,47	28,31,13	152	149	0.0185758	0.100438	0.756,0.814,0.787	0.606,0.673,0.78	0.099
AT2G36960	TKI1	chr2	+	15525311	15525422	15525314	15525422	15524826	15525106	2125	2,6,8	58,43,38	7,6,11	27,38,32	152	149	0.0340351	0.158329	0.033,0.12,0.171	0.203,0.134,0.252	-0.088
AT2G37160	NA	chr2	+	15611819	15612934	15612154	15612934	15611632	15611720	2130	13,6,1	67,42,85	1,1,0	72,93,63	298	149	3.60718e-05	0.000740748	0.088,0.067,0.006	0.007,0.005,0.0	0.05
AT2G38780	NA	chr2	+	16213255	16213322	16213263	16213322	16212807	16212900	2144	28,28,37	103,137,90	15,12,6	20,30,13	157	149	0.0475582	0.204843	0.205,0.162,0.281	0.416,0.275,0.305	-0.116
AT3G59470	NA	chr3	-	21979542	21980132	21979542	21980122	21980527	21980839	2146	15,23,24	0,1,2	18,20,17	3,4,2	159	149	0.00922722	0.0582576	1.0,0.956,0.918	0.849,0.824,0.888	0.104
AT4G29170	MND1	chr4	+	14383456	14383632	14383551	14383632	14382835	14382987	2158	9,3,7	6,7,11	0,1,1	3,0,2	244	149	0.0112133	0.0676459	0.478,0.207,0.28	0.0,1.0,0.234	-0.09
AT2G39190	ATATH8	chr2	+	16354495	16354566	16354499	16354566	16354280	16354393	2160	207230235	9,5,8	32,64,45	10,6,8	153	149	2.79465e-06	9.31397e-05	0.957,0.978,0.966	0.757,0.912,0.846	0.129
novel.205	NA	chr3	-	11759782	11759861	11759782	11759842	11759928	11760065	2162	13,2,8	8,8,26	2,2,2	10,25,20	168	149	0.00173275	0.0160122	0.59,0.181,0.214	0.151,0.066,0.081	0.229
AT3G02500	NA	chr3	+	520431	520592	520434	520592	520046	520349	2169	1,0,1	17,14,19	1,3,3	13,12,8	152	149	0.00333688	0.0266841	0.055,0.0,0.049	0.07,0.197,0.269	-0.144
AT2G41350	44774	chr2	+	17233088	17233229	17233091	17233229	17232471	17232595	2180	3,11,11	68,91,62	6,2,2	57,56,57	152	149	0.0451263	0.196029	0.041,0.106,0.148	0.094,0.034,0.033	0.045
AT2G41710	NA	chr2	-	17401535	17401601	17401535	17401586	17401666	17401740	2185	3,1,6	65,65,69	9,6,11	75,79,72	164	149	0.0114904	0.0689085	0.04,0.014,0.073	0.098,0.065,0.122	-0.053
AT4G33000	CBL10	chr4	+	15926140	15926253	15926156	15926253	15925959	15926040	2193	71,83,97	7,11,12	11,10,3	5,3,2	165	149	0.0336497	0.157223	0.902,0.872,0.88	0.665,0.751,0.575	0.221
AT3G13190	NA	chr3	+	4240734	4240840	4240739	4240840	4240404	4240587	2194	4,5,7	21,3,9	4,8,8	5,1,4	154	149	0.0345277	0.159325	0.156,0.617,0.429	0.436,0.886,0.659	-0.26
AT5G12210	RGTB1	chr5	+	3947670	3947821	3947673	3947821	3947504	3947558	2195	122128164	5,19,24	223273259	49,62,42	152	149	0.00235421	0.0202801	0.96,0.868,0.87	0.817,0.812,0.858	0.07
AT2G42670	NA	chr2	-	17772209	17772416	17772209	17772413	17772498	17772652	2198	48,41,40	11,14,16	22,29,30	25,9,20	152	149	0.0355172	0.16215	0.811,0.742,0.71	0.463,0.76,0.595	0.148
AT1G04970	NA	chr1	+	1411876	1412054	1411914	1412054	1411087	1411623	2199	6,11,18	104130109	30,23,39	120204164	187	149	0.00312698	0.0252268	0.044,0.063,0.116	0.166,0.082,0.159	-0.061
AT3G26670	NA	chr3	-	9800469	9800684	9800469	9800661	9800814	9801209	2205	18,21,21	48,33,45	9,20,17	67,69,75	172	149	0.00146323	0.0140877	0.245,0.355,0.288	0.104,0.201,0.164	0.14
AT2G43500	NA	chr2	+	18062690	18063659	18062693	18063659	18062530	18062599	2214	1,0,0	2,6,7	1,2,3	2,9,4	152	149	0.00113709	0.0116166	0.329,0.0,0.0	0.329,0.179,0.424	-0.201
AT2G44530	PRS5	chr2	+	18383961	18384138	18383964	18384138	18383514	18383827	2223	225242206	18,28,13	170278232	14,5,18	152	149	0.0345609	0.159325	0.925,0.894,0.94	0.922,0.982,0.927	-0.024
AT4G27040	VP22-1	chr4	-	13574525	13574673	13574525	13574622	13574741	13574852	2227	36,48,67	84,93,104	69,47,52	147144161	200	149	0.0236482	0.120331	0.242,0.278,0.324	0.259,0.196,0.194	0.065
AT2G45460	NA	chr2	-	18738404	18738529	18738404	18738526	18738731	18738791	2229	3,8,4	11,19,15	1,6,0	20,15,22	152	149	0.027257	0.134173	0.211,0.292,0.207	0.047,0.282,0.0	0.127
AT2G46250	NA	chr2	+	18991756	18992087	18991970	18992087	18991170	18991676	2235	10,9,8	87124107	0,0,0	23,30,16	298	149	0.000418597	0.00509586	0.054,0.035,0.036	0.0,0.0,0.0	0.042
novel.113	NA	chr2	+	19201016	19201612	19201403	19201612	19200850	19200909	2242	11,4,13	0,0,0	0,0,1	4,3,0	298	149	5.23411e-10	8.18535e-08	1.0,1.0,1.0	0.0,0.0,1.0	0.667
AT1G63610	NA	chr1	-	23584123	23584349	23584123	23584345	23584788	23584920	2246	2,0,8	123183170	1,7,1	38,25,43	153	149	0.0312786	0.147882	0.016,0.0,0.044	0.025,0.214,0.022	-0.067
AT3G01510	LSF1	chr3	-	200551	201027	200551	201011	201173	201280	2257	4,5,2	31,50,70	3,3,8	10,28,7	165	149	0.0057886	0.041292	0.104,0.083,0.025	0.213,0.088,0.508	-0.199
AT4G02120	NA	chr4	+	942473	942672	942609	942672	942202	942265	2281	34,19,24	1,0,8	28,14,14	0,0,0	285	149	0.000164471	0.00248364	0.947,1.0,0.611	1.0,1.0,1.0	-0.147
AT3G04500	NA	chr3	-	1212469	1212735	1212469	1212566	1212833	1212931	2301	57,68,99	98181141	134130121	103115100	298	149	2.69415e-08	2.01736e-06	0.225,0.158,0.26	0.394,0.361,0.377	-0.163
AT3G49430	SR34A	chr3	+	18332247	18332754	18332641	18332754	18331508	18331712	2302	59,53,74	126215247	126148104	79149116	298	149	5.51781e-14	1.94485e-11	0.19,0.11,0.13	0.444,0.332,0.31	-0.219
AT5G08750	NA	chr5	+	2852581	2853962	2852865	2853962	2851813	2852192	2309	5,7,3	29,18,31	12,27,15	16,31,19	298	149	4.93209e-06	0.000143242	0.079,0.163,0.046	0.273,0.303,0.283	-0.19
AT3G19670	PRP40B	chr3	-	6835846	6836182	6835846	6836125	6836262	6836331	2310	47,36,46	8,3,3	46,79,69	1,3,0	206	149	0.000313264	0.00410882	0.81,0.897,0.917	0.971,0.95,1.0	-0.099
AT3G06550	NA	chr3	-	2042169	2042313	2042169	2042310	2042400	2042492	2314	80,98,114	42,57,44	131112114	31,39,29	152	149	0.00111124	0.0114099	0.651,0.628,0.717	0.806,0.738,0.794	-0.114
AT3G13560	NA	chr3	-	4427217	4427324	4427217	4427313	4427849	4428199	2326	2,0,0	37,28,29	6,1,1	29,11,13	160	149	0.00148563	0.0141798	0.048,0.0,0.0	0.162,0.078,0.067	-0.086
AT1G67900	NA	chr1	+	25467375	25467795	25467618	25467795	25464725	25464987	2329	5,4,2	48,45,42	2,9,3	13,25,16	298	149	0.0138514	0.0797732	0.05,0.043,0.023	0.071,0.153,0.086	-0.065
AT3G08840	NA	chr3	-	2680056	2680590	2680056	2680563	2680664	2680908	2334	11,6,4	28,37,25	3,5,1	13,39,29	176	149	0.0488535	0.208654	0.25,0.121,0.119	0.163,0.098,0.028	0.067
AT3G08980	NA	chr3	+	2741222	2741432	2741226	2741432	2740807	2740902	2337	25,24,12	0,3,6	5,7,11	0,0,0	153	149	0.000188432	0.00274357	1.0,0.886,0.661	1.0,1.0,1.0	-0.151
AT3G10180	KIN7O	chr3	-	3150869	3151046	3150869	3151010	3151117	3151183	2343	5,0,4	0,6,0	12,4,13	0,0,0	185	149	0.0255246	0.126718	1.0,0.0,1.0	1.0,1.0,1.0	-0.333
AT5G20950	NA	chr5	-	7110561	7110819	7110561	7110797	7111195	7111453	2346	25,44,48	129103140	16,27,23	86119107	171	149	0.0468973	0.202425	0.144,0.271,0.23	0.139,0.165,0.158	0.061
AT4G34140	NA	chr4	+	16353072	16353162	16353075	16353162	16352764	16352973	2348	6,9,5	74,94,64	16,17,8	64,94,73	152	149	0.00969979	0.060121	0.074,0.086,0.071	0.197,0.151,0.097	-0.071
AT5G02520	NA	chr5	+	562109	563257	562112	563257	561900	562018	2357	2,0,4	1,1,3	0,0,1	2,2,1	152	149	0.00109786	0.0113875	0.662,0.0,0.567	0.0,0.0,0.495	0.245
AT3G11880	NA	chr3	+	3752976	3753421	3753194	3753421	3752770	3752903	2360	73,103,74	2,0,4	82131100	4,10,8	298	149	0.00336433	0.0267175	0.948,1.0,0.902	0.911,0.868,0.862	0.07
AT3G12210	NA	chr3	+	3895450	3895542	3895455	3895542	3895165	3895361	2366	5,1,2	109108122	6,11,1	69,74,62	154	149	0.00125104	0.0125289	0.042,0.009,0.016	0.078,0.126,0.015	-0.051
AT5G03440	NA	chr5	-	857810	857985	857810	857902	858294	858444	2367	29,66,33	11,18,19	28,24,28	21,19,17	232	149	0.0240529	0.121447	0.629,0.702,0.527	0.461,0.448,0.514	0.145
AT3G12550	FDM3	chr3	+	3978622	3979044	3978635	3979044	3978004	3978256	2369	3,0,3	9,18,15	0,0,0	5,4,14	162	149	0.0119113	0.0710137	0.235,0.0,0.155	0.0,0.0,0.0	0.13
AT4G00990	NA	chr4	+	431206	431337	431217	431337	430988	431074	2372	0,8,3	58,58,48	0,3,1	80,81,64	160	149	0.00776076	0.0510603	0.0,0.114,0.055	0.0,0.033,0.014	0.041
AT5G08000	E13L3	chr5	+	2563818	2564245	2564005	2564245	2563365	2563735	2381	0,6,7	46,41,41	25,20,13	61,42,55	298	149	1.02292e-05	0.000247571	0.0,0.068,0.079	0.17,0.192,0.106	-0.107
AT3G13810	AtIDD11	chr3	+	4544953	4545119	4544970	4545119	4544363	4544501	2385	3,10,9	2,0,2	7,5,5	5,2,2	166	149	0.0480838	0.206233	0.574,1.0,0.802	0.557,0.692,0.692	0.145
AT3G14700	NA	chr3	+	4940632	4941398	4940707	4941398	4940317	4940530	2388	3,7,3	4,1,0	24,9,9	0,0,0	224	149	0.00712749	0.0482177	0.333,0.823,1.0	1.0,1.0,1.0	-0.281
AT3G15395	NA	chr3	+	5200969	5201089	5201004	5201089	5200850	5200880	2396	9,4,10	1,0,0	14,10,5	5,3,1	184	149	7.24393e-05	0.00135109	0.879,1.0,1.0	0.694,0.73,0.802	0.218
AT3G15395	NA	chr3	+	5200993	5201089	5201004	5201089	5200850	5200880	2397	2,1,6	1,0,0	2,1,2	5,3,1	160	149	2.7776e-06	9.31397e-05	0.651,1.0,1.0	0.271,0.237,0.651	0.497
AT3G15520	CYP37	chr3	-	5251846	5252112	5251846	5252107	5252258	5252697	2398	19,28,13	206280250	5,9,4	20,26,18	154	149	0.0012586	0.0125428	0.082,0.088,0.048	0.195,0.251,0.177	-0.135
AT3G16030	CES101	chr3	+	5442252	5442406	5442269	5442406	5441658	5442173	2401	6,28,32	0,0,0	23,45,38	1,4,7	166	149	3.67847e-05	0.000747833	1.0,1.0,1.0	0.954,0.91,0.83	0.102
AT5G03030	NA	chr5	-	708936	709369	708936	709115	709510	709734	2406	6,10,11	173196201	2,3,1	88105100	298	149	0.020887	0.108602	0.017,0.025,0.027	0.011,0.014,0.005	0.013
AT3G16700	FAHD2	chr3	+	5688438	5688889	5688826	5688889	5688064	5688230	2409	14,2,24	18,6,10	49,14,53	15,10,10	298	149	0.0221167	0.113544	0.28,0.143,0.545	0.62,0.412,0.726	-0.263
AT3G43920	DCL3	chr3	+	15753768	15753943	15753771	15753943	15753386	15753681	2413	8,6,13	4,1,6	7,7,4	0,2,1	152	149	0.0143563	0.0822149	0.662,0.855,0.68	1.0,0.774,0.797	-0.125
AT4G16070	NA	chr4	-	9097766	9097970	9097766	9097943	9098388	9098507	2416	0,0,1	27,27,32	0,10,0	40,54,59	176	149	0.0105641	0.0643019	0.0,0.0,0.026	0.0,0.136,0.0	-0.037
AT3G18535	NA	chr3	-	6376451	6376709	6376451	6376695	6376943	6377625	2423	14,14,28	62,92,80	79,80,63	193247175	163	149	0.0234258	0.11966	0.171,0.122,0.242	0.272,0.228,0.248	-0.071
AT3G20280	NA	chr3	+	7072721	7074697	7072724	7074697	7072183	7072306	2437	15,8,21	7,14,13	8,12,26	3,1,7	152	149	0.00634777	0.0441953	0.677,0.359,0.613	0.723,0.922,0.785	-0.26
AT3G20320	TGD2	chr3	-	7088464	7088591	7088464	7088580	7088717	7089047	2438	26,15,22	134182153	35,40,19	63,84,73	160	149	2.30094e-07	1.11376e-05	0.153,0.071,0.118	0.341,0.307,0.195	-0.167
AT3G20810	JMJ30	chr3	+	7277600	7277844	7277751	7277844	7277307	7277451	2441	28,32,35	39,48,74	288323259	83,75,64	298	149	0	0	0.264,0.25,0.191	0.634,0.683,0.669	-0.427
AT3G20920	NA	chr3	-	7329933	7330248	7329933	7330245	7330599	7330751	2442	246261180	4,0,5	224293310	13,7,6	152	149	0.0080103	0.0519328	0.984,1.0,0.972	0.944,0.976,0.981	0.018
AT3G20930	NA	chr3	+	7333426	7333548	7333441	7333548	7333281	7333350	2443	2,10,10	77114146	0,1,0	22,17,17	164	149	0.00149347	0.0141879	0.023,0.074,0.059	0.0,0.051,0.0	0.035
AT3G47910	NA	chr3	-	17677229	17677430	17677229	17677427	17677516	17677643	2446	60,66,51	50,29,31	73,71,75	26,10,12	152	149	2.28522e-05	0.000494683	0.541,0.69,0.617	0.733,0.874,0.86	-0.206
AT1G34630	NA	chr1	+	12685894	12686158	12685930	12686158	12685675	12685816	2447	5,0,1	48,49,41	7,19,12	112139143	185	149	0.00782263	0.0511364	0.077,0.0,0.019	0.048,0.099,0.063	-0.038
AT4G27270	NA	chr4	-	13662801	13662931	13662801	13662895	13663220	13663371	2449	6,3,5	21,41,17	25,22,16	27,48,41	185	149	0.000842565	0.00896824	0.187,0.056,0.192	0.427,0.27,0.239	-0.167
AT3G61700	NA	chr3	+	22838435	22838540	22838450	22838540	22838052	22838354	2452	24,17,24	112,72,86	18,12,4	133154111	164	149	6.55738e-06	0.000173132	0.163,0.177,0.202	0.109,0.066,0.032	0.112
AT3G23490	CYN	chr3	-	8423364	8423660	8423364	8423473	8424004	8424076	2461	12,25,10	746674805	42,45,34	100811191020	298	149	0.00110764	0.0114099	0.008,0.018,0.006	0.02,0.02,0.016	-0.008
AT3G24929	NA	chr3	+	9104845	9105092	9104974	9105092	9104530	9104652	2468	0,1,2	12,20,13	1,3,6	18,24,20	278	149	0.0362226	0.164549	0.0,0.026,0.076	0.029,0.063,0.139	-0.043
novel.162	NA	chr3	+	9246102	9246821	9246222	9246821	9245738	9245954	2473	26,17,20	0,0,0	33,35,33	2,1,10	269	149	8.39361e-06	0.000213303	1.0,1.0,1.0	0.901,0.951,0.646	0.167
novel.162	NA	chr3	+	9246222	9246821	9246234	9246821	9245738	9246124	2479	0,4,4	12,6,10	9,18,9	18,3,11	161	149	0.0108561	0.0656856	0.0,0.382,0.27	0.316,0.847,0.431	-0.314
AT1G76170	NA	chr1	-	28585851	28585966	28585851	28585958	28586120	28586401	2489	9,18,27	0,1,5	22,7,1	9,4,2	157	149	0.00331719	0.0266555	1.0,0.945,0.837	0.699,0.624,0.322	0.379
AT2G06025	NA	chr2	+	2350016	2350539	2350201	2350539	2348913	2348977	2499	27,55,56	8,0,0	28,29,35	0,0,0	298	149	0.00395489	0.0303407	0.628,1.0,1.0	1.0,1.0,1.0	-0.124
AT3G28030	UVH3	chr3	+	10430686	10431355	10430718	10431355	10430180	10430606	2500	27,22,35	0,1,2	41,43,47	2,4,5	181	149	0.0220277	0.113544	1.0,0.948,0.935	0.944,0.898,0.886	0.052
AT4G33625	NA	chr4	-	16153264	16153833	16153264	16153345	16154027	16154068	2504	266239273	10,26,21	308316326	12,17,12	298	149	0.0206571	0.108237	0.93,0.821,0.867	0.928,0.903,0.931	-0.048
AT3G63180	ATTKL	chr3	-	23337761	23338097	23337761	23338073	23338186	23338253	2508	31,52,22	29,36,36	44,44,31	20,30,18	173	149	0.0352539	0.161675	0.479,0.554,0.345	0.655,0.558,0.597	-0.144
AT3G04450	PHL13	chr3	+	1185598	1185676	1185615	1185676	1185427	1185473	2513	0,0,1	10,18,11	5,1,3	14,14,14	166	149	0.000225283	0.00314334	0.0,0.0,0.075	0.243,0.06,0.161	-0.13
AT3G43210	KIN7B	chr3	+	15191251	15191657	15191425	15191657	15190903	15191159	2529	0,2,0	7,10,14	5,3,1	31,21,28	298	149	0.0355726	0.16215	0.0,0.091,0.0	0.075,0.067,0.018	-0.023
AT3G44510	NA	chr3	-	16110403	16110627	16110403	16110615	16110986	16111316	2532	8,8,5	3,9,5	31,55,39	60,82,81	161	149	0.0496471	0.210276	0.712,0.451,0.481	0.323,0.383,0.308	0.21
AT2G38460	IREG1	chr2	+	16103519	16103760	16103599	16103760	16103163	16103362	2554	9,5,14	8,9,1	1,2,1	0,0,0	229	149	9.59505e-08	5.91113e-06	0.423,0.266,0.901	1.0,1.0,1.0	-0.47
AT3G49390	CID10	chr3	-	18317229	18317725	18317229	18317681	18317808	18318034	2562	99124159	0,7,5	94222166	0,1,3	193	149	0.0114871	0.0689085	1.0,0.932,0.961	1.0,0.994,0.977	-0.026
AT4G34900	XDH2	chr4	-	16626293	16626530	16626293	16626466	16626614	16626749	2564	32,21,6	14,14,17	54,85,51	11,18,17	213	149	0.00193271	0.0172711	0.615,0.512,0.198	0.774,0.768,0.677	-0.298
AT3G56160	BASS4	chr3	-	20839033	20839141	20839033	20839055	20839374	20839488	2568	16,17,16	99116128	13,13,5	12,13,12	235	149	6.87832e-07	3.03992e-05	0.093,0.085,0.073	0.407,0.388,0.209	-0.251
AT3G51770	ETO1	chr3	-	19201947	19203998	19201947	19203992	19204089	19204464	2572	24,39,31	15,8,40	69,86,55	14,7,26	155	149	0.0184025	0.0997663	0.606,0.824,0.427	0.826,0.922,0.67	-0.187
AT3G52170	NA	chr3	-	19348965	19349146	19348965	19349132	19349393	19349527	2576	7,2,7	13,26,15	2,4,11	4,4,5	163	149	0.0126172	0.0744752	0.33,0.066,0.299	0.314,0.478,0.668	-0.255
AT3G54350	emb1967	chr3	-	20126379	20126468	20126379	20126442	20126555	20126623	2586	84,70,88	35,36,39	107150104	34,53,25	175	149	0.028687	0.138671	0.671,0.623,0.658	0.728,0.707,0.78	-0.088
AT3G54620	BZIP25	chr3	-	20218483	20218609	20218483	20218536	20218713	20218789	2589	343357354	5,4,2	681688634	23,39,29	222	149	1.87558e-08	1.52522e-06	0.979,0.984,0.992	0.952,0.922,0.936	0.048
AT3G56720	NA	chr3	+	21013086	21013589	21013117	21013589	21012845	21012920	2603	35,24,21	100103100	19,14,22	95167107	180	149	0.00736021	0.0492214	0.225,0.162,0.148	0.142,0.065,0.145	0.061
AT3G02540	RAD23C	chr3	-	534383	534561	534383	534558	534644	534800	2605	316353382	3,7,1	482562541	12,16,9	152	149	0.00802111	0.0519328	0.99,0.98,0.997	0.975,0.972,0.983	0.012
AT1G26440	UPS5	chr1	-	9144994	9145340	9144994	9145195	9145412	9145696	2616	140183108	5,0,7	394474447	0,5,5	294	149	0.00845462	0.0545659	0.934,1.0,0.887	1.0,0.98,0.978	-0.046
AT2G44140	ATG4A	chr2	-	18256708	18257008	18256708	18256992	18257168	18257235	2633	60,41,31	1,0,4	84,72,64	9,1,9	165	149	0.0188986	0.101643	0.982,1.0,0.875	0.894,0.985,0.865	0.038
AT3G14880	NA	chr3	+	5007361	5008037	5007382	5008037	5006525	5006971	2642	0,0,0	1,3,2	3,0,5	5,1,3	170	149	1.62402e-05	0.000369036	0.0,0.0,0.0	0.345,0.0,0.594	-0.313
AT4G04920	MED16	chr4	+	2503276	2503791	2503279	2503791	2502756	2502928	2645	64,66,64	2,1,0	86,84,69	5,4,6	152	149	0.00146906	0.0140877	0.969,0.985,1.0	0.944,0.954,0.919	0.046
AT1G80000	MLN51	chr1	+	30096668	30096905	30096714	30096905	30096476	30096537	2646	0,6,0	92,78,113	7,6,8	115168159	195	149	0.0190528	0.101932	0.0,0.056,0.0	0.044,0.027,0.037	-0.017
AT3G62150	ABCB21	chr3	-	23013210	23013609	23013210	23013591	23013687	23014030	2653	28,46,53	23,20,22	26,13,20	9,1,0	167	149	0.00121197	0.0122584	0.521,0.672,0.682	0.72,0.921,1.0	-0.255
AT3G62190	NA	chr3	+	23022036	23022473	23022226	23022473	23021658	23021689	2654	164246213	152168141	136190157	92,57,77	298	149	0.0147559	0.0842661	0.35,0.423,0.43	0.425,0.625,0.505	-0.117
AT4G00335	RHB1A	chr4	+	146772	146928	146790	146928	145886	146055	2665	0,2,0	39,49,53	9,11,15	122121123	167	149	8.85232e-06	0.000219473	0.0,0.035,0.0	0.062,0.075,0.098	-0.067
AT4G01290	NA	chr4	-	542164	542361	542164	542358	542700	542903	2676	153170165	14,5,11	250268212	25,37,23	152	149	0.0027652	0.0226679	0.915,0.971,0.936	0.907,0.877,0.9	0.046
A5SS
GeneID	geneSymbol	chr	strand	longExonStart_0base	longExonEnd	shortES	shortEE	flankingES	flankingEE	ID	IJC_SAMPLE_1	SJC_SAMPLE_1	IJC_SAMPLE_2	SJC_SAMPLE_2	IncFormLen	SkipFormLen	PValue	FDR	IncLevel1	IncLevel2	IncLevelDifference
AT5G62480	GSTU9	chr5	-	25089239	25089626	25089373	25089626	25088526	25089170	15	37,108,75	0,0,2	244317268	7,2,8	283	149	0.0161551	0.092755	1.0,1.0,0.952	0.948,0.988,0.946	0.023
AT5G61960	ML1	chr5	-	24883691	24883955	24883907	24883955	24883550	24883573	19	0,1,0	5,5,4	2,2,3	1,18,4	298	149	0.00418356	0.0325789	0.0,0.091,0.0	0.5,0.053,0.273	-0.245
AT5G60120	TOE2	chr5	+	24209970	24210161	24209970	24210074	24210295	24210409	25	23,23,12	22,32,34	50,51,56	38,25,35	236	149	0.000909074	0.00929967	0.398,0.312,0.182	0.454,0.563,0.503	-0.209
AT5G59710	VIP2	chr5	+	24057377	24058171	24057377	24057584	24058279	24058388	27	80,42,71	0,4,4	58,98,83	0,0,2	298	149	0.00773839	0.0533186	1.0,0.84,0.899	1.0,1.0,0.954	-0.072
AT5G55100	NA	chr5	-	22363849	22364235	22364074	22364235	22362891	22363626	43	63,71,56	2,3,4	126121121	11,11,13	298	149	0.020628	0.114086	0.94,0.922,0.875	0.851,0.846,0.823	0.072
AT5G53180	ATPTB2	chr5	-	21569970	21570072	21569998	21570072	21569515	21569611	50	12,6,0	81,84,118	1,2,2	135,125,99	177	149	0.000404565	0.00489452	0.111,0.057,0.0	0.006,0.013,0.017	0.044
AT5G53180	ATPTB2	chr5	-	21570833	21571253	21571043	21571253	21570165	21570228	51	24,13,31	85,94,95	22,33,27	60,98,61	298	149	0.0405188	0.184742	0.124,0.065,0.14	0.155,0.144,0.181	-0.05
AT5G52040	ATRSP41	chr5	+	21131075	21131887	21131075	21131186	21132086	21132199	54	35,46,41	312365393	128,123,84	290369314	298	149	6.66e-16	1.5e-13	0.053,0.059,0.05	0.181,0.143,0.118	-0.093
AT5G48610	NA	chr5	+	19713874	19714879	19713874	19714760	19715052	19716059	62	12,17,26	23,45,22	10,12,5	65,50,48	268	149	2.69e-05	0.000492177	0.225,0.174,0.397	0.079,0.118,0.055	0.181
AT5G48545	HINT3	chr5	+	19676967	19677600	19676967	19677034	19677693	19677747	63	249316268	12,18,8	406451374	6,6,3	298	149	6.34e-06	0.000148005	0.912,0.898,0.944	0.971,0.974,0.984	-0.058
AT5G45140	NRPC2	chr5	-	18257970	18258197	18258052	18258197	18257687	18257746	73	0,4,0	13,20,19	3,2,4	9,15,15	231	149	0.0241834	0.128504	0.0,0.114,0.0	0.177,0.079,0.147	-0.096
AT5G44750	REV1	chr5	+	18056513	18056585	18056513	18056573	18056667	18056754	74	2,6,0	10,12,5	25,28,12	7,11,2	161	149	1.77e-07	6.85e-06	0.156,0.316,0.0	0.768,0.702,0.847	-0.615
AT5G43880	NA	chr5	-	17643072	17643980	17643448	17643980	17642721	17642859	78	12,21,9	45,84,49	3,11,11	130182140	298	149	1.56e-07	6.23e-06	0.118,0.111,0.084	0.011,0.029,0.038	0.078
AT5G37690	NA	chr5	-	14975877	14976229	14975901	14976229	14975446	14975574	88	33,84,43	12,13,18	5,8,9	0,1,0	173	149	1.03e-05	0.000222405	0.703,0.848,0.673	1.0,0.873,1.0	-0.216
AT5G26980	SYP41	chr5	-	9488445	9488831	9488704	9488831	9488132	9488361	104	59,69,77	0,0,0	65,122,89	4,0,5	298	149	0.0040426	0.0316632	1.0,1.0,1.0	0.89,1.0,0.899	0.07
AT5G26146	NA	chr5	+	9135924	9137685	9135924	9136002	9137792	9139579	108	20,18,4	0,2,0	818793576	46,70,33	298	149	0.00329673	0.0263586	1.0,0.818,1.0	0.899,0.85,0.897	0.057
AT5G49990	NAT5	chr5	-	20341746	20342035	20341766	20342035	20341090	20341197	119	0,2,0	18,32,27	5,1,11	42,43,40	169	149	0.000187581	0.00257296	0.0,0.052,0.0	0.095,0.02,0.195	-0.086
AT5G18820	CPN60A2	chr5	+	6271953	6272091	6271953	6272075	6272195	6272403	128	0,0,3	11,12,9	0,1,8	3,0,0	165	149	0.000274617	0.00354387	0.0,0.0,0.231	0.0,1.0,1.0	-0.59
AT5G14610	NA	chr5	+	4712122	4712725	4712122	4712191	4712948	4713218	143	19,38,21	25,32,43	58,105,79	5,3,8	298	149	0	0	0.275,0.373,0.196	0.853,0.946,0.832	-0.596
AT5G11530	EMF1	chr5	+	3695791	3696412	3695791	3696165	3697058	3697234	156	0,0,2	42,23,18	7,5,7	58,48,50	298	149	0.000609516	0.00666043	0.0,0.0,0.053	0.057,0.05,0.065	-0.04
AT5G07890	NA	chr5	-	2519668	2520041	2519912	2520041	2519373	2519512	166	4,24,9	16,28,22	40,46,23	28,40,28	298	149	0.00775186	0.0533186	0.111,0.3,0.17	0.417,0.365,0.291	-0.164
AT5G05550	NA	chr5	-	1639453	1640960	1639823	1640960	1638999	1639357	177	46,67,107	22,21,18	71,96,78	37,48,43	298	149	0.0205727	0.114086	0.511,0.615,0.748	0.49,0.5,0.476	0.136
AT4G40030	NA	chr4	-	18556501	18556904	18556506	18556904	18556345	18556417	198	2,2,0	0,4,5	1,0,0	12,12,17	154	149	0.0254943	0.13185	1.0,0.326,0.0	0.075,0.0,0.0	0.417
AT4G39460	SAMC1	chr4	-	18358051	18358138	18358055	18358138	18357852	18357925	203	167224160	5,13,5	96,78,59	13,23,3	153	149	1.22e-05	0.000251069	0.97,0.944,0.969	0.878,0.768,0.95	0.096
AT4G38510	NA	chr4	-	18014883	18014975	18014959	18014975	18014734	18014796	211	13,2,5	42,34,55	10,8,17	19,56,23	225	149	0.0101481	0.0648615	0.17,0.037,0.057	0.258,0.086,0.329	-0.136
AT5G37475	NA	chr5	-	14868233	14868775	14868606	14868775	14867736	14867806	217	1,7,6	218185157	6,35,36	247325264	298	149	4.79e-07	1.62e-05	0.002,0.019,0.019	0.012,0.051,0.064	-0.029
AT4G35270	NLP2	chr4	-	16781473	16782054	16781811	16782054	16779903	16780980	232	6,25,47	0,0,0	1,12,0	3,5,1	298	149	1.05e-09	6.76e-08	1.0,1.0,1.0	0.143,0.545,0.0	0.771
AT5G37850	SOS4	chr5	+	15065299	15065512	15065299	15065479	15065604	15065701	235	48,71,54	35,52,48	9,16,30	27,46,40	182	149	4.32e-05	0.000730867	0.529,0.528,0.479	0.214,0.222,0.38	0.24
AT4G35030	NA	chr4	+	16676954	16677123	16676954	16677118	16677197	16677428	238	0,2,0	3,29,29	0,2,5	34,25,9	154	149	0.0294071	0.145991	0.0,0.063,0.0	0.0,0.072,0.35	-0.12
AT4G34090	NA	chr4	-	16328564	16328663	16328568	16328663	16328397	16328479	244	5,13,4	233333249	0,1,0	32,30,66	153	149	0.0245217	0.128786	0.02,0.037,0.015	0.0,0.031,0.0	0.014
AT4G32850	nPAP	chr4	+	15853669	15853960	15853669	15853753	15854043	15854241	253	40,22,19	8,15,2	64,127,85	10,5,6	298	149	0.00608551	0.0440955	0.714,0.423,0.826	0.762,0.927,0.876	-0.201
AT4G31490	NA	chr4	+	15268445	15268779	15268445	15268639	15269448	15271505	272	16,12,18	69,118,85	1,4,8	68105110	289	149	6.47e-06	0.000148052	0.107,0.05,0.098	0.008,0.019,0.036	0.064
AT4G31480	NA	chr4	+	15263153	15263833	15263153	15263338	15264133	15266190	273	3,10,8	160181140	21,4,15	142150181	298	149	0.0138136	0.0817357	0.009,0.027,0.028	0.069,0.013,0.04	-0.019
AT4G31480	NA	chr4	+	15263153	15263909	15263153	15263338	15264133	15266190	274	4,9,9	160181140	2,4,2	142150181	298	149	0.0213805	0.116348	0.012,0.024,0.031	0.007,0.013,0.005	0.014
AT4G31170	NA	chr4	-	15155409	15155742	15155466	15155742	15155047	15155118	278	13,8,10	29,17,47	2,14,4	38,49,55	206	149	0.0079934	0.0539226	0.245,0.254,0.133	0.037,0.171,0.05	0.125
AT4G26700	FIM1	chr4	+	13466807	13466928	13466807	13466904	13466998	13467090	291	16,15,4	163165225	17,8,10	69,74,66	173	149	0.000556763	0.00619375	0.078,0.073,0.015	0.175,0.085,0.115	-0.07
AT4G25880	APUM6	chr4	+	13158571	13158760	13158571	13158743	13159055	13159382	293	6,17,18	107116128	8,1,20	140191143	166	149	0.0160966	0.092755	0.048,0.116,0.112	0.049,0.005,0.112	0.037
AT4G24810	NA	chr4	-	12787435	12787554	12787485	12787554	12787163	12787317	299	77,60,82	0,4,2	38,42,37	5,11,4	199	149	1.39e-05	0.000277156	1.0,0.918,0.968	0.851,0.741,0.874	0.14
AT4G30820	NA	chr4	+	15006493	15007211	15006493	15006702	15007601	15007675	306	27,20,40	5,6,6	36,34,19	0,0,0	298	149	7.32e-09	4.31e-07	0.73,0.625,0.769	1.0,1.0,1.0	-0.292
AT4G30820	NA	chr4	+	15006493	15007516	15006493	15006702	15007601	15007675	307	3,9,11	5,6,6	8,7,7	0,0,0	298	149	7.65e-11	5.76e-09	0.231,0.429,0.478	1.0,1.0,1.0	-0.621
AT4G30820	NA	chr4	+	15006647	15007268	15006647	15006702	15007601	15007675	309	3,10,9	5,6,6	11,13,6	0,0,0	298	149	1.47e-11	1.25e-09	0.231,0.455,0.429	1.0,1.0,1.0	-0.628
AT4G30820	NA	chr4	+	15006647	15007268	15006647	15007211	15007601	15007675	310	6,4,0	24,12,31	7,12,8	29,28,16	206	149	0.0166935	0.0950406	0.153,0.194,0.0	0.149,0.237,0.266	-0.102
AT4G30820	NA	chr4	+	15006647	15007516	15006647	15007268	15007601	15007675	311	15,11,9	0,2,0	5,8,15	4,7,3	298	149	1.31e-05	0.000264093	1.0,0.733,1.0	0.385,0.364,0.714	0.423
AT4G22120	CSC1	chr4	-	11719398	11719807	11719461	11719807	11718830	11719164	315	19,13,6	22,42,31	0,5,0	36,44,43	212	149	4.81e-08	2.17e-06	0.378,0.179,0.12	0.0,0.074,0.0	0.201
AT4G19670	NA	chr4	-	10701503	10702174	10701833	10702174	10700919	10701365	325	0,15,3	13,8,22	3,1,4	29,30,32	298	149	0.0372675	0.175338	0.0,0.484,0.064	0.049,0.016,0.059	0.141
AT4G19670	NA	chr4	-	10701503	10702174	10701833	10702174	10700919	10701424	328	0,15,3	30,22,19	4,2,3	43,56,47	298	149	0.00455125	0.0348415	0.0,0.254,0.073	0.044,0.018,0.031	0.078
AT4G19670	NA	chr4	-	10701555	10702174	10701833	10702174	10700919	10701424	330	1,15,3	30,22,19	3,1,3	43,56,47	298	149	0.000332457	0.00405838	0.016,0.254,0.073	0.034,0.009,0.031	0.09
AT4G19670	NA	chr4	-	10701754	10702174	10701833	10702174	10700919	10701424	331	0,11,2	30,22,19	3,1,3	43,56,47	228	149	0.013031	0.0788261	0.0,0.246,0.064	0.044,0.012,0.04	0.071
AT4G19420	NA	chr4	-	10588210	10588431	10588377	10588431	10587985	10588091	335	148213170	1,2,0	659611533	17,8,3	298	149	0.00669173	0.0477226	0.987,0.982,1.0	0.951,0.974,0.989	0.018
AT4G18890	BEH3	chr4	+	10352385	10353495	10352385	10352989	10354620	10355555	340	3,11,4	15,35,42	0,0,0	22,21,20	298	149	5.79e-06	0.000137539	0.091,0.136,0.045	0.0,0.0,0.0	0.091
AT5G55530	NA	chr5	+	22492891	22493524	22492891	22493062	22494417	22496064	351	72,135,92	6,5,6	156184177	17,21,19	298	149	0.00970858	0.0626434	0.857,0.931,0.885	0.821,0.814,0.823	0.072
AT4G14385	NA	chr4	-	8287347	8287430	8287378	8287430	8286811	8287279	361	5,6,8	106,96,130	13,21,18	164136152	180	149	0.00604527	0.0440395	0.038,0.049,0.048	0.062,0.113,0.089	-0.043
AT4G13330	NA	chr4	-	7753737	7754912	7754228	7754912	7753259	7753633	363	5,14,9	2,12,2	0,8,23	16,12,10	298	149	0.0396575	0.182253	0.556,0.368,0.692	0.0,0.25,0.535	0.277
AT4G12990	NA	chr4	-	7595238	7595999	7595823	7595999	7594775	7594839	367	54,43,53	6,18,6	66,89,86	0,2,10	298	149	0.000878943	0.00909136	0.818,0.544,0.815	1.0,0.957,0.811	-0.197
AT4G33240	FAB1A	chr4	-	16037897	16038324	16037943	16038324	16037454	16037639	368	14,14,17	35,39,31	0,9,12	41,48,48	195	149	0.00053572	0.0061517	0.234,0.215,0.295	0.0,0.125,0.16	0.153
AT4G10430	NA	chr4	-	6455374	6455883	6455796	6455883	6454812	6455241	376	144171170	6,6,7	116,96,126	4,0,2	298	149	0.0244589	0.128786	0.923,0.934,0.924	0.935,1.0,0.969	-0.041
AT4G10430	NA	chr4	-	6455485	6455883	6455796	6455883	6454812	6455241	377	5,1,8	6,6,7	2,5,10	4,0,2	298	149	0.0459594	0.200887	0.294,0.077,0.364	0.2,1.0,0.714	-0.393
AT4G09980	EMB1691	chr4	-	6249104	6249224	6249115	6249224	6248510	6248662	379	1,0,4	45,56,46	8,0,6	46,59,39	160	149	0.0140215	0.082605	0.02,0.0,0.075	0.139,0.0,0.125	-0.056
AT4G09680	CTC1	chr4	+	6118501	6118572	6118501	6118564	6118673	6118751	382	3,6,0	21,29,44	14,22,6	33,41,42	157	149	0.000547499	0.00618385	0.119,0.164,0.0	0.287,0.337,0.119	-0.153
AT4G02430	SR34b	chr4	+	1068973	1069081	1068973	1069010	1069174	1069272	399	10,6,0	13,38,13	2,6,7	0,0,0	220	149	9.65e-14	1.31e-11	0.343,0.097,0.0	1.0,1.0,1.0	-0.853
AT4G02260	RSH1	chr4	+	990214	990662	990214	990617	990748	990810	400	292293383	2,6,16	86,113,77	0,1,0	194	149	0.00294923	0.0242194	0.991,0.974,0.948	1.0,0.989,1.0	-0.025
AT2G18890	NA	chr2	+	8185150	8185286	8185150	8185242	8185641	8185791	404	48,48,33	2,4,1	55,66,47	1,1,0	193	149	0.021286	0.116348	0.949,0.903,0.962	0.977,0.981,1.0	-0.048
AT1G53800	NA	chr1	+	20081643	20081912	20081643	20081900	20082167	20082545	414	54,94,84	16,21,21	19,27,11	17,24,11	161	149	3.67e-07	1.31e-05	0.757,0.806,0.787	0.508,0.51,0.481	0.284
AT3G57470	NA	chr3	-	21275499	21275667	21275591	21275667	21275337	21275405	415	107167102	33,17,28	124158148	5,23,10	241	149	0.000912809	0.00929967	0.667,0.859,0.693	0.939,0.809,0.901	-0.143
AT4G24230	ACBP3	chr4	-	12567237	12567362	12567250	12567362	12566630	12567138	440	18,16,30	103,115,72	23,44,26	290260229	162	149	0.00814089	0.0546085	0.138,0.113,0.277	0.068,0.135,0.095	0.077
AT2G02410	NA	chr2	+	632633	632904	632633	632874	633208	633280	444	20,34,28	8,13,41	3,13,0	22,27,29	179	149	1.54e-06	4.54e-05	0.675,0.685,0.362	0.102,0.286,0.0	0.445
AT2G05440	ATGRP9	chr2	+	1993573	1993744	1993573	1993723	1993807	1994174	461	34,138,68	29,0,59	37,55,44	0,0,0	170	149	2.02e-08	1.05e-06	0.507,1.0,0.503	1.0,1.0,1.0	-0.33
AT2G05440	ATGRP9	chr2	+	1993573	1993807	1993573	1993765	1993846	1994166	464	48,30,83	18,16,0	17,29,41	0,0,0	191	149	1.43e-07	5.88e-06	0.675,0.594,1.0	1.0,1.0,1.0	-0.244
AT1G79700	NA	chr1	-	29991803	29991880	29991833	29991880	29990335	29990825	465	145127151	8,7,2	234257218	28,7,17	179	149	0.0178183	0.10039	0.938,0.938,0.984	0.874,0.968,0.914	0.035
AT2G29290	NA	chr2	+	12586041	12586562	12586041	12586522	12586656	12586864	468	351421326	10,6,7	18,18,11	0,0,0	189	149	0.0225135	0.120576	0.965,0.982,0.973	1.0,1.0,1.0	-0.027
AT1G55110	IDD7	chr1	-	20562788	20563269	20563085	20563269	20562408	20562629	472	2,3,1	8,22,8	2,0,0	17,22,26	298	149	0.048119	0.207042	0.111,0.064,0.059	0.056,0.0,0.0	0.059
AT5G61530	NA	chr5	+	24743833	24744078	24743833	24744051	24744193	24744350	480	229185220	6,2,6	350387393	27,45,18	176	149	2.91e-07	1.09e-05	0.97,0.987,0.969	0.916,0.879,0.949	0.061
AT2G43490	NA	chr2	-	18058044	18058198	18058056	18058198	18057838	18057937	482	36,44,42	7,17,6	34,36,44	16,24,20	161	149	0.00552155	0.0404416	0.826,0.705,0.866	0.663,0.581,0.671	0.161
AT2G02080	IDD4	chr2	-	521362	521707	521432	521707	520980	521205	485	1,3,8	13,9,20	13,22,13	6,20,21	219	149	0.00112987	0.011175	0.05,0.185,0.214	0.596,0.428,0.296	-0.29
AT2G01070	NA	chr2	+	77144	77400	77144	77281	77474	77865	495	7,8,4	104,77,90	4,3,3	153174188	268	149	0.00134521	0.0127465	0.036,0.055,0.024	0.014,0.009,0.009	0.028
AT1G80040	NA	chr1	-	30110696	30111284	30110880	30111284	30110306	30110621	499	32,36,61	211218252	12,34,58	371414392	298	149	2.33e-06	6.3e-05	0.07,0.076,0.108	0.016,0.039,0.069	0.043
AT3G28956	NA	chr3	-	10981034	10981187	10981114	10981187	10980400	10980932	509	41,38,30	1,0,0	32,59,45	0,5,10	229	149	2.3e-05	0.000432288	0.964,1.0,1.0	1.0,0.885,0.745	0.111
AT1G78970	LUP1	chr1	+	29703054	29703283	29703054	29703179	29703396	29703617	515	107,83,99	2,1,0	125147142	2,2,8	253	149	0.013659	0.0811754	0.969,0.98,1.0	0.974,0.977,0.913	0.028
AT2G04790	NA	chr2	+	1679306	1679909	1679306	1679886	1680014	1680176	525	26,45,45	70,88,92	8,12,12	9,12,6	172	149	0.00494125	0.0376146	0.243,0.307,0.298	0.435,0.464,0.634	-0.228
AT2G11000	ATMAK10	chr2	-	4345755	4345841	4345760	4345841	4344896	4345169	526	38,46,50	27,13,7	85,93,43	5,7,9	154	149	0.000629441	0.00682314	0.577,0.774,0.874	0.943,0.928,0.822	-0.156
AT2G11000	ATMAK10	chr2	-	4347492	4347560	4347548	4347560	4347223	4347379	527	73,94,77	0,1,1	95,94,75	7,1,3	205	149	0.00389892	0.0308949	1.0,0.986,0.982	0.908,0.986,0.948	0.042
AT1G79270	ECT8	chr1	+	29815505	29816510	29815505	29815873	29816606	29816677	531	14,6,13	11,15,17	5,38,25	5,0,14	298	149	0.00867467	0.0570591	0.389,0.167,0.277	0.333,1.0,0.472	-0.324
AT1G73177	APC13	chr1	-	27516926	27517194	27517140	27517194	27516571	27516782	545	11,4,8	75,93,63	0,1,4	20,48,24	298	149	0.0394502	0.182253	0.068,0.021,0.06	0.0,0.01,0.077	0.021
AT1G72560	PSD	chr1	-	27324957	27325115	27324982	27325115	27324366	27324871	548	4,1,13	9,28,18	6,0,4	42,46,24	174	149	0.0129631	0.0787668	0.276,0.03,0.382	0.109,0.0,0.125	0.151
AT5G51100	FSD2	chr5	-	20773751	20773992	20773873	20773992	20773624	20773648	549	191135147	9,5,6	67,85,50	11,7,1	271	149	0.0494363	0.210649	0.921,0.937,0.931	0.77,0.87,0.965	0.061
AT3G11220	ELP4	chr3	-	3514975	3515260	3515112	3515260	3514773	3514852	556	6,2,2	33,52,25	6,16,2	29,43,30	286	149	0.0112001	0.0696154	0.087,0.02,0.04	0.097,0.162,0.034	-0.049
AT1G70580	GGAT2	chr1	+	26612358	26612791	26612358	26612760	26613169	26613338	558	105,82,95	8,6,6	24,26,28	0,1,0	180	149	0.000243335	0.00323254	0.916,0.919,0.929	1.0,0.956,1.0	-0.064
AT5G35930	NA	chr5	-	14073568	14074427	14074028	14074427	14073264	14073461	561	1,0,0	22,11,32	5,0,3	9,18,24	298	149	0.00770558	0.0533186	0.022,0.0,0.0	0.217,0.0,0.059	-0.085
AT3G10840	NA	chr3	-	3392902	3393536	3393082	3393536	3392361	3392812	563	6,15,4	49,63,60	1,0,0	7,6,3	298	149	0.00177819	0.0157481	0.058,0.106,0.032	0.067,0.0,0.0	0.043
AT2G39470	PNSL1	chr2	+	16476476	16476558	16476476	16476534	16476643	16476748	565	685934817	156254175	30,39,26	3,6,4	173	149	0.0165116	0.0944016	0.791,0.76,0.801	0.896,0.848,0.848	-0.08
AT5G01260	NA	chr5	+	105975	106476	105975	106453	106796	107454	570	77120107	5,0,10	18,18,7	0,0,0	172	149	0.00150388	0.0140535	0.93,1.0,0.903	1.0,1.0,1.0	-0.056
AT3G01310	NA	chr3	-	101513	101660	101531	101660	101296	101356	573	19,17,45	147,83,120	29,54,37	83133129	167	149	0.0353161	0.168498	0.103,0.155,0.251	0.238,0.266,0.204	-0.066
AT1G67700	HHL1	chr1	+	25375569	25375726	25375569	25375712	25375803	25376050	575	641809674	455671581	86,97,97	93132109	163	149	0.000851878	0.00887919	0.563,0.524,0.515	0.458,0.402,0.449	0.098
AT1G67180	NA	chr1	+	25129657	25129976	25129657	25129816	25130096	25130448	582	2,5,0	5,0,4	0,0,0	3,2,8	298	149	0.00829591	0.0551027	0.167,1.0,0.0	0.0,0.0,0.0	0.389
AT4G17770	TPS5	chr4	+	9876171	9876652	9876171	9876499	9877023	9879042	584	0,0,0	9,12,11	0,2,8	21,33,34	298	149	0.00752253	0.0525414	0.0,0.0,0.0	0.0,0.029,0.105	-0.045
AT1G53710	NA	chr1	-	20055276	20055415	20055279	20055415	20055097	20055194	593	8,0,2	22,52,29	1,0,2	55,69,56	152	149	0.00185233	0.016193	0.263,0.0,0.063	0.018,0.0,0.034	0.091
AT2G30740	PTI12	chr2	+	13095636	13096142	13095636	13095700	13096351	13096492	602	3,3,5	14,19,33	9,32,18	27,38,61	298	149	0.00167803	0.0151582	0.097,0.073,0.07	0.143,0.296,0.129	-0.109
AT2G30740	PTI12	chr2	+	13095636	13096142	13095636	13095726	13096351	13096492	603	1,3,5	4,13,6	6,26,15	7,31,23	298	149	0.0481315	0.207042	0.111,0.103,0.294	0.3,0.295,0.246	-0.111
AT5G06530	ABCG22	chr5	-	1992642	1992921	1992850	1992921	1992206	1992442	612	3,16,3	64,83,66	0,0,0	43,47,48	298	149	2.98e-05	0.000539194	0.023,0.088,0.022	0.0,0.0,0.0	0.044
AT3G29290	EMB2076	chr3	+	11239954	11240135	11239954	11240126	11240286	11240575	623	0,1,4	6,0,4	1,3,3	0,0,0	158	149	2.09e-06	5.79e-05	0.0,1.0,0.485	1.0,1.0,1.0	-0.505
AT1G60505	NA	chr1	-	22295612	22297374	22295714	22297374	22294361	22295139	629	19,27,23	6,2,1	43,31,34	0,3,0	251	149	0.00202847	0.0172867	0.653,0.889,0.932	1.0,0.86,1.0	-0.129
AT1G60505	NA	chr1	-	22295633	22297374	22295714	22297374	22294361	22295139	630	14,30,27	6,2,1	48,33,36	0,3,0	230	149	0.00222625	0.0187365	0.602,0.907,0.946	1.0,0.877,1.0	-0.141
AT3G27990	NA	chr3	-	10393999	10396736	10396680	10396736	10393012	10393200	632	8,24,8	34,58,24	2,9,13	61,70,47	298	149	0.00145594	0.0137	0.105,0.171,0.143	0.016,0.06,0.121	0.074
AT1G59750	ARF1	chr1	+	21979338	21979619	21979338	21979423	21980383	21980450	640	120105121	1,9,14	96,79,103	20,13,5	298	149	0.0396788	0.182253	0.984,0.854,0.812	0.706,0.752,0.912	0.093
AT4G20870	FAH2	chr4	-	11176402	11176881	11176691	11176881	11175827	11175906	650	2,1,6	77113110	9,12,19	109142111	298	149	3.33e-05	0.000586109	0.013,0.004,0.027	0.04,0.041,0.079	-0.039
AT2G04690	NA	chr2	+	1645472	1645671	1645472	1645510	1645752	1645831	653	480643509	24,14,27	219725931986	22,32,17	298	149	2.44e-11	1.94e-09	0.909,0.958,0.904	0.98,0.976,0.983	-0.056
AT2G04690	NA	chr2	+	1645913	1646066	1645913	1646031	1646154	1646443	654	87104113	97,142,99	433534438	280385350	184	149	0.00128847	0.0122949	0.421,0.372,0.48	0.556,0.529,0.503	-0.105
AT1G55500	ECT4	chr1	+	20722145	20722308	20722145	20722292	20722393	20722856	658	6,6,6	99,106,85	1,1,0	68,50,62	165	149	0.000566168	0.00623706	0.052,0.049,0.06	0.013,0.018,0.0	0.043
AT1G73390	NA	chr1	-	27594494	27594551	27594498	27594551	27593901	27594166	660	21,23,16	27,23,16	88,116,74	57,55,59	153	149	0.0127831	0.0780231	0.431,0.493,0.493	0.601,0.673,0.55	-0.136
AT1G73390	NA	chr1	-	27594740	27595197	27594961	27595197	27594494	27594551	661	4,2,2	53,63,52	17,10,17	142181152	298	149	0.0158507	0.092179	0.036,0.016,0.019	0.056,0.027,0.053	-0.022
AT1G04985	NA	chr1	-	1417325	1418046	1417973	1418046	1416868	1416978	663	173176187	3,15,5	143221176	16,12,12	298	149	0.0399553	0.182904	0.966,0.854,0.949	0.817,0.902,0.88	0.057
AT3G17300	NA	chr3	+	5907759	5907804	5907759	5907796	5908277	5908375	668	176172156	5,0,8	112132115	9,11,10	157	149	0.000243054	0.00323254	0.971,1.0,0.949	0.922,0.919,0.916	0.054
AT5G42870	PAH2	chr5	-	17187281	17187811	17187296	17187811	17187127	17187201	671	62,127,98	7,15,24	162192169	49,93,52	164	149	4.93e-05	0.000814207	0.889,0.885,0.788	0.75,0.652,0.747	0.138
AT1G51690	ATB	chr1	+	19167361	19167568	19167361	19167565	19167960	19168052	678	124147113	28,45,40	124145133	70,71,74	152	149	0.000123795	0.00184332	0.813,0.762,0.735	0.635,0.667,0.638	0.123
AT5G07100	WRKY26	chr5	+	2204205	2204733	2204205	2204539	2204812	2205165	681	61,64,62	2,0,0	104139129	1,1,8	298	149	0.021296	0.116348	0.938,1.0,1.0	0.981,0.986,0.89	0.027
AT5G02080	NA	chr5	+	410161	410413	410161	410206	410720	410780	688	5,2,7	5,5,3	4,1,4	0,0,2	298	149	0.000697063	0.00737907	0.333,0.167,0.538	1.0,1.0,0.5	-0.487
AT5G02080	NA	chr5	+	410161	410615	410161	410206	410720	410780	689	16,7,9	5,5,3	9,2,17	0,0,2	298	149	5.25e-05	0.000857331	0.615,0.412,0.6	1.0,1.0,0.81	-0.394
AT4G11900	NA	chr4	-	7150886	7151297	7151059	7151297	7150629	7150780	693	0,13,5	12,8,23	0,0,0	1,2,6	298	149	8.3e-05	0.00129249	0.0,0.448,0.098	0.0,0.0,0.0	0.182
AT1G18950	NA	chr1	+	6550477	6550681	6550477	6550669	6550768	6551919	695	1,1,4	21,16,22	0,0,1	25,40,21	161	149	0.0257641	0.132052	0.042,0.055,0.144	0.0,0.0,0.042	0.066
AT1G17960	NA	chr1	-	6183194	6183495	6183340	6183495	6182821	6182916	705	2,3,7	0,0,2	47,76,70	10,10,5	295	149	0.0104568	0.06621	1.0,1.0,0.639	0.704,0.793,0.876	0.089
AT2G01420	PIN4	chr2	-	182004	183764	182016	183764	181579	181847	711	269235248	148196138	145,173,96	157180132	161	149	1.84e-05	0.000350994	0.627,0.526,0.625	0.461,0.471,0.402	0.148
AT1G50300	TAF15	chr1	-	18631541	18631700	18631557	18631700	18631118	18631447	716	15,19,18	66,33,38	49,46,34	33,47,54	165	149	0.00119617	0.0116605	0.17,0.342,0.3	0.573,0.469,0.362	-0.197
AT1G49832	NA	chr1	+	18447614	18447887	18447614	18447837	18447971	18448335	719	8,2,2	8,2,5	7,15,17	4,9,0	199	149	0.011716	0.0721598	0.428,0.428,0.23	0.567,0.555,1.0	-0.345
AT5G13220	JAZ10	chr5	+	4219934	4220045	4219934	4219992	4220462	4221077	732	1,6,4	16,8,11	0,2,0	15,22,8	202	149	0.000152233	0.00217132	0.044,0.356,0.211	0.0,0.063,0.0	0.183
AT3G01150	PTB	chr3	+	53845	53958	53845	53911	54128	54544	740	105128142	7,11,8	194,153,97	18,20,13	196	149	0.0364998	0.172927	0.919,0.898,0.931	0.891,0.853,0.85	0.051
AT1G19835	FPP4	chr1	-	6859698	6860198	6860097	6860198	6859438	6859513	743	4,0,2	68,108,95	23,16,11	237251236	298	149	0.000435116	0.00521754	0.029,0.0,0.01	0.046,0.031,0.023	-0.02
AT5G18255	NA	chr5	+	6035618	6036292	6035618	6035726	6036398	6037641	746	76,113,79	0,0,0	154201138	7,4,4	298	149	0.000268344	0.00349621	1.0,1.0,1.0	0.917,0.962,0.945	0.059
AT2G22980	SCPL13	chr2	+	9782845	9782895	9782845	9782891	9783002	9783251	751	3,10,2	0,0,11	2,4,3	1,0,0	153	149	0.0325371	0.158589	1.0,1.0,0.15	0.661,1.0,1.0	-0.17
AT1G56520	NA	chr1	-	21178439	21179077	21178450	21179077	21176920	21178025	752	1,8,0	14,14,7	1,0,0	0,1,3	160	149	0.0307036	0.151285	0.062,0.347,0.0	1.0,0.0,0.0	-0.197
AT1G13460	B'THETA	chr1	+	4615766	4616059	4615766	4615978	4616427	4617667	753	6,22,15	48,52,63	23,24,32	39,57,56	230	149	0.00401581	0.0316362	0.075,0.215,0.134	0.276,0.214,0.27	-0.112
AT3G27610	NA	chr3	-	10227480	10227808	10227723	10227808	10227328	10227389	757	38,50,57	2,11,0	110128118	5,0,3	298	149	0.0136043	0.0811754	0.905,0.694,1.0	0.917,1.0,0.952	-0.09
AT3G27610	NA	chr3	-	10227887	10227986	10227892	10227986	10227480	10227808	758	20,13,28	13,8,8	52,89,90	11,15,21	154	149	0.0100173	0.0643289	0.598,0.611,0.772	0.821,0.852,0.806	-0.166
AT1G80380	GLYK	chr1	+	30217201	30217632	30217201	30217575	30217862	30218248	759	27,22,35	90610911212	160142179	134198176	206	149	0	0	0.021,0.014,0.02	0.463,0.342,0.424	-0.391
AT1G42540	GLR3.3	chr1	+	15973053	15973353	15973053	15973300	15973486	15973744	762	6,11,2	28,27,30	2,2,3	24,32,30	202	149	0.0134877	0.0808663	0.136,0.231,0.047	0.058,0.044,0.069	0.081
AT3G01850	NA	chr3	-	300406	300583	300427	300583	299992	300313	770	109,98,97	48,80,53	86,127,92	104,113,84	170	149	0.00330698	0.0263586	0.666,0.518,0.616	0.42,0.496,0.49	0.131
AT4G38270	GAUT3	chr4	+	17939038	17939176	17939038	17939168	17939441	17939582	771	27,35,30	5,0,2	49,40,41	11,14,25	157	149	1.58e-05	0.000309621	0.837,1.0,0.934	0.809,0.731,0.609	0.207
AT1G70630	NA	chr1	+	26631150	26631471	26631150	26631350	26631553	26631924	776	2,0,5	0,5,9	4,13,2	1,2,0	270	149	0.00157941	0.0145585	1.0,0.0,0.235	0.688,0.782,1.0	-0.412
AT3G42670	CHR38	chr3	-	14760428	14760629	14760537	14760629	14760036	14760131	785	3,2,2	0,2,1	0,1,1	2,5,0	258	149	0.00125175	0.0121151	1.0,0.366,0.536	0.0,0.104,1.0	0.266
AT1G19700	BLH10	chr1	-	6812500	6812757	6812539	6812757	6811110	6811927	786	38,38,33	39,43,27	7,19,16	59,63,72	188	149	1.46e-11	1.25e-09	0.436,0.412,0.492	0.086,0.193,0.15	0.304
AT4G08170	ITPK3	chr4	-	5166289	5166371	5166315	5166371	5166182	5166213	796	6,13,8	0,2,8	13,15,9	0,1,0	175	149	0.000129286	0.00188368	1.0,0.847,0.46	1.0,0.927,1.0	-0.207
AT1G64690	BLT	chr1	+	24037474	24037929	24037474	24037804	24038052	24039177	799	0,10,0	3,0,2	3,8,7	0,0,0	274	149	3.31e-06	8.79e-05	0.0,1.0,0.0	1.0,1.0,1.0	-0.667
AT5G37478	NA	chr5	+	14881415	14881878	14881415	14881601	14882363	14882423	800	4,2,1	0,5,0	6,35,7	0,0,0	298	149	0.0284286	0.142921	1.0,0.167,1.0	1.0,1.0,1.0	-0.278
AT1G10095	NA	chr1	-	3298112	3298390	3298339	3298390	3297755	3297992	808	2,2,3	15,10,22	0,2,0	34,23,35	298	149	0.0215664	0.116609	0.063,0.091,0.064	0.0,0.042,0.0	0.059
AT3G07780	OBE1	chr3	+	2484453	2485008	2484453	2484542	2485093	2486193	812	5,5,10	95,131,92	8,2,7	232267218	298	149	0.00799885	0.0539226	0.026,0.019,0.052	0.017,0.004,0.016	0.02
AT1G07700	NA	chr1	+	2379594	2379798	2379594	2379729	2380103	2380231	826	238181182	76,68,66	3,9,10	23,15,14	218	149	1.67e-09	1.03e-07	0.682,0.645,0.653	0.082,0.291,0.328	0.426
AT1G02960	NA	chr1	-	667372	667641	667540	667641	667150	667281	828	48,70,87	0,0,0	117,115,80	8,1,0	298	149	0.00960241	0.0622549	1.0,1.0,1.0	0.88,0.983,1.0	0.046
AT2G18750	CBP60C	chr2	+	8125127	8125710	8125127	8125594	8125801	8125942	836	21,39,20	19,20,20	21,29,13	43,33,41	265	149	0.00184709	0.016193	0.383,0.523,0.36	0.215,0.331,0.151	0.19
AT1G65040	HRD1B	chr1	-	24162201	24163023	24162832	24163023	24161819	24161996	838	1,1,2	59,68,89	0,11,6	135116100	298	149	0.0470651	0.205059	0.008,0.007,0.011	0.0,0.045,0.029	-0.016
AT5G62950	NA	chr5	-	25263370	25264053	25263710	25264053	25263025	25263154	847	25,44,18	63,32,59	65,121,94	72,79,67	298	149	0.00435644	0.0335397	0.166,0.407,0.132	0.311,0.434,0.412	-0.151
AT1G79950	RTEL1	chr1	+	30078127	30078608	30078127	30078233	30078739	30079203	850	39,39,42	2,4,5	39,48,33	0,1,0	298	149	3.27e-05	0.000582631	0.907,0.83,0.808	1.0,0.96,1.0	-0.138
AT1G79950	RTEL1	chr1	+	30078127	30078639	30078127	30078233	30078739	30079203	851	17,19,13	2,4,5	12,6,10	0,1,0	298	149	4e-05	0.000685808	0.81,0.704,0.565	1.0,0.75,1.0	-0.224
AT1G70620	NA	chr1	+	26627195	26627540	26627195	26627512	26627841	26628053	857	38,41,43	2,0,4	71,85,57	0,33,11	177	149	0.00238976	0.0199884	0.941,1.0,0.9	1.0,0.684,0.814	0.114
AT1G14700	PAP3	chr1	+	5058582	5059385	5058582	5058967	5059472	5059629	861	21,5,0	252287231	7,11,13	184174138	298	149	0.0319835	0.156454	0.04,0.009,0.0	0.019,0.031,0.045	-0.015
AT1G17720	PP2AB2	chr1	-	6096212	6096389	6096215	6096389	6095831	6095923	862	72,89,86	65,111,79	86,101,61	126167179	152	149	0.000557666	0.00619375	0.521,0.44,0.516	0.401,0.372,0.25	0.151
AT1G16710	HAC12	chr1	+	5715375	5715637	5715375	5715520	5715723	5716110	865	46,44,65	0,0,3	77,75,40	6,7,12	266	149	5.47e-06	0.000132456	1.0,1.0,0.924	0.878,0.857,0.651	0.179
AT1G03070	LFG4	chr1	+	729829	730056	729829	730023	730139	730415	872	0,0,1	5,5,0	3,2,2	2,0,3	182	149	0.000525322	0.00608386	0.0,0.0,1.0	0.551,1.0,0.353	-0.301
AT1G06960	NA	chr1	+	2136449	2136773	2136449	2136587	2136870	2136964	876	8,4,8	60,63,79	1,2,0	93,60,78	298	149	8.73e-05	0.00134465	0.063,0.031,0.048	0.005,0.016,0.0	0.04
AT2G36792	NA	chr2	+	15420064	15421504	15420064	15421484	15421583	15422088	881	5,0,8	1,12,0	2,1,10	2,0,0	169	149	0.0160194	0.092755	0.815,0.0,1.0	0.469,1.0,1.0	-0.218
AT1G61430	NA	chr1	-	22668291	22668651	22668316	22668651	22666517	22668213	885	4,1,2	27,21,21	2,0,0	11,26,17	174	149	0.0257507	0.132052	0.113,0.039,0.075	0.135,0.0,0.0	0.031
AT1G06630	NA	chr1	+	2027605	2027962	2027605	2027805	2028052	2028976	895	9,6,14	2,0,2	2,3,6	0,4,4	298	149	0.0428913	0.19055	0.692,1.0,0.778	1.0,0.273,0.429	0.256
AT1G06630	NA	chr1	+	2027605	2027962	2027605	2027816	2028052	2028976	896	9,6,15	37,21,21	2,3,6	22,19,17	295	149	0.0421354	0.187807	0.109,0.126,0.265	0.044,0.074,0.151	0.077
AT1G06470	NA	chr1	+	1970423	1970604	1970423	1970580	1970675	1970997	912	21,31,22	0,0,11	18,14,7	0,0,1	173	149	0.00188795	0.0163985	1.0,1.0,0.633	1.0,1.0,0.858	-0.075
AT4G37070	PLP1	chr4	-	17466920	17467109	17466953	17467109	17466525	17466707	917	131,310,96	4,9,0	140316381807	6,10,10	182	149	0.0298146	0.147441	0.964,0.966,1.0	0.995,0.993,0.993	-0.017
AT4G24440	TFIIA-S	chr4	+	12633179	12633328	12633179	12633289	12633440	12633588	919	226278247	0,2,0	372392337	20,21,15	188	149	1.06e-10	7.55e-09	1.0,0.991,1.0	0.936,0.937,0.947	0.057
AT1G73310	SCPL4	chr1	-	27563011	27563266	27563152	27563266	27562602	27562895	922	26,46,25	0,2,0	60,86,76	4,4,0	290	149	0.0342644	0.165809	1.0,0.922,1.0	0.885,0.917,1.0	0.04
AT3G18380	NA	chr3	-	6312246	6312448	6312255	6312448	6312005	6312081	927	41,51,46	25,6,10	42,55,27	3,11,1	158	149	0.019425	0.108316	0.607,0.889,0.813	0.93,0.825,0.962	-0.136
AT1G13940	NA	chr1	-	4766395	4766852	4766593	4766852	4765683	4765925	933	43,39,45	0,7,0	40,71,40	0,0,0	298	149	0.0082239	0.0548935	1.0,0.736,1.0	1.0,1.0,1.0	-0.088
AT1G06700	PTI11	chr1	-	2054870	2055548	2055125	2055548	2054467	2054596	936	7,9,7	68,103,76	7,14,11	260246193	298	149	0.0371892	0.175338	0.049,0.042,0.044	0.013,0.028,0.028	0.022
AT2G39440	NA	chr2	-	16469316	16469628	16469496	16469628	16468974	16469147	948	2,1,10	23,26,26	0,0,0	24,22,18	298	149	9.52e-05	0.00143345	0.042,0.019,0.161	0.0,0.0,0.0	0.074
AT1G67480	NA	chr1	+	25276182	25276463	25276182	25276345	25276832	25276904	951	90,91,49	72114121	115195223	102174191	267	149	0.0390801	0.181971	0.411,0.308,0.184	0.386,0.385,0.395	-0.088
AT3G08720	ATPK2	chr3	-	2650721	2651231	2651084	2651231	2649783	2650613	952	4,4,18	9,8,15	67,53,49	36,30,44	298	149	0.0275875	0.139482	0.182,0.2,0.375	0.482,0.469,0.358	-0.184
AT1G10060	ATBCAT-1	chr1	+	3286303	3286399	3286303	3286358	3286533	3286646	965	141122147	5,0,9	24,39,18	0,0,0	190	149	0.00509507	0.0381427	0.957,1.0,0.928	1.0,1.0,1.0	-0.038
AT1G01240	NA	chr1	+	99865	100220	99865	100031	100656	101987	966	24,38,18	52,71,88	45,31,25	32,59,39	298	149	0.00612493	0.0441451	0.188,0.211,0.093	0.413,0.208,0.243	-0.124
AT2G16365	NA	chr2	+	7074361	7074602	7074361	7074446	7074894	7075656	970	21,38,25	11,15,25	6,0,1	17,16,17	298	149	3.54e-10	2.4e-08	0.488,0.559,0.333	0.15,0.0,0.029	0.4
AT1G09570	PHYA	chr1	-	3099936	3100819	3100146	3100819	3097157	3099223	988	0,2,7	199236207	85,88,88	776826776	298	149	1.55e-15	3.01e-13	0.0,0.004,0.017	0.052,0.051,0.054	-0.045
AT5G48220	NA	chr5	+	19549797	19550226	19549797	19550055	19550375	19550789	989	61,49,64	133192193	45,46,44	40,37,35	298	149	3.46e-13	3.9e-11	0.187,0.113,0.142	0.36,0.383,0.386	-0.229
AT1G01740	BSK4	chr1	-	274166	274249	274170	274249	273862	274083	1005	7,13,2	6,2,3	5,8,14	0,0,3	153	149	0.00159663	0.0146178	0.532,0.864,0.394	1.0,1.0,0.82	-0.343
AT5G65685	NA	chr5	-	26275328	26275514	26275480	26275514	26275107	26275236	1007	71,81,134	5,1,6	36,64,60	13,28,15	298	149	5.15e-12	4.98e-10	0.877,0.976,0.918	0.581,0.533,0.667	0.33
AT5G65685	NA	chr5	-	26275685	26276606	26275748	26276606	26275480	26275514	1008	61,57,46	86,97,121	75,94,86	26,33,23	212	149	0	0	0.333,0.292,0.211	0.67,0.667,0.724	-0.408
AT1G60440	PANK1	chr1	-	22268316	22268586	22268539	22268586	22267771	22267891	1023	113129102	0,8,4	184238167	0,2,1	298	149	0.000662744	0.00712713	1.0,0.89,0.927	1.0,0.983,0.988	-0.051
AT1G79870	HPR2	chr1	+	30044745	30045216	30044745	30045193	30045366	30046027	1026	77,78,38	0,8,13	56,69,97	1,4,3	172	149	0.00796958	0.0539226	1.0,0.894,0.717	0.98,0.937,0.966	-0.091
AT1G18335	NA	chr1	-	6309528	6309653	6309587	6309653	6309393	6309454	1028	3,8,5	11,8,8	1,1,1	9,10,16	208	149	9.07e-05	0.0013807	0.163,0.417,0.309	0.074,0.067,0.043	0.235
AT1G48460	NA	chr1	+	17911783	17912113	17911783	17912002	17912473	17912814	1030	65,60,90	8,6,0	27,46,22	0,0,0	260	149	4.7e-05	0.000786255	0.823,0.851,1.0	1.0,1.0,1.0	-0.109
AT1G65440	SPT6	chr1	-	24314458	24314620	24314531	24314620	24314296	24314378	1032	0,1,1	27,39,34	8,4,0	25,43,42	222	149	0.00127031	0.0122076	0.0,0.017,0.019	0.177,0.059,0.0	-0.067
AT1G19400	NA	chr1	-	6714085	6714483	6714168	6714483	6712980	6713787	1037	5,0,2	96,93,96	15,18,6	115160154	232	149	5.82e-05	0.00093869	0.032,0.0,0.013	0.077,0.067,0.024	-0.041
AT3G54500	NA	chr3	-	20178157	20178491	20178160	20178491	20177934	20178064	1039	565648568	291374289	77,107,78	24,30,28	152	149	0.000327725	0.00403697	0.656,0.629,0.658	0.759,0.778,0.732	-0.109
AT2G04360	NA	chr2	-	1520691	1521123	1520738	1521123	1520471	1520617	1042	147156173	5,2,5	85,100,84	2,23,13	196	149	1.28e-06	3.85e-05	0.957,0.983,0.963	0.97,0.768,0.831	0.111
AT1G44125	NA	chr1	-	16783482	16783921	16783690	16783921	16783003	16783197	1047	8,8,11	0,0,6	2,7,10	9,9,5	298	149	0.000797693	0.00837887	1.0,1.0,0.478	0.1,0.28,0.5	0.533
AT1G44125	NA	chr1	-	16784147	16786828	16786374	16786828	16783003	16783921	1048	16,20,18	0,0,0	18,19,14	4,0,5	298	149	6.56e-06	0.000148052	1.0,1.0,1.0	0.692,1.0,0.583	0.242
AT1G21560	NA	chr1	+	7554670	7555007	7554670	7554975	7555182	7556032	1054	22,16,26	41,37,49	13,17,16	20,14,14	181	149	0.0260742	0.132324	0.306,0.263,0.304	0.349,0.5,0.485	-0.154
AT5G57565	NA	chr5	+	23311213	23311285	23311213	23311241	23311383	23311437	1055	5,21,19	0,2,5	21,36,27	0,3,0	193	149	0.010764	0.0678383	1.0,0.89,0.746	1.0,0.903,1.0	-0.089
AT2G16930	NA	chr2	+	7341077	7341247	7341077	7341210	7341488	7341588	1060	9,16,11	131145151	6,10,5	129174143	186	149	0.0344244	0.165809	0.052,0.081,0.055	0.036,0.044,0.027	0.027
AT1G69020	NA	chr1	-	25946290	25946513	25946438	25946513	25946054	25946199	1063	6,9,12	0,0,0	18,28,24	2,4,0	297	149	0.00525661	0.0391358	1.0,1.0,1.0	0.819,0.778,1.0	0.134
AT1G05230	HDG2	chr1	-	1517148	1518226	1518144	1518226	1516782	1517057	1088	4,6,5	0,0,1	12,6,3	0,2,8	298	149	0.000150099	0.00216367	1.0,1.0,0.714	1.0,0.6,0.158	0.319
AT1G05230	HDG2	chr1	-	1518144	1518226	1518180	1518226	1516782	1517057	1092	0,0,2	17,20,20	0,7,10	15,40,35	185	149	0.000160169	0.00226071	0.0,0.0,0.075	0.0,0.124,0.187	-0.079
AT1G73170	NA	chr1	-	27514350	27514797	27514354	27514797	27514053	27514268	1101	45,52,44	67,116,99	48,51,32	35,43,34	153	149	1.61e-05	0.000310832	0.395,0.304,0.302	0.572,0.536,0.478	-0.195
AT1G26260	BHLH76	chr1	+	9086804	9087046	9086804	9086897	9087152	9087762	1116	5,4,3	0,2,0	16,4,6	0,1,4	298	149	0.0412089	0.186127	1.0,0.5,1.0	1.0,0.667,0.429	0.135
AT5G10200	NA	chr5	+	3201509	3202204	3201509	3201737	3202318	3204226	1119	6,5,2	21,36,25	0,8,2	52,77,64	298	149	0.0178553	0.10039	0.125,0.065,0.038	0.0,0.049,0.015	0.055
AT2G43410	FPA	chr2	-	18029568	18031255	18030719	18031255	18029105	18029348	1121	15,27,29	54,65,63	5,10,15	88,91,93	298	149	1.08e-07	4.73e-06	0.122,0.172,0.187	0.028,0.052,0.075	0.109
AT4G17310	NA	chr4	-	9685665	9686024	9685902	9686024	9685185	9685454	1124	13,15,20	0,0,2	22,12,14	0,12,5	298	149	0.000253909	0.00334025	1.0,1.0,0.833	1.0,0.333,0.583	0.306
AT2G44480	BGLU17	chr2	+	18361738	18361956	18361738	18361835	18362047	18362079	1149	6,6,16	2,0,0	32,33,34	9,4,1	270	149	0.00509393	0.0381427	0.623,1.0,1.0	0.662,0.82,0.949	0.064
AT2G39730	RCA	chr2	-	16571179	16571472	16571190	16571472	16570745	16571066	1154	153362032216835	149441987617296	391522370	271259249	160	149	8.55e-07	2.66e-05	0.489,0.488,0.475	0.573,0.652,0.58	-0.118
AT5G27540	MIRO1	chr5	+	9722415	9722622	9722415	9722581	9722809	9723036	1155	22,24,31	54,47,90	20,22,4	60,65,78	190	149	0.0168088	0.0952965	0.242,0.286,0.213	0.207,0.21,0.039	0.095
AT3G20870	ZTP29	chr3	-	7311780	7312042	7311983	7312042	7311610	7311703	1157	1,2,3	67,75,69	2,10,10	117,96,71	298	149	0.00551697	0.0404416	0.007,0.013,0.021	0.008,0.05,0.066	-0.028
AT1G08820	PVA22	chr1	-	2824573	2825481	2824791	2825481	2824363	2824476	1161	0,0,8	2,1,3	1,0,1	10,2,1	298	149	0.0409372	0.185518	0.0,0.0,0.571	0.048,0.0,0.333	0.063
AT3G10250	NA	chr3	-	3170841	3170957	3170891	3170957	3170370	3170449	1164	33,36,55	11,21,2	73,107,78	5,17,4	199	149	0.0319514	0.156454	0.692,0.562,0.954	0.916,0.825,0.936	-0.156
AT1G48260	CIPK17	chr1	-	17816216	17816972	17816498	17816972	17815951	17816023	1165	3,1,3	0,0,0	34,17,23	3,1,6	298	149	1.22e-05	0.000251069	1.0,1.0,1.0	0.85,0.895,0.657	0.199
AT2G42520	RH37	chr2	+	17704740	17705034	17704740	17704863	17705266	17706137	1168	0,3,4	12,16,20	0,0,0	17,13,23	298	149	0.0259481	0.132179	0.0,0.086,0.091	0.0,0.0,0.0	0.059
AT1G67060	NA	chr1	+	25037052	25037198	25037052	25037148	25038083	25038168	1171	5,7,17	36,65,46	6,20,8	112142128	199	149	0.0131086	0.0789431	0.094,0.075,0.217	0.039,0.095,0.045	0.069
AT3G10770	NA	chr3	-	3372900	3373555	3372924	3373555	3372572	3372812	1173	430474521	12,18,19	718754778	51,40,30	173	149	0.0115391	0.0713946	0.969,0.958,0.959	0.924,0.942,0.957	0.021
AT3G13870	RHD3	chr3	-	4570241	4570312	4570245	4570312	4570053	4570156	1179	1,4,0	228286330	9,10,7	390499458	153	149	0.0444338	0.194847	0.004,0.013,0.0	0.022,0.019,0.015	-0.013
AT1G03620	NA	chr1	-	905910	906023	905942	906023	905666	905784	1180	4,1,1	3,0,5	0,0,0	12,16,11	181	149	0.00319782	0.0259464	0.523,1.0,0.141	0.0,0.0,0.0	0.555
AT1G05710	NA	chr1	+	1714872	1716102	1714872	1716080	1716195	1716308	1184	0,2,1	1,0,4	7,7,17	0,0,3	171	149	0.00678926	0.0481646	0.0,1.0,0.179	1.0,1.0,0.832	-0.551
AT1G03310	ISA2	chr1	+	813412	813604	813412	813581	813928	816812	1195	86,68,68	31,38,39	2,3,4	5,8,2	172	149	0.0216006	0.116609	0.706,0.608,0.602	0.257,0.245,0.634	0.26
AT3G06340	NA	chr3	-	1923021	1923417	1923234	1923417	1920160	1922717	1207	0,2,0	9,12,6	0,6,2	5,4,8	298	149	0.00289555	0.0239236	0.0,0.077,0.0	0.0,0.429,0.111	-0.154
AT1G55810	UKL3	chr1	+	20860506	20860831	20860506	20860710	20861270	20861414	1208	85,71,65	15,20,22	146136128	17,34,13	270	149	0.042	0.187807	0.758,0.662,0.62	0.826,0.688,0.845	-0.106
AT3G29970	NA	chr3	+	11745196	11745389	11745196	11745322	11745994	11746083	1209	0,1,0	12,18,15	89,51,77	123,92,90	216	149	2.85e-13	3.51e-11	0.0,0.037,0.0	0.333,0.277,0.371	-0.315
AT1G49980	POLK	chr1	+	18511848	18511993	18511848	18511962	18512089	18512512	1222	3,11,3	17,20,12	2,2,4	22,37,24	180	149	0.00507705	0.0381427	0.127,0.313,0.171	0.07,0.043,0.121	0.126
AT1G49980	POLK	chr1	+	18511848	18511998	18511848	18511962	18512089	18512512	1223	4,4,7	17,20,12	4,1,4	22,37,24	185	149	0.0224309	0.120576	0.159,0.139,0.32	0.128,0.021,0.118	0.117
AT1G13700	PGL1	chr1	-	4695724	4696023	4695953	4696023	4695427	4695638	1226	8,10,12	18,20,19	2,4,3	8,18,17	298	149	0.0102998	0.0655222	0.182,0.2,0.24	0.111,0.1,0.081	0.11
AT3G55630	FPGS3	chr3	+	20637574	20637658	20637574	20637592	20637739	20637796	1246	140190164	0,12,2	7,10,3	0,0,0	215	149	0.00949841	0.0618767	1.0,0.916,0.983	1.0,1.0,1.0	-0.034
AT3G13800	NA	chr3	+	4538799	4539069	4538799	4539065	4539312	4539440	1248	10,17,10	54,64,52	29,27,15	43,59,34	153	149	0.000308167	0.00392183	0.153,0.206,0.158	0.396,0.308,0.301	-0.163
AT5G53850	NA	chr5	-	21863652	21864225	21864088	21864225	21863032	21863128	1252	182188197	76,72,105	69,83,77	87142119	298	149	0	0	0.545,0.566,0.484	0.284,0.226,0.244	0.28
AT5G53850	NA	chr5	-	21863801	21864225	21864088	21864225	21863032	21863128	1253	29,49,35	76,72,105	19,19,23	87142119	298	149	4.47e-06	0.000112287	0.16,0.254,0.143	0.098,0.063,0.088	0.103
AT2G22920	SCPL12	chr2	+	9756975	9757111	9756975	9757089	9757203	9757249	1259	0,2,5	14,24,42	10,22,21	128,146,99	171	149	0.044104	0.194029	0.0,0.068,0.094	0.064,0.116,0.156	-0.058
AT1G33615	NA	chr1	-	12195565	12195639	12195593	12195639	12195267	12195478	1262	1,7,6	0,0,0	6,13,14	3,7,10	177	149	3.19e-08	1.54e-06	1.0,1.0,1.0	0.627,0.61,0.541	0.407
AT3G66654	CYP21-4	chr3	+	2087915	2088505	2087915	2088183	2088648	2088845	1264	31,25,8	105137130	58,41,75	183294186	298	149	0.0149808	0.0874958	0.129,0.084,0.03	0.137,0.065,0.168	-0.042
AT2G23740	SUVR5	chr2	+	10097558	10097797	10097558	10097659	10098150	10098437	1266	17,30,27	4,1,1	10,8,20	0,2,0	287	149	0.0376815	0.176673	0.688,0.94,0.933	1.0,0.675,1.0	-0.038
AT2G26770	SCAB1	chr2	-	11407822	11407884	11407856	11407884	11407461	11407748	1267	18,83,38	0,22,9	26,34,30	11,13,12	183	149	0.0406296	0.184742	1.0,0.754,0.775	0.658,0.68,0.671	0.173
AT3G17360	POK1	chr3	+	5938970	5939132	5938970	5939108	5939202	5939307	1274	0,0,0	9,3,1	8,0,0	0,7,5	173	149	0.0252496	0.131085	0.0,0.0,0.0	1.0,0.0,0.0	-0.333
AT5G47830	NA	chr5	-	19374136	19374693	19374156	19374693	19372820	19373390	1283	4,5,0	57,61,82	18,7,3	69,61,60	169	149	0.00108056	0.0107659	0.058,0.067,0.0	0.187,0.092,0.042	-0.065
AT2G25850	PAPS2	chr2	-	11026165	11026242	11026195	11026242	11025344	11026081	1285	8,8,5	42,50,48	26,14,31	61,101,68	179	149	0.00849191	0.0561294	0.137,0.118,0.08	0.262,0.103,0.275	-0.102
AT2G26280	CID7	chr2	-	11191095	11191397	11191236	11191397	11190728	11190784	1286	160206189	49,45,62	142191188	92128114	290	149	1.47e-08	7.97e-07	0.627,0.702,0.61	0.442,0.434,0.459	0.201
AT2G26350	PEX10	chr2	-	11218332	11218706	11218611	11218706	11218115	11218192	1288	3,8,2	61,55,35	6,19,17	85,72,88	298	149	0.0144199	0.0845841	0.024,0.068,0.028	0.034,0.117,0.088	-0.04
AT5G18500	NA	chr5	+	6138716	6139138	6138716	6138917	6139239	6139861	1312	6,3,4	0,0,0	2,12,8	0,2,4	298	149	0.000317359	0.00394848	1.0,1.0,1.0	1.0,0.75,0.5	0.25
AT4G26640	WRKY20	chr4	-	13439180	13439473	13439317	13439473	13438520	13439025	1315	12,14,15	64,97,69	5,5,7	61,101,71	286	149	0.00173867	0.0154993	0.089,0.07,0.102	0.041,0.025,0.049	0.049
AT5G14740	BCA2	chr5	+	4759095	4759521	4759095	4759218	4760524	4760588	1323	12,29,39	2,7,12	7,4,11	9,9,16	298	149	6.36e-07	2.05e-05	0.75,0.674,0.619	0.28,0.182,0.256	0.442
AT5G14740	BCA2	chr5	+	4759095	4760053	4759095	4759218	4760524	4760588	1324	12,29,42	2,7,12	7,4,11	9,9,16	298	149	2.99e-07	1.09e-05	0.75,0.674,0.636	0.28,0.182,0.256	0.447
AT5G14740	BCA2	chr5	+	4759095	4760448	4759095	4759218	4760524	4760588	1325	12,29,40	2,7,12	7,4,11	9,9,16	298	149	4.94e-07	1.63e-05	0.75,0.674,0.625	0.28,0.182,0.256	0.444
AT2G30990	NA	chr2	-	13189832	13190458	13190322	13190458	13188795	13189762	1338	3,5,0	24,31,26	0,0,0	19,13,21	298	149	0.035137	0.168236	0.059,0.075,0.0	0.0,0.0,0.0	0.045
AT1G79000	HAC1	chr1	-	29722558	29723032	29722630	29723032	29722313	29722456	1344	93117107	2,2,10	107145126	13,9,10	221	149	0.0287699	0.143849	0.969,0.975,0.878	0.847,0.916,0.895	0.055
AT2G31840	MRL7L	chr2	-	13539723	13539804	13539736	13539804	13539449	13539607	1348	77,58,74	7,13,4	12,6,10	0,1,0	162	149	0.000439189	0.00522018	0.91,0.804,0.944	1.0,0.847,1.0	-0.063
AT3G51075	NA	chr3	-	18971766	18972307	18971945	18972307	18971490	18971628	1352	20,4,0	3,1,1	7,1,11	2,0,0	298	149	0.0341125	0.165672	0.769,0.667,0.0	0.636,1.0,1.0	-0.4
AT2G32320	THG2	chr2	+	13729098	13729242	13729098	13729206	13729566	13729823	1355	4,7,5	52,56,65	12,11,12	45,109,54	185	149	0.035758	0.170007	0.058,0.091,0.058	0.177,0.075,0.152	-0.066
AT2G37340	RS2Z33	chr2	-	15672440	15672700	15672625	15672700	15672224	15672338	1356	29,9,3	152241239	7,0,10	192223208	298	149	0.00165856	0.0150829	0.087,0.018,0.006	0.018,0.0,0.023	0.023
AT3G05160	NA	chr3	-	1456698	1457295	1456883	1457295	1456533	1456596	1375	5,4,16	164238197	7,5,3	318460306	298	149	0.0190411	0.106615	0.015,0.008,0.039	0.011,0.005,0.005	0.014
AT2G40820	NA	chr2	-	17039883	17040127	17039953	17040127	17039183	17039488	1381	7,11,1	6,9,9	8,12,14	31,70,58	219	149	0.0294136	0.145991	0.443,0.454,0.07	0.149,0.104,0.141	0.191
AT3G49645	NA	chr3	-	18404365	18404987	18404702	18404987	18404201	18404269	1391	48,55,76	0,0,11	48,61,41	0,0,1	298	149	0.000523193	0.00608386	1.0,1.0,0.776	1.0,1.0,0.953	-0.059
AT2G35840	SPP2	chr2	+	15053482	15053719	15053482	15053647	15053932	15054011	1398	14,46,45	63,85,82	6,24,18	12,26,10	221	149	0.0249107	0.129823	0.13,0.267,0.27	0.252,0.384,0.548	-0.172
AT2G41740	VLN2	chr2	-	17417215	17417820	17417445	17417820	17416828	17416946	1401	1,16,2	121160158	2,0,6	249329334	298	149	0.0475612	0.205896	0.004,0.048,0.006	0.004,0.0,0.009	0.015
AT2G36000	NA	chr2	+	15117014	15118220	15117014	15118116	15118312	15119043	1402	247232263	63,48,89	147147130	113125104	253	149	1.38e-14	2.07e-12	0.698,0.74,0.635	0.434,0.409,0.424	0.269
AT2G36060	MMZ3	chr2	-	15143474	15143617	15143477	15143617	15143225	15143351	1404	141140158	340381417	359413373	390458440	152	149	4.44e-15	7.52e-13	0.289,0.265,0.271	0.474,0.469,0.454	-0.191
AT2G36360	NA	chr2	-	15243286	15243517	15243415	15243517	15242903	15243208	1407	3,7,3	73,98,76	11,7,16	60,114,72	278	149	0.00155837	0.0144629	0.022,0.037,0.021	0.089,0.032,0.106	-0.049
AT2G36360	NA	chr2	-	15246849	15246886	15246857	15246886	15246646	15246743	1408	5,3,3	94,60,76	0,2,0	82,69,98	157	149	0.00791341	0.0539226	0.048,0.045,0.036	0.0,0.027,0.0	0.034
AT2G21510	NA	chr2	-	9211067	9211169	9211088	9211169	9210622	9210936	1421	3,6,3	5,5,2	1,1,3	3,4,8	170	149	0.0395873	0.182253	0.345,0.513,0.568	0.226,0.18,0.247	0.258
AT2G38710	NA	chr2	-	16186904	16187273	16186915	16187273	16186660	16186823	1423	8,4,6	0,6,1	8,7,4	0,0,1	160	149	0.00323358	0.0260803	1.0,0.383,0.848	1.0,1.0,0.788	-0.186
AT2G38780	NA	chr2	+	16213255	16213480	16213255	16213322	16213589	16213683	1427	20,42,32	116129121	6,2,2	36,37,9	298	149	0.00529168	0.0391815	0.079,0.14,0.117	0.077,0.026,0.1	0.044
AT2G39010	PIP2-6	chr2	+	16292372	16293307	16292372	16292668	16293398	16293539	1434	97,65,99	250727912618	36,35,22	301332713190	298	149	7.37e-06	0.000162583	0.019,0.012,0.019	0.006,0.005,0.003	0.012
AT2G40540	POT2	chr2	+	16930554	16931164	16930554	16930724	16931412	16931489	1447	35,40,56	0,0,0	10,1,1	0,11,3	298	149	1.43e-07	5.88e-06	1.0,1.0,1.0	1.0,0.043,0.143	0.605
AT3G52560	UEV1D-4	chr3	-	19495265	19495408	19495268	19495408	19494902	19495028	1461	164234155	607715563	389433380	824975852	152	149	1.08e-05	0.000227832	0.209,0.243,0.213	0.316,0.303,0.304	-0.086
AT2G42810	PAPP5	chr2	-	17816415	17816772	17816554	17816772	17815820	17815952	1470	2,4,0	92,135,86	3,14,5	138164163	288	149	0.0243548	0.128786	0.011,0.015,0.0	0.011,0.042,0.016	-0.014
AT2G43760	MOCS2	chr2	+	18132483	18132788	18132483	18132693	18133188	18134068	1482	25,31,0	62,26,54	13,10,21	14,8,25	244	149	0.00923661	0.0604619	0.198,0.421,0.0	0.362,0.433,0.339	-0.172
AT2G43760	MOCS2	chr2	+	18132483	18133081	18132483	18132693	18133188	18134068	1483	3,64,44	62,26,54	38,55,41	14,8,25	298	149	0.00101621	0.0102759	0.024,0.552,0.289	0.576,0.775,0.451	-0.312
AT5G61820	NA	chr5	-	24836432	24836933	24836625	24836933	24835335	24836226	1512	5,31,27	403430553	35,45,37	409671599	298	149	0.0110845	0.0692144	0.006,0.035,0.024	0.041,0.032,0.03	-0.013
AT2G26210	NA	chr2	+	11157117	11157529	11157117	11157247	11157615	11157821	1513	9,8,2	50,62,48	2,2,0	65,72,77	298	149	7.32e-05	0.00116644	0.083,0.061,0.02	0.015,0.014,0.0	0.045
AT3G61490	NA	chr3	+	22757760	22758187	22757760	22758113	22758428	22758901	1518	1,0,0	4,2,9	0,4,2	5,0,3	223	149	0.00434794	0.0335397	0.143,0.0,0.0	0.0,1.0,0.308	-0.388
AT2G46610	RS31A	chr2	-	19137830	19138514	19138386	19138514	19137568	19137681	1523	23,34,33	16,13,24	46,18,29	6,1,4	298	149	4.15e-06	0.000106178	0.418,0.567,0.407	0.793,0.9,0.784	-0.362
AT1G26130	NA	chr1	+	9033015	9033484	9033015	9033327	9033582	9034004	1524	12,20,8	1,1,5	8,4,5	0,0,0	298	149	0.00012569	0.0018512	0.857,0.909,0.444	1.0,1.0,1.0	-0.263
AT3G26085	NA	chr3	+	9530659	9530915	9530659	9530911	9531001	9531384	1534	56,114,69	137125113	74,75,39	41,28,31	153	149	4.09e-06	0.000106178	0.285,0.47,0.373	0.637,0.723,0.551	-0.261
AT3G49430	SR34A	chr3	+	18331508	18332471	18331508	18331712	18332641	18332754	1537	19,8,22	126215247	34,76,35	79149116	298	149	0	0	0.07,0.018,0.043	0.177,0.203,0.131	-0.127
AT3G49430	SR34A	chr3	+	18332247	18332492	18332247	18332471	18332641	18332754	1538	2,3,11	19,8,21	6,6,4	31,72,32	170	149	0.03826	0.178766	0.084,0.247,0.315	0.145,0.068,0.099	0.111
AT3G04910	WNK1	chr3	+	1355239	1355277	1355239	1355275	1355717	1355945	1541	238285314	6,15,17	400506430	5,7,14	151	149	0.00169473	0.0152076	0.975,0.949,0.948	0.987,0.986,0.968	-0.023
AT3G05380	ALY2	chr3	+	1539581	1539763	1539581	1539728	1540549	1540660	1543	20,19,19	0,0,8	19,11,38	18,0,13	184	149	0.0472989	0.205417	1.0,1.0,0.658	0.461,1.0,0.703	0.165
AT3G19670	PRP40B	chr3	-	6837273	6837505	6837445	6837505	6836549	6836696	1550	19,40,43	23,19,18	30,56,36	8,14,16	298	149	0.0416783	0.187622	0.292,0.513,0.544	0.652,0.667,0.529	-0.166
novel.123	NA	chr2	-	4420586	4420773	4420613	4420773	4420147	4420486	1554	3,3,8	0,0,0	0,6,0	1,1,2	176	149	0.000480978	0.00566718	1.0,1.0,1.0	0.0,0.836,0.0	0.721
AT4G28790	BHLH23	chr4	+	14219331	14219406	14219331	14219369	14219502	14219568	1556	7,5,1	12,18,9	4,0,1	27,54,20	186	149	0.000317627	0.00394848	0.318,0.182,0.082	0.106,0.0,0.039	0.146
AT5G13800	PPH	chr5	-	4454247	4454360	4454309	4454360	4453514	4454150	1558	6,4,6	159226228	7,18,9	47,108,81	211	149	3.98e-08	1.86e-06	0.026,0.012,0.018	0.095,0.105,0.073	-0.072
AT3G13560	NA	chr3	-	4427849	4428199	4427864	4428199	4427217	4427324	1560	2,3,0	1,5,3	4,0,4	0,1,0	164	149	0.000175042	0.00244518	0.645,0.353,0.0	1.0,0.0,1.0	-0.334
AT5G65050	AGL31	chr5	+	25982253	25984738	25982253	25982599	25984940	25985002	1563	240238250	2,10,23	410542426	6,12,7	298	149	0.00107221	0.0107618	0.984,0.922,0.845	0.972,0.958,0.968	-0.049
AT3G15430	NA	chr3	+	5208924	5209029	5208924	5208960	5209114	5209746	1570	0,6,0	66,75,72	6,6,9	74,91,82	218	149	0.00313631	0.0256006	0.0,0.052,0.0	0.053,0.043,0.07	-0.038
AT5G07790	NA	chr5	+	2483122	2483638	2483122	2483340	2484052	2484300	1582	11,16,20	8,8,0	15,18,14	0,2,0	298	149	0.000187987	0.00257296	0.407,0.5,1.0	1.0,0.818,1.0	-0.304
AT3G11880	NA	chr3	+	3752770	3753106	3752770	3752903	3753194	3753421	1584	80,109,84	2,0,4	141122161	4,10,8	298	149	0.0126189	0.0773691	0.952,1.0,0.913	0.946,0.859,0.91	0.05
novel.173	NA	chr3	+	14239906	14239988	14239906	14239964	14240306	14240358	1589	93,88,87	20,9,34	107143120	11,4,8	173	149	7.44e-06	0.000162583	0.8,0.894,0.688	0.893,0.969,0.928	-0.136
AT3G12550	FDM3	chr3	+	3980737	3980947	3980737	3980944	3981141	3981395	1594	12,10,24	2,2,4	14,18,36	0,0,1	152	149	0.000309695	0.00392183	0.855,0.831,0.855	1.0,1.0,0.972	-0.144
AT3G14010	CID4	chr3	+	4638722	4638938	4638722	4638932	4639006	4639107	1611	112145109	34,47,77	230271230	28,96,56	155	149	0.0108408	0.0680058	0.76,0.748,0.576	0.888,0.731,0.798	-0.111
AT4G25600	P4H12	chr4	+	13060911	13061036	13060911	13061031	13061145	13061203	1616	0,0,0	10,15,9	3,5,2	0,12,0	154	149	8.55e-09	4.83e-07	0.0,0.0,0.0	1.0,0.287,1.0	-0.762
AT3G16570	RALF23	chr3	+	5644697	5645186	5644697	5645174	5646359	5646545	1625	66,72,46	2,9,0	29,43,22	11,9,0	161	149	0.00720392	0.0505768	0.968,0.881,1.0	0.709,0.816,1.0	0.108
AT3G16800	NA	chr3	+	5721273	5721542	5721273	5721501	5721741	5722029	1629	130180167	2,13,1	158134150	13,15,8	190	149	0.00215215	0.018226	0.981,0.916,0.992	0.905,0.875,0.936	0.058
AT1G32370	TOM2B	chr1	+	11677832	11677925	11677832	11677923	11678023	11678617	1640	3,5,7	4,17,6	2,0,8	15,15,14	151	149	0.0494122	0.210649	0.425,0.225,0.535	0.116,0.0,0.361	0.236
AT4G12020	WRKY19	chr4	+	7208515	7208734	7208515	7208563	7208915	7209032	1644	0,2,2	32,45,57	7,2,6	73,86,69	298	149	0.0345078	0.165809	0.0,0.022,0.017	0.046,0.011,0.042	-0.02
AT3G19860	BHLH121	chr3	+	6903756	6904068	6903756	6903989	6904567	6904675	1646	289279306	12,6,12	557563551	31,42,37	228	149	0.00118082	0.0115943	0.94,0.968,0.943	0.922,0.898,0.907	0.041
AT3G26700	NA	chr3	+	9809581	9810425	9809581	9809892	9810589	9810819	1659	24,14,30	13,10,15	8,8,4	8,20,19	298	149	7.93e-05	0.00124928	0.48,0.412,0.5	0.333,0.167,0.095	0.266
AT5G44870	LAZ5	chr5	+	18114460	18115129	18114460	18115041	18115214	18116529	1668	43,76,60	8,16,16	7,15,8	1,3,0	237	149	0.0485574	0.208213	0.772,0.749,0.702	0.815,0.759,1.0	-0.117
AT1G52100	NA	chr1	-	19385232	19385602	19385479	19385602	19384925	19385140	1676	103101158	319363327	9,8,10	91,103,95	298	149	4.76e-12	4.96e-10	0.139,0.122,0.195	0.047,0.037,0.05	0.107
AT2G21590	APL4	chr2	+	9238364	9239098	9238364	9238761	9239353	9239583	1678	16,8,3	0,5,0	2,12,2	0,0,0	298	149	0.0248426	0.129823	1.0,0.444,1.0	1.0,1.0,1.0	-0.185
AT3G24929	NA	chr3	+	9105605	9106239	9105605	9105713	9106323	9106883	1685	5,18,7	2,0,10	21,37,21	1,0,0	298	149	2.69e-05	0.000492177	0.556,1.0,0.259	0.913,1.0,1.0	-0.366
novel.162	NA	chr3	+	9245738	9246124	9245738	9245954	9246222	9246821	1689	7,5,8	0,0,0	10,29,18	2,1,10	298	149	1.86e-06	5.38e-05	1.0,1.0,1.0	0.714,0.935,0.474	0.292
AT5G45410	NA	chr5	-	18403494	18403947	18403511	18403947	18403168	18403303	1702	1,9,3	3,4,1	2,0,3	3,2,10	166	149	0.0211079	0.116265	0.23,0.669,0.729	0.374,0.0,0.212	0.347
AT3G29644	NA	chr3	-	11500666	11501419	11501158	11501419	11499624	11499687	1718	16,21,20	31,44,25	23,31,38	26,42,31	298	149	0.0430574	0.190663	0.205,0.193,0.286	0.307,0.27,0.38	-0.091
AT5G55700	BAM4	chr5	+	22552528	22552797	22552528	22552775	22553019	22553240	1719	3,2,3	73,82,73	15,25,16	118113120	171	149	8.64e-07	2.66e-05	0.035,0.021,0.035	0.1,0.162,0.104	-0.092
AT3G30390	AVT6A	chr3	-	11978926	11979646	11979357	11979646	11978403	11978842	1721	424641509	491565591	169719241685	114715941542	298	149	0.00253928	0.0211087	0.302,0.362,0.301	0.425,0.376,0.353	-0.063
novel.210	NA	chr3	-	12653075	12653537	12653079	12653537	12652453	12653000	1722	3,2,0	18,15,10	4,7,9	12,14,22	153	149	0.00197781	0.0170697	0.14,0.115,0.0	0.245,0.327,0.285	-0.201
AT5G09230	SRT2	chr5	+	2872304	2872361	2872304	2872350	2872459	2872620	1737	11,12,16	56,54,82	18,16,11	16,19,21	160	149	5.38e-06	0.000132456	0.155,0.171,0.154	0.512,0.44,0.328	-0.267
AT4G18070	NA	chr4	+	10030528	10031189	10030528	10030944	10031568	10032155	1747	16,18,13	224196260	41,48,32	187203221	298	149	2.27e-08	1.14e-06	0.034,0.044,0.024	0.099,0.106,0.068	-0.057
AT5G43990	SUVR2	chr5	+	17697841	17698094	17697841	17698020	17698517	17698705	1748	14,9,17	0,3,0	1,16,1	5,2,0	223	149	0.0258257	0.132052	1.0,0.667,1.0	0.118,0.842,1.0	0.236
AT5G43990	SUVR2	chr5	+	17699083	17699345	17699083	17699285	17699457	17700575	1749	4,15,5	16,1,4	12,12,10	1,0,0	209	149	1.94e-06	5.48e-05	0.151,0.914,0.471	0.895,1.0,1.0	-0.453
AT3G52260	NA	chr3	-	19384455	19384525	19384459	19384525	19383915	19384000	1778	36,29,30	3,6,7	31,44,20	13,15,16	153	149	0.00201044	0.0172414	0.921,0.825,0.807	0.699,0.741,0.549	0.188
AT4G19040	EDR2	chr4	-	10433201	10433256	10433216	10433256	10432977	10433126	1781	3,16,2	59,54,44	4,3,8	73,91,111	164	149	0.0284787	0.142921	0.044,0.212,0.04	0.047,0.029,0.061	0.053
AT1G70490	ARF2-A	chr1	-	26565290	26565849	26565317	26565849	26565004	26565161	1790	4,6,1	4,6,6	0,0,1	3,3,5	176	149	3.88e-05	0.000673264	0.458,0.458,0.124	0.0,0.0,0.145	0.298
AT3G57410	VLN3	chr3	-	21250385	21250845	21250819	21250845	21249753	21249858	1796	7,13,9	232273293	0,9,5	325400371	298	149	0.0432423	0.190858	0.015,0.023,0.015	0.0,0.011,0.007	0.012
AT1G03160	FZL	chr1	+	764698	764866	764698	764831	765024	765255	1797	145131133	7,7,8	81,71,87	0,1,4	184	149	0.00689921	0.0486898	0.944,0.938,0.931	1.0,0.983,0.946	-0.039
AT1G03160	FZL	chr1	+	764698	764931	764698	764831	765024	765255	1798	26,27,29	7,7,8	15,10,14	0,1,4	249	149	0.0420779	0.187807	0.69,0.698,0.684	1.0,0.857,0.677	-0.154
AT3G59640	NA	chr3	+	22028648	22028878	22028648	22028834	22029058	22029364	1813	0,0,0	20,37,32	8,7,0	16,20,20	193	149	4.25e-07	1.48e-05	0.0,0.0,0.0	0.279,0.213,0.0	-0.164
AT3G59820	NA	chr3	-	22101923	22102224	22102074	22102224	22101178	22101821	1815	4,3,11	36,40,47	0,0,3	28,23,34	298	149	0.000694994	0.00737907	0.053,0.036,0.105	0.0,0.0,0.042	0.051
AT1G74750	NA	chr1	+	28085752	28086692	28085752	28085970	28086796	28089642	1819	0,4,4	6,14,11	3,8,12	4,13,11	298	149	0.00636764	0.0456516	0.0,0.125,0.154	0.273,0.235,0.353	-0.194
AT3G15980	NA	chr3	-	5412046	5412194	5412061	5412194	5411666	5411718	1829	17,28,26	1,3,4	28,47,37	0,0,0	164	149	0.000547647	0.00618385	0.939,0.895,0.855	1.0,1.0,1.0	-0.104
AT4G00060	MEE44	chr4	+	27867	28076	27867	28019	28155	28574	1836	25,22,26	18,30,43	24,22,13	44,49,40	206	149	0.0226755	0.120966	0.501,0.347,0.304	0.283,0.245,0.19	0.145
AT4G00420	NA	chr4	-	184051	184469	184249	184469	183299	183379	1840	12,15,22	28,51,47	36,32,20	21,32,29	298	149	0.000231832	0.00314132	0.176,0.128,0.19	0.462,0.333,0.256	-0.186
IR
GeneID	geneSymbol	chr	strand	riExonStart_0base	riExonEnd	upstreamES	upstreamEE	downstreamES	downstreamEE	ID	IJC_SAMPLE_1	SJC_SAMPLE_1	IJC_SAMPLE_2	SJC_SAMPLE_2	IncFormLen	SkipFormLen	PValue	FDR	IncLevel1	IncLevel2	IncLevelDifference
AT5G67430	NA	chr5	+	26910204	26910830	26910204	26910593	26910669	26910830	0	6,8,13	33,56,19	0,0,0	41,64,32	225	149	6.66e-10	3.64e-08	0.107,0.086,0.312	0.0,0.0,0.0	0.168
AT5G67385	SR1IP1	chr5	+	26884912	26885699	26884912	26884982	26885084	26885699	2	34,30,33	425507347	20,14,12	69,71,70	251	149	5.23e-06	8.99e-05	0.045,0.034,0.053	0.147,0.105,0.092	-0.071
AT5G67110	ALC	chr5	-	26785617	26785827	26785617	26785683	26785761	26785827	3	8,2,17	49,35,49	5,9,8	4,19,18	227	149	0.0149849	0.0620498	0.097,0.036,0.185	0.451,0.237,0.226	-0.199
AT5G66240	NA	chr5	+	26466173	26466443	26466173	26466274	26466363	26466443	11	177235144	63,100,71	241289272	29,42,43	238	149	1.79e-13	1.93e-11	0.638,0.595,0.559	0.839,0.812,0.798	-0.219
AT5G66055	AKRP	chr5	-	26417635	26417912	26417635	26417734	26417813	26417912	13	22,33,29	185147194	42,44,77	140153113	228	149	6.51e-06	0.000109132	0.072,0.128,0.089	0.164,0.158,0.308	-0.114
AT5G65970	MLO10	chr5	-	26388353	26388669	26388353	26388389	26388495	26388669	15	26,32,17	21,37,28	20,62,65	168181122	255	149	4.16e-05	0.000537829	0.42,0.336,0.262	0.065,0.167,0.237	0.183
AT5G65940	CHY1	chr5	-	26377037	26377257	26377037	26377079	26377155	26377257	16	35,37,18	93,95,105	15,11,17	65,86,73	225	149	0.0321071	0.111328	0.2,0.205,0.102	0.133,0.078,0.134	0.054
AT5G65060	MAF3	chr5	+	25990613	25991412	25990613	25990655	25990963	25991412	26	8,3,5	72,86,60	3,4,3	151121100	298	149	0.0149597	0.0620498	0.053,0.017,0.04	0.01,0.016,0.015	0.023
AT5G64700	NA	chr5	-	25865418	25865824	25865418	25865570	25865665	25865824	27	0,0,0	20,6,17	2,0,4	6,1,11	244	149	0.00592639	0.0302239	0.0,0.0,0.0	0.169,0.0,0.182	-0.117
AT5G64360	NA	chr5	-	25736244	25736890	25736244	25736550	25736688	25736890	31	21,49,40	8,20,13	33,44,47	46,61,62	287	149	6.81e-09	2.9e-07	0.577,0.56,0.615	0.271,0.272,0.282	0.309
AT5G63870	PP7	chr5	-	25561704	25562434	25561704	25561851	25561939	25562434	36	7,6,9	153131134	6,2,0	93152102	237	149	0.0173544	0.0697266	0.028,0.028,0.041	0.039,0.008,0.0	0.017
AT5G63160	BT1	chr5	-	25333171	25334282	25333171	25333671	25333947	25334282	42	177166195	364377372	106117121	589584521	298	149	1.94e-14	2.65e-12	0.196,0.18,0.208	0.083,0.091,0.104	0.102
AT5G63160	BT1	chr5	-	25334383	25335173	25334383	25334687	25335033	25335173	43	63,49,106	266341276	64,84,75	381428415	298	149	0.0355692	0.120624	0.106,0.067,0.161	0.077,0.089,0.083	0.028
AT5G62000	ARF2	chr5	+	24910357	24911012	24910357	24910610	24910712	24911012	55	39,52,44	374523369	97,122,99	433556431	251	149	3.06e-08	1.05e-06	0.058,0.056,0.066	0.117,0.115,0.12	-0.057
AT5G61960	ML1	chr5	-	24883550	24883955	24883550	24883573	24883907	24883955	58	0,1,0	5,5,4	2,3,3	1,18,4	298	149	0.00141784	0.00964462	0.0,0.091,0.0	0.5,0.077,0.273	-0.253
AT5G60980	NA	chr5	+	24543235	24544167	24543235	24543479	24543987	24544167	70	10,14,23	119178143	5,5,6	163243254	298	149	1.02e-07	2.95e-06	0.04,0.038,0.074	0.015,0.01,0.012	0.038
AT5G60940	CSTF50	chr5	+	24523577	24523849	24523577	24523687	24523779	24523849	71	14,10,9	48,41,55	6,8,7	11,12,19	241	149	0.0426453	0.137782	0.153,0.131,0.092	0.252,0.292,0.186	-0.118
AT5G60930	NA	chr5	-	24515280	24516738	24515280	24515955	24516060	24516738	72	1,10,4	20,22,31	1,0,0	30,46,21	254	149	8.43e-06	0.000137405	0.028,0.211,0.07	0.019,0.0,0.0	0.097
AT5G60590	NA	chr5	+	24357702	24358248	24357702	24357878	24357956	24358248	74	7,8,4	33,31,42	5,29,11	45,35,33	227	149	0.0443607	0.141741	0.122,0.145,0.059	0.068,0.352,0.18	-0.091
AT5G60210	RIP5	chr5	-	24245365	24245982	24245365	24245540	24245869	24245982	76	21,13,12	44,24,38	12,31,22	19,22,11	298	149	0.00131695	0.00909148	0.193,0.213,0.136	0.24,0.413,0.5	-0.204
AT5G60120	TOE2	chr5	+	24209970	24210409	24209970	24210074	24210295	24210409	80	31,36,22	22,32,34	64,63,64	38,25,35	298	149	0.00609593	0.0309527	0.413,0.36,0.244	0.457,0.558,0.478	-0.159
AT5G60120	TOE2	chr5	+	24210761	24211743	24210761	24211094	24211461	24211743	83	5,2,14	140158150	10,1,2	207276227	298	149	0.0227558	0.0857448	0.018,0.006,0.045	0.024,0.002,0.004	0.013
AT5G60100	PRR3	chr5	-	24198482	24198778	24198482	24198668	24198747	24198778	85	2,7,0	48,28,30	8,9,12	68,63,54	228	149	0.0485558	0.151664	0.027,0.14,0.0	0.071,0.085,0.127	-0.039
AT5G66180	NA	chr5	+	26450357	26450585	26450357	26450425	26450523	26450585	88	22,12,20	65,54,61	31,17,14	135134120	247	149	0.00582994	0.0298303	0.17,0.118,0.165	0.122,0.071,0.066	0.065
AT5G59960	NA	chr5	-	24144352	24144720	24144352	24144549	24144635	24144720	90	27,39,25	164195144	23,33,22	255291304	235	149	0.000240513	0.00222086	0.095,0.113,0.099	0.054,0.067,0.044	0.047
AT5G57860	NA	chr5	+	23438273	23438645	23438273	23438459	23438605	23438645	105	11,3,2	108111109	4,0,1	111179121	295	149	0.0370109	0.124423	0.049,0.013,0.009	0.018,0.0,0.004	0.016
AT5G57655	XYLA	chr5	+	23348372	23348969	23348372	23348658	23348735	23348969	107	18,32,24	540586582	56,67,42	209021492041	226	149	0.00524705	0.0275145	0.022,0.035,0.026	0.017,0.02,0.013	0.011
AT5G60410	ATSIZ1	chr5	+	24300531	24300834	24300531	24300667	24300752	24300834	108	310234198	6,17,9	329284252	3,11,3	234	149	0.00661946	0.0331044	0.971,0.898,0.933	0.986,0.943,0.982	-0.036
AT5G57340	NA	chr5	+	23225950	23228315	23225950	23226465	23228073	23228315	110	21,26,41	44,41,53	7,32,31	166100113	298	149	2.49e-08	9.1e-07	0.193,0.241,0.279	0.021,0.138,0.121	0.144
AT5G65740	NA	chr5	-	26302829	26303051	26302829	26302904	26302972	26303051	113	8,24,16	25,35,23	13,21,14	7,13,13	217	149	0.0036114	0.0204617	0.18,0.32,0.323	0.56,0.526,0.425	-0.229
AT5G65740	NA	chr5	-	26302829	26303246	26302829	26303051	26303175	26303246	114	11,34,4	39,45,47	18,46,44	3,19,15	273	149	7.96e-11	5.71e-09	0.133,0.292,0.044	0.766,0.569,0.616	-0.494
AT5G65740	NA	chr5	-	26302829	26303514	26302829	26303246	26303332	26303514	117	6,33,10	26,29,30	15,11,19	1,18,18	235	149	0.048174	0.150921	0.128,0.419,0.174	0.905,0.279,0.401	-0.288
AT5G56850	NA	chr5	-	22985192	22985491	22985192	22985285	22985421	22985491	121	214225162	10,18,18	3,2,1	0,0,1	285	149	0.00436469	0.0238009	0.918,0.867,0.825	1.0,1.0,0.343	0.089
AT5G56190	NA	chr5	+	22742066	22742800	22742066	22742575	22742684	22742800	125	63,62,62	70,55,49	78,75,88	37,53,48	258	149	0.00599096	0.0304863	0.342,0.394,0.422	0.549,0.45,0.514	-0.118
AT5G62130	NA	chr5	-	24950294	24951238	24950294	24950971	24951050	24951238	127	19,27,20	34,26,44	14,17,25	59,82,49	228	149	0.00564799	0.0291238	0.268,0.404,0.229	0.134,0.119,0.25	0.133
AT5G56020	NA	chr5	+	22686095	22686466	22686095	22686300	22686397	22686466	129	6,19,13	2,2,1	13,24,12	42,35,37	246	149	1.84e-10	1.14e-08	0.645,0.852,0.887	0.158,0.293,0.164	0.59
AT5G55810	AtNMNAT	chr5	-	22584566	22584913	22584566	22584668	22584759	22584913	131	0,4,10	11,15,18	4,4,3	33,45,43	240	149	0.0231149	0.0865507	0.0,0.142,0.256	0.07,0.052,0.042	0.078
AT5G55100	NA	chr5	-	22362891	22364235	22362891	22363626	22363849	22364235	135	35,52,50	43,49,40	45,47,50	99,101,90	298	149	4.65e-05	0.000583736	0.289,0.347,0.385	0.185,0.189,0.217	0.143
AT5G55100	NA	chr5	-	22362891	22364235	22362891	22363626	22364074	22364235	136	38,47,38	2,3,4	45,44,56	11,11,13	298	149	0.000369721	0.00318687	0.905,0.887,0.826	0.672,0.667,0.683	0.199
AT5G55040	NA	chr5	-	22326939	22329187	22326939	22327458	22327537	22329187	139	106,114,90	16,27,10	135,83,121	41,35,42	228	149	0.000370779	0.00319007	0.812,0.734,0.855	0.683,0.608,0.653	0.152
AT5G54569	NA	chr5	+	22168981	22170610	22168981	22169191	22170055	22170610	141	9,20,28	9,10,12	6,17,9	22,34,17	298	149	3.86e-05	0.000506652	0.333,0.5,0.538	0.12,0.2,0.209	0.281
AT5G53550	YSL3	chr5	+	21755290	21755903	21755290	21755474	21755823	21755903	146	8,27,22	14,18,9	21,57,34	3,6,7	298	149	3.12e-05	0.000429268	0.222,0.429,0.55	0.778,0.826,0.708	-0.37
AT5G53550	YSL3	chr5	+	21756017	21756724	21756017	21756453	21756548	21756724	147	17,24,16	103148131	19,10,13	122194136	244	149	0.038834	0.12869	0.092,0.09,0.069	0.087,0.031,0.055	0.026
AT5G53180	ATPTB2	chr5	-	21570833	21571253	21570833	21570894	21571043	21571253	149	10,3,6	16,5,5	4,1,7	10,17,16	298	149	0.0309296	0.108616	0.238,0.231,0.375	0.167,0.029,0.179	0.156
AT5G53020	NA	chr5	+	21499290	21500829	21499290	21499440	21499794	21500829	152	18,23,19	0,1,0	6,17,7	7,3,2	298	149	2.66e-07	6.67e-06	1.0,0.92,1.0	0.3,0.739,0.636	0.415
AT5G52890	NA	chr5	-	21444792	21446241	21444792	21445425	21445509	21446241	154	2,9,12	19,30,36	0,0,2	5,10,6	233	149	0.000831379	0.00624004	0.063,0.161,0.176	0.0,0.0,0.176	0.075
AT5G52040	ATRSP41	chr5	+	21131075	21132199	21131075	21131186	21132086	21132199	162	39,61,56	312365393	179174146	290369314	298	149	0	0	0.059,0.077,0.067	0.236,0.191,0.189	-0.138
AT5G50915	BHLH137	chr5	-	20710102	20710838	20710102	20710590	20710724	20710838	168	6,0,8	5,4,6	2,0,0	25,31,28	283	149	5.71e-07	1.32e-05	0.387,0.0,0.412	0.04,0.0,0.0	0.253
AT5G50915	BHLH137	chr5	-	20710724	20711067	20710724	20710838	20710956	20711067	169	6,3,10	11,8,24	5,0,1	43,48,32	267	149	7.87e-07	1.77e-05	0.233,0.173,0.189	0.061,0.0,0.017	0.172
AT5G50130	NA	chr5	+	20389921	20391659	20389921	20390192	20391427	20391659	176	5,5,1	6,12,14	0,0,0	9,2,2	298	149	6.54e-05	0.000767672	0.294,0.172,0.034	0.0,0.0,0.0	0.167
AT5G50130	NA	chr5	+	20392386	20393256	20392386	20392474	20392587	20393256	177	2,2,3	16,18,11	0,0,0	4,6,8	262	149	0.00849166	0.040748	0.066,0.059,0.134	0.0,0.0,0.0	0.086
AT5G49540	NA	chr5	-	20104480	20105107	20104480	20104834	20105087	20105107	184	43,39,59	212266187	38,28,33	265258284	298	149	0.00061499	0.00486754	0.092,0.068,0.136	0.067,0.051,0.055	0.041
AT5G49010	SLD5	chr5	+	19867560	19867878	19867560	19867670	19867805	19867878	189	6,0,2	18,18,35	0,0,0	22,19,15	284	149	0.0193653	0.0755425	0.149,0.0,0.029	0.0,0.0,0.0	0.059
AT5G48790	NA	chr5	-	19780211	19780562	19780211	19780329	19780463	19780562	190	94,75,82	386413377	24,47,17	66,55,33	283	149	3.1e-06	5.81e-05	0.114,0.087,0.103	0.161,0.31,0.213	-0.127
AT5G48657	NA	chr5	-	19733881	19734414	19733881	19734158	19734231	19734414	193	7,5,2	20,16,22	7,4,3	98,79,84	222	149	0.00166174	0.0110134	0.19,0.173,0.058	0.046,0.033,0.023	0.106
AT5G48640	CYCC1-1	chr5	-	19724984	19725493	19724984	19725029	19725386	19725493	195	20,24,18	0,0,0	36,43,25	1,2,3	298	149	0.013248	0.056991	1.0,1.0,1.0	0.947,0.915,0.806	0.111
AT5G48640	CYCC1-1	chr5	-	19724984	19725493	19724984	19725236	19725386	19725493	196	6,18,6	79,72,79	31,25,26	85,122,98	298	149	0.00120299	0.00845551	0.037,0.111,0.037	0.154,0.093,0.117	-0.06
AT5G48610	NA	chr5	+	19713874	19716059	19713874	19714760	19715052	19716059	200	14,12,22	23,45,22	13,11,12	65,50,48	298	149	0.00312961	0.0181979	0.233,0.118,0.333	0.091,0.099,0.111	0.128
AT5G48610	NA	chr5	+	19713874	19716059	19713874	19714879	19715052	19716059	201	8,3,15	3,6,8	3,3,11	0,2,0	298	149	0.000427447	0.00359514	0.571,0.2,0.484	1.0,0.429,1.0	-0.391
AT5G48545	HINT3	chr5	+	19676967	19677600	19676967	19677034	19677544	19677600	203	29,34,44	218283222	61,96,54	352376329	298	149	0.0474076	0.149023	0.062,0.057,0.09	0.08,0.113,0.076	-0.02
AT5G48440	NA	chr5	-	19630109	19630453	19630109	19630198	19630294	19630453	205	12,8,4	54,75,83	3,6,7	138136133	245	149	0.00208599	0.0132217	0.119,0.061,0.028	0.013,0.026,0.031	0.046
AT5G47650	ATNUDT2	chr5	-	19311913	19312595	19311913	19312109	19312378	19312595	211	36,50,30	10,27,23	13,28,15	0,0,4	298	149	3.42e-05	0.000458054	0.643,0.481,0.395	1.0,1.0,0.652	-0.378
AT5G47620	NA	chr5	-	19304367	19304816	19304367	19304453	19304558	19304816	213	11,10,22	118132123	27,23,24	155152115	254	149	0.0424147	0.137262	0.052,0.043,0.095	0.093,0.082,0.109	-0.031
AT5G47240	atnudt8	chr5	+	19185008	19185644	19185008	19185152	19185239	19185644	215	18,4,18	160,93,128	12,5,5	154111129	236	149	0.0188664	0.0740941	0.066,0.026,0.082	0.047,0.028,0.024	0.025
AT5G46710	NA	chr5	-	18952602	18953462	18952602	18953057	18953243	18953462	218	37,6,96	57,61,104	13,3,13	48,53,54	298	149	0.00181753	0.0117772	0.245,0.047,0.316	0.119,0.028,0.107	0.118
AT5G46280	MCM3	chr5	-	18770048	18770561	18770048	18770268	18770358	18770561	224	11,13,18	34,33,53	0,0,4	13,29,20	239	149	6.1e-06	0.000102611	0.168,0.197,0.175	0.0,0.0,0.111	0.143
AT5G46280	MCM3	chr5	-	18770358	18770743	18770358	18770561	18770653	18770743	225	8,6,8	56,54,37	0,3,0	22,36,19	241	149	0.000356327	0.00310018	0.081,0.064,0.118	0.0,0.049,0.0	0.071
AT5G45340	CYP707A3	chr5	-	18368531	18369389	18368531	18369070	18369163	18369389	228	16,5,33	9,11,30	35,4,3	47,60,38	242	149	0.000309991	0.00275904	0.523,0.219,0.404	0.314,0.039,0.046	0.249
AT5G44980	NA	chr5	+	18160203	18161499	18160203	18160365	18160597	18161499	235	0,0,0	8,5,2	4,0,2	2,9,0	298	149	0.00964174	0.0448404	0.0,0.0,0.0	0.5,0.0,1.0	-0.5
AT5G44010	NA	chr5	-	17708477	17708950	17708477	17708761	17708851	17708950	243	2,7,3	0,2,2	0,2,0	8,5,13	239	149	1.47e-07	3.96e-06	1.0,0.686,0.483	0.0,0.2,0.0	0.656
AT5G43380	TOPP7	chr5	-	17419789	17420931	17419789	17420335	17420709	17420931	247	0,0,2	7,14,10	8,2,1	16,19,8	298	149	0.00171112	0.0112764	0.0,0.0,0.091	0.2,0.05,0.059	-0.073
AT5G43130	TAF4B	chr5	-	17315325	17316164	17315325	17315750	17315941	17316164	248	17,37,34	130143154	11,30,31	208252203	298	149	0.000736339	0.00564527	0.061,0.115,0.099	0.026,0.056,0.071	0.041
AT5G42560	HVA22I	chr5	+	17015562	17015800	17015562	17015604	17015701	17015800	250	3,13,25	139144155	8,12,12	248274261	246	149	0.00152358	0.010217	0.013,0.052,0.089	0.019,0.026,0.027	0.027
AT5G42080	DRP1A	chr5	-	16821414	16821795	16821414	16821465	16821569	16821795	253	15,16,7	404480423	9,9,9	668698723	253	149	0.0287302	0.102915	0.021,0.019,0.01	0.008,0.008,0.007	0.009
AT5G57000	NA	chr5	-	23064446	23064739	23064446	23064478	23064603	23064739	255	7,6,15	42,40,27	5,7,11	40,79,77	274	149	0.0213859	0.0816423	0.083,0.075,0.232	0.064,0.046,0.072	0.069
AT5G41690	NA	chr5	-	16674167	16674493	16674167	16674230	16674361	16674493	257	2,4,7	0,0,0	3,4,3	2,0,2	280	149	0.0160105	0.0651927	1.0,1.0,1.0	0.444,1.0,0.444	0.371
AT5G41220	GSTT3	chr5	-	16496445	16496634	16496445	16496499	16496573	16496634	260	9,5,3	32,30,36	3,2,2	37,71,32	223	149	0.00342528	0.0195984	0.158,0.1,0.053	0.051,0.018,0.04	0.067
AT5G41220	GSTT3	chr5	-	16496573	16496823	16496573	16496634	16496749	16496823	261	9,5,7	41,39,27	3,2,8	49,62,35	264	149	0.0324487	0.112254	0.11,0.067,0.128	0.033,0.018,0.114	0.047
AT5G40910	NA	chr5	+	16397632	16399129	16397632	16398344	16398413	16399129	269	107147156	6,0,5	174169147	16,5,12	218	149	0.00288145	0.0169888	0.924,1.0,0.955	0.881,0.959,0.893	0.049
AT5G40850	UPM1	chr5	+	16368006	16368481	16368006	16368076	16368203	16368481	270	37,44,23	391499493	19,16,32	583639521	276	149	0.000165163	0.00164621	0.049,0.045,0.025	0.017,0.013,0.032	0.019
AT5G40440	MKK3	chr5	+	16182134	16182592	16182134	16182250	16182337	16182592	277	3,7,6	33,23,13	2,0,7	19,38,37	236	149	0.0314914	0.110089	0.054,0.161,0.226	0.062,0.0,0.107	0.091
AT5G40270	NA	chr5	-	16093821	16094022	16093821	16093837	16093930	16094022	280	4,8,0	9,32,24	2,1,0	35,46,45	242	149	0.000223335	0.00209619	0.215,0.133,0.0	0.034,0.013,0.0	0.1
AT5G38590	NA	chr5	-	15452410	15453505	15452410	15452551	15452627	15453505	285	3,0,1	6,6,13	3,15,4	18,28,7	225	149	0.0131571	0.0568104	0.249,0.0,0.048	0.099,0.262,0.275	-0.113
AT5G37380	NA	chr5	-	14816744	14819105	14816744	14818453	14819062	14819105	295	7,11,4	20,15,16	2,1,2	16,25,13	298	149	0.000303202	0.00271945	0.149,0.268,0.111	0.059,0.02,0.071	0.126
AT5G37370	SRL1	chr5	-	14814825	14815283	14814825	14815052	14815171	14815283	297	22,32,22	12,17,14	20,37,34	6,10,5	268	149	0.00412741	0.0227473	0.505,0.511,0.466	0.65,0.673,0.791	-0.211
AT5G37370	SRL1	chr5	-	14815171	14816046	14815171	14815283	14815697	14816046	299	42,46,41	44,22,35	57,88,79	24,26,28	298	149	0.00107615	0.00769199	0.323,0.511,0.369	0.543,0.629,0.585	-0.185
AT5G37370	SRL1	chr5	-	14815171	14816046	14815171	14815545	14815697	14816046	300	48,55,42	5,12,12	43,80,46	48,52,41	298	149	1.27e-07	3.52e-06	0.828,0.696,0.636	0.309,0.435,0.359	0.352
AT5G37370	SRL1	chr5	-	14815697	14816046	14815697	14815843	14815937	14816046	301	116150172	24,43,25	225216225	62,80,71	243	149	0.0142604	0.0601096	0.748,0.681,0.808	0.69,0.623,0.66	0.088
AT5G37190	CIP4	chr5	-	14723592	14725029	14723592	14723620	14723700	14725029	308	3,0,1	27,37,34	3,7,2	22,35,40	229	149	0.0124938	0.0546062	0.067,0.0,0.019	0.081,0.115,0.032	-0.047
AT5G37020	ARF8	chr5	+	14630476	14630738	14630476	14630575	14630681	14630738	309	11,7,9	63,70,82	6,3,4	80,77,73	255	149	0.0138397	0.0590362	0.093,0.055,0.06	0.042,0.022,0.031	0.038
AT5G36880	ACS	chr5	-	14539927	14540245	14539927	14539980	14540138	14540245	310	4,10,13	16,7,13	43,58,39	14,17,12	298	149	7.08e-05	0.000819931	0.111,0.417,0.333	0.606,0.63,0.619	-0.331
AT5G36110	CYP716A1	chr5	+	14197036	14197761	14197036	14197224	14197313	14197761	314	0,3,0	1,2,2	9,7,0	3,12,4	238	149	0.047071	0.148568	0.0,0.484,0.0	0.653,0.268,0.0	-0.146
AT5G36002	NA	chr5	-	14141794	14143303	14141794	14142709	14143015	14143303	316	14,32,24	4,1,2	15,12,8	0,0,0	298	149	0.000481202	0.00395693	0.636,0.941,0.857	1.0,1.0,1.0	-0.189
AT5G35450	RPP8L3	chr5	+	13666523	13668679	13666523	13667264	13667788	13668679	318	18,12,27	1,3,3	13,50,33	1,0,1	298	149	0.00158538	0.0105677	0.9,0.667,0.818	0.867,1.0,0.943	-0.142
AT5G26980	SYP41	chr5	-	9488132	9488831	9488132	9488361	9488704	9488831	332	72,63,93	0,0,0	77,134,80	4,0,5	298	149	0.00462806	0.0249639	1.0,1.0,1.0	0.906,1.0,0.889	0.068
AT5G26770	NA	chr5	-	9407646	9408341	9407646	9408148	9408239	9408341	335	14,0,16	40,45,57	8,0,0	68,100,66	240	149	3.07e-06	5.78e-05	0.179,0.0,0.148	0.068,0.0,0.0	0.086
AT5G26770	NA	chr5	-	9408239	9408872	9408239	9408341	9408410	9408872	336	5,11,23	43,41,59	7,5,7	66,134,77	218	149	1.16e-05	0.000182299	0.074,0.155,0.21	0.068,0.025,0.059	0.096
AT5G26770	NA	chr5	-	9409567	9410138	9409567	9409770	9409960	9410138	337	19,35,36	14,27,11	6,17,19	25,46,35	298	149	2.17e-06	4.32e-05	0.404,0.393,0.621	0.107,0.156,0.213	0.314
AT5G26180	NA	chr5	+	9152753	9153502	9152753	9152885	9153043	9153502	344	49,32,36	4,0,5	57,57,47	0,0,1	298	149	0.000206872	0.00196149	0.86,1.0,0.783	1.0,1.0,0.959	-0.105
AT5G26146	NA	chr5	+	9135924	9139579	9135924	9136002	9137792	9139579	346	29,20,2	0,2,0	590607461	46,70,33	298	149	0.000663728	0.0051653	1.0,0.833,1.0	0.865,0.813,0.875	0.093
AT5G26146	NA	chr5	+	9135924	9139579	9135924	9137685	9137792	9139579	347	16,16,4	2,10,2	328356276	431402275	256	149	0.00733031	0.0359626	0.823,0.482,0.538	0.307,0.34,0.369	0.276
AT5G25520	NA	chr5	+	8887835	8888590	8887835	8887956	8888097	8888590	350	6,5,14	43,60,39	16,19,32	64,28,58	290	149	0.000716483	0.00552037	0.067,0.041,0.156	0.114,0.259,0.221	-0.11
AT5G25520	NA	chr5	+	8887835	8888590	8887835	8887956	8888530	8888590	351	23,28,24	47,48,41	34,71,49	28,36,39	298	149	6.57e-06	0.000109805	0.197,0.226,0.226	0.378,0.497,0.386	-0.204
AT5G25040	NA	chr5	+	8623371	8623970	8623371	8623620	8623705	8623970	356	40,96,73	0,7,3	10,6,4	0,0,1	234	149	0.0157706	0.0644984	1.0,0.897,0.939	1.0,1.0,0.718	0.039
AT5G24080	NA	chr5	-	8140605	8142432	8140605	8141952	8142134	8142432	364	2,2,1	0,0,0	1,0,0	0,6,5	298	149	1.05e-10	7.2e-09	1.0,1.0,1.0	1.0,0.0,0.0	0.667
AT5G27270	EMB976	chr5	+	9605483	9607679	9605483	9606192	9606277	9607679	369	4,3,4	80,60,44	9,15,4	32,39,37	234	149	4.99e-05	0.000618269	0.031,0.031,0.055	0.152,0.197,0.064	-0.099
AT5G27270	EMB976	chr5	+	9608520	9608822	9608520	9608608	9608700	9608822	370	0,7,0	16,57,45	5,15,3	35,27,29	241	149	0.00045347	0.00376891	0.0,0.071,0.0	0.081,0.256,0.06	-0.109
AT5G23870	PAE9	chr5	-	8045539	8046452	8045539	8046001	8046148	8046452	372	4,13,13	2,0,0	51,45,40	24,11,18	296	149	0.000148253	0.00152925	0.502,1.0,1.0	0.517,0.673,0.528	0.261
AT5G23870	PAE9	chr5	-	8046148	8046452	8046148	8046185	8046326	8046452	373	41,36,46	4,0,6	95,91,82	54,26,37	290	149	7.3e-07	1.66e-05	0.84,1.0,0.798	0.475,0.643,0.532	0.329
AT5G23760	NA	chr5	-	8013964	8014350	8013964	8014043	8014120	8014350	374	2,8,4	57,89,58	9,6,13	24,32,12	226	149	9.16e-06	0.000148744	0.023,0.056,0.043	0.198,0.11,0.417	-0.201
AT5G23450	ATLCBK1	chr5	-	7908507	7909184	7908507	7909050	7909148	7909184	379	243255251	3,3,0	353475432	13,12,9	247	149	0.000291479	0.00261936	0.98,0.981,1.0	0.942,0.96,0.967	0.031
AT5G23150	HUA2	chr5	+	7791153	7791912	7791153	7791640	7791816	7791912	383	10,29,15	43,66,58	5,7,15	99114109	298	149	1.83e-07	4.8e-06	0.104,0.18,0.115	0.025,0.03,0.064	0.093
AT5G23060	CAS	chr5	-	7736517	7737205	7736517	7736994	7737073	7737205	384	48,61,33	118615701452	27,28,29	63,44,51	228	149	0	0	0.026,0.025,0.015	0.219,0.294,0.271	-0.239
AT5G22875	NA	chr5	+	7650581	7651389	7650581	7650681	7651265	7651389	386	3,2,2	48,52,57	20,19,18	56,54,65	298	149	8.29e-10	4.38e-08	0.03,0.019,0.017	0.152,0.15,0.122	-0.119
AT5G22770	ALPHA-ADR	chr5	-	7579155	7579997	7579155	7579516	7579833	7579997	388	72,89,92	14,13,8	129179125	32,35,30	298	149	0.0303818	0.107341	0.72,0.774,0.852	0.668,0.719,0.676	0.094
AT5G22700	NA	chr5	-	7548442	7548921	7548442	7548517	7548651	7548921	390	8,6,16	26,34,24	6,13,8	63,57,35	283	149	0.0357974	0.121309	0.139,0.085,0.26	0.048,0.107,0.107	0.074
AT5G20480	EFR	chr5	+	6921508	6925197	6921508	6921983	6922167	6925197	403	4,6,3	1,0,0	5,6,13	2,5,0	298	149	0.000193766	0.00186755	0.667,1.0,1.0	0.556,0.375,1.0	0.245
AT5G20450	NA	chr5	-	6912769	6913288	6912769	6912811	6913126	6913288	407	18,15,31	1,5,7	26,11,18	0,0,3	298	149	0.00244635	0.0148766	0.9,0.6,0.689	1.0,1.0,0.75	-0.187
AT5G20250	DIN10	chr5	+	6833658	6834047	6833658	6833895	6833988	6834047	412	34,34,42	93411501117	57,43,51	706832655	242	149	4.28e-06	7.64e-05	0.022,0.018,0.023	0.047,0.031,0.046	-0.02
AT5G20250	DIN10	chr5	+	6834004	6835720	6834004	6834047	6834146	6835720	413	169134161	137615361467	212192197	137715411477	248	149	0.0144436	0.060514	0.069,0.05,0.062	0.085,0.07,0.074	-0.016
AT5G20220	NA	chr5	+	6821893	6822351	6821893	6822098	6822186	6822351	415	30,31,12	14,35,27	0,9,1	13,5,13	237	149	0.0142404	0.0601096	0.574,0.358,0.218	0.0,0.531,0.046	0.191
AT5G19560	ATROPGEF10	chr5	+	6602909	6603420	6602909	6603085	6603280	6603420	420	7,7,9	0,0,0	6,4,21	0,6,0	298	149	0.020255	0.0780953	1.0,1.0,1.0	1.0,0.25,1.0	0.25
AT5G19070	NA	chr5	+	6376972	6377176	6376972	6377065	6377145	6377176	428	9,4,6	51,48,51	1,2,7	60,52,65	229	149	0.030412	0.107367	0.103,0.051,0.071	0.011,0.024,0.065	0.042
AT5G19030	NA	chr5	-	6357382	6357877	6357382	6357584	6357770	6357877	429	11,10,6	15,15,12	2,1,6	15,10,12	298	149	0.0104784	0.0476349	0.268,0.25,0.2	0.063,0.048,0.2	0.136
AT5G18310	NA	chr5	+	6061297	6062404	6061297	6061767	6062149	6062404	431	41,60,72	59,98,83	105113150	60,50,38	298	149	3.76e-09	1.71e-07	0.258,0.234,0.303	0.467,0.531,0.664	-0.289
AT5G18245	NA	chr5	+	6028150	6029282	6028150	6028330	6028828	6029282	434	40,37,36	5,7,0	30,31,42	11,4,18	298	149	0.00925996	0.0435443	0.8,0.725,1.0	0.577,0.795,0.538	0.205
AT5G18245	NA	chr5	+	6029601	6030596	6029601	6030228	6030356	6030596	438	30,43,41	4,8,9	65,76,52	0,0,3	277	149	2.62e-08	9.5e-07	0.801,0.743,0.71	1.0,1.0,0.903	-0.216
AT5G18230	NA	chr5	-	6023895	6024669	6023895	6024546	6024615	6024669	439	26,36,20	234179233	57,75,51	189196227	218	149	1.08e-07	3.1e-06	0.071,0.121,0.055	0.171,0.207,0.133	-0.088
AT5G18230	NA	chr5	-	6026594	6027249	6026594	6026600	6026938	6027249	440	20,21,4	39,41,53	10,14,5	72,80,46	298	149	0.00644354	0.0324693	0.204,0.204,0.036	0.065,0.08,0.052	0.082
AT5G17300	RVE1	chr5	-	5690225	5691388	5690225	5690977	5691073	5691388	442	15,31,21	107,91,92	11,1,2	77,102,58	245	149	5.83e-07	1.33e-05	0.079,0.172,0.122	0.08,0.006,0.021	0.089
AT5G17300	RVE1	chr5	-	5691073	5691612	5691073	5691388	5691550	5691612	443	15,16,31	156169124	6,0,8	120,125,90	298	149	7.99e-06	0.000131216	0.046,0.045,0.111	0.024,0.0,0.043	0.045
AT5G17300	RVE1	chr5	-	5691550	5691810	5691550	5691612	5691698	5691810	444	9,12,28	133144110	5,3,3	91,84,74	235	149	0.000342285	0.00300049	0.041,0.05,0.139	0.034,0.022,0.025	0.05
AT5G16880	TOL1	chr5	+	5548916	5550176	5548916	5549111	5549637	5550176	449	37,97,83	193236222	80,113,94	9251011893	298	149	0	0	0.087,0.17,0.157	0.041,0.053,0.05	0.09
AT5G16610	NA	chr5	-	5445438	5445755	5445438	5445592	5445663	5445755	452	13,2,5	46,22,38	8,3,2	41,58,55	220	149	0.0384287	0.127528	0.161,0.058,0.082	0.117,0.034,0.024	0.042
AT5G16540	ZFN3	chr5	+	5403068	5403753	5403068	5403494	5403592	5403753	453	27,41,29	82,112,85	16,13,7	22,16,15	247	149	0.0230192	0.0865267	0.166,0.181,0.171	0.305,0.329,0.22	-0.112
AT5G15845	NA	chr5	+	5175200	5177922	5175200	5176406	5176494	5177922	459	470557539	3,3,0	66,101,55	5,1,8	237	149	9.33e-07	2.05e-05	0.99,0.992,1.0	0.892,0.984,0.812	0.098
AT5G15790	NA	chr5	+	5148949	5149919	5148949	5149014	5149599	5149919	460	6,8,6	28,24,29	2,2,2	34,30,31	298	149	0.000771668	0.00587733	0.097,0.143,0.094	0.029,0.032,0.031	0.081
AT5G15610	NA	chr5	+	5081489	5081744	5081489	5081587	5081674	5081744	463	37,63,40	117226223	15,22,23	106157137	236	149	0.00426855	0.0233589	0.166,0.15,0.102	0.082,0.081,0.096	0.053
AT5G15310	ATMYB16	chr5	+	4975099	4975661	4975099	4975229	4975311	4975661	466	20,24,11	116,103,70	7,8,2	67,33,64	231	149	0.0230703	0.0865493	0.1,0.131,0.092	0.063,0.135,0.02	0.035
AT5G14850	NA	chr5	-	4803507	4804206	4803507	4803791	4804101	4804206	473	0,1,1	8,14,28	0,6,6	24,33,33	298	149	0.0057646	0.0295285	0.0,0.034,0.018	0.0,0.083,0.083	-0.038
AT5G14770	NA	chr5	-	4772116	4772586	4772116	4772453	4772561	4772586	474	10,25,25	0,8,4	16,17,15	0,0,1	257	149	4.67e-05	0.000584746	1.0,0.644,0.784	1.0,1.0,0.897	-0.156
AT5G14610	NA	chr5	+	4713757	4714506	4713757	4714035	4714116	4714506	477	0,0,0	75,68,58	32,13,18	100,125,74	230	149	3.18e-14	3.99e-12	0.0,0.0,0.0	0.172,0.063,0.136	-0.124
AT5G27620	CYCH	chr5	+	9774233	9774495	9774233	9774318	9774403	9774495	478	1,2,2	29,31,45	3,4,5	39,26,27	234	149	0.0240441	0.0893672	0.021,0.039,0.028	0.047,0.089,0.105	-0.051
AT5G28770	BZIP63	chr5	-	10796987	10797271	10796987	10797113	10797195	10797271	480	74,34,35	322311308	5,9,13	94118116	231	149	0.00269296	0.0161231	0.129,0.066,0.068	0.033,0.047,0.067	0.039
AT5G14210	NA	chr5	-	4579143	4579692	4579143	4579355	4579448	4579692	486	57,44,54	44,51,47	30,33,21	47,52,67	242	149	0.000328305	0.00289432	0.444,0.347,0.414	0.282,0.281,0.162	0.16
AT5G14180	LIP2	chr5	-	4571323	4571933	4571323	4571764	4571837	4571933	487	0,9,11	36,54,41	12,6,2	175182249	222	149	0.000113323	0.00122727	0.0,0.101,0.153	0.044,0.022,0.005	0.061
AT5G14030	NA	chr5	+	4527827	4528041	4527827	4527899	4528035	4528041	491	200290275	138,0,0	117291181	346,0,263	285	149	0.00714885	0.0353712	0.431,1.0,1.0	0.15,1.0,0.265	0.339
AT5G13590	NA	chr5	-	4378629	4379356	4378629	4378725	4379191	4379356	498	0,1,5	32,39,43	15,11,10	53,93,92	298	149	0.00113258	0.0080091	0.0,0.013,0.055	0.124,0.056,0.052	-0.055
AT5G13410	FKBP19	chr5	-	4300004	4300262	4300004	4300080	4300206	4300262	499	24,8,15	342335354	7,4,6	58,57,42	275	149	0.0351694	0.119504	0.037,0.013,0.022	0.061,0.037,0.072	-0.033
AT5G45170	NA	chr5	-	18270787	18271108	18270787	18270931	18271023	18271108	501	10,8,8	264327302	13,4,0	59,96,67	241	149	0.0194577	0.0758391	0.023,0.015,0.016	0.12,0.025,0.0	-0.03
AT5G13240	NA	chr5	-	4225004	4225505	4225004	4225342	4225433	4225505	502	10,10,10	209240186	17,32,28	245350278	240	149	0.00393945	0.0219456	0.029,0.025,0.032	0.041,0.054,0.059	-0.023
AT5G12920	NA	chr5	-	4077457	4078331	4077457	4077988	4078204	4078331	503	0,6,2	7,2,5	0,0,0	3,2,3	298	149	0.000924782	0.0067662	0.0,0.6,0.167	0.0,0.0,0.0	0.256
AT5G12440	NA	chr5	-	4041473	4042254	4041473	4041676	4042037	4042254	506	8,12,11	1,0,0	13,16,20	2,1,5	298	149	0.000306493	0.00274367	0.8,1.0,1.0	0.765,0.889,0.667	0.16
AT5G12440	NA	chr5	-	4041473	4042254	4041473	4041709	4042037	4042254	507	7,13,12	4,4,5	17,16,22	0,1,0	298	149	4.07e-08	1.34e-06	0.467,0.619,0.545	1.0,0.889,1.0	-0.419
AT5G11980	NA	chr5	-	3868651	3869416	3868651	3869099	3869231	3869416	510	0,2,2	103,97,75	33,61,28	152168106	281	149	0	0	0.0,0.011,0.014	0.103,0.161,0.123	-0.121
AT5G11840	NA	chr5	-	3813953	3814137	3813953	3814010	3814108	3814137	512	10,13,14	234286239	22,8,4	93,104,83	247	149	0.00145597	0.00983201	0.025,0.027,0.034	0.125,0.044,0.028	-0.037
AT5G11640	NA	chr5	+	3741781	3742319	3741781	3742199	3742262	3742319	513	1,7,5	73,55,79	7,18,7	60,99,65	212	149	0.0074626	0.0365108	0.01,0.082,0.043	0.076,0.113,0.07	-0.041
AT5G11350	NA	chr5	+	3621770	3622444	3621770	3622209	3622277	3622444	517	5,4,4	20,40,24	1,2,2	41,35,30	217	149	0.00856912	0.040959	0.147,0.064,0.103	0.016,0.038,0.044	0.072
AT5G11160	APT5	chr5	+	3551461	3551761	3551461	3551611	3551702	3551761	519	9,5,10	51,52,27	14,11,13	32,29,30	240	149	0.00823973	0.0397114	0.099,0.056,0.187	0.214,0.191,0.212	-0.092
AT5G10965	NA	chr5	-	3468634	3469134	3468634	3468903	3469013	3469134	522	7,11,1	0,0,4	24,15,18	14,21,11	259	149	0.0159516	0.0650099	1.0,1.0,0.126	0.497,0.291,0.485	0.284
AT5G10900	NA	chr5	-	3436315	3436490	3436315	3436336	3436418	3436490	524	0,0,0	25,19,11	0,3,6	14,33,22	231	149	0.0021754	0.0136292	0.0,0.0,0.0	0.0,0.055,0.15	-0.068
AT5G10450	GRF6	chr5	-	3283852	3284782	3283852	3284466	3284665	3284782	526	71,73,80	53,47,31	118125116	82128156	298	149	0.011228	0.0500628	0.401,0.437,0.563	0.418,0.328,0.271	0.128
AT5G10070	NA	chr5	-	3148900	3149198	3148900	3149022	3149126	3149198	535	32,28,20	84119106	43,31,36	63,68,47	253	149	1.26e-05	0.000196403	0.183,0.122,0.1	0.287,0.212,0.311	-0.135
AT5G09820	PAP7	chr5	-	3055617	3056329	3055617	3056168	3056255	3056329	536	14,23,40	39,57,59	10,4,3	14,26,26	236	149	0.0449945	0.143181	0.185,0.203,0.3	0.311,0.089,0.068	0.073
AT5G09250	KIWI	chr5	-	2875581	2876081	2875581	2875604	2875975	2876081	544	9,14,12	50,60,55	9,9,9	95,116,89	298	149	0.00294216	0.0172374	0.083,0.104,0.098	0.045,0.037,0.048	0.052
AT5G08580	NA	chr5	-	2780449	2780868	2780449	2780725	2780807	2780868	547	3,7,5	21,27,46	10,9,8	16,19,48	231	149	0.0338175	0.115867	0.084,0.143,0.066	0.287,0.234,0.097	-0.108
AT5G08535	NA	chr5	+	2762441	2762940	2762441	2762517	2762709	2762940	549	1,13,8	79,29,53	19,35,27	53,73,55	298	149	3.18e-05	0.000434922	0.006,0.183,0.07	0.152,0.193,0.197	-0.094
AT5G08500	NA	chr5	+	2748132	2748807	2748132	2748479	2748660	2748807	551	29,58,38	74,81,55	42,40,32	122159134	298	149	3.83e-05	0.000504432	0.164,0.264,0.257	0.147,0.112,0.107	0.106
AT5G49960	NA	chr5	-	20324877	20325257	20324877	20324954	20325062	20325257	555	20,8,3	8,1,8	1,10,3	21,18,14	257	149	0.00227979	0.0141226	0.592,0.823,0.179	0.027,0.244,0.111	0.404
AT5G49960	NA	chr5	-	20324877	20325257	20324877	20324970	20325062	20325257	556	16,7,3	30,21,31	1,8,3	37,35,39	241	149	0.00535151	0.027888	0.248,0.171,0.056	0.016,0.124,0.045	0.097
AT5G08120	MPB2C	chr5	-	2600442	2601213	2600442	2600898	2600994	2601213	558	6,16,8	71,80,88	2,5,1	62,78,108	245	149	8.37e-05	0.000950971	0.049,0.108,0.052	0.019,0.038,0.006	0.049
AT5G08100	NA	chr5	-	2593979	2594701	2593979	2594213	2594421	2594701	559	42,21,20	187225202	18,27,38	301340318	298	149	0.0165967	0.067226	0.101,0.045,0.047	0.029,0.038,0.056	0.023
AT5G07920	DGK1	chr5	-	2524699	2525663	2524699	2525346	2525525	2525663	561	5,19,2	66,61,57	3,7,7	178192164	298	149	2.21e-05	0.00031747	0.036,0.135,0.017	0.008,0.018,0.021	0.047
AT5G43910	NA	chr5	-	17667860	17668174	17667860	17667987	17668073	17668174	574	2,3,10	16,11,14	0,3,4	35,49,26	235	149	0.000597621	0.00474624	0.073,0.147,0.312	0.0,0.037,0.089	0.135
AT5G06690	WCRKC1	chr5	-	2060442	2061047	2060442	2060749	2060871	2061047	577	35,37,43	201216188	60,80,40	152158139	271	149	2.57e-06	4.95e-05	0.087,0.086,0.112	0.178,0.218,0.137	-0.083
AT5G06690	WCRKC1	chr5	-	2060871	2061047	2060871	2060889	2060980	2061047	578	79,43,74	198258181	73,99,62	154158132	240	149	0.000723269	0.00556342	0.199,0.094,0.202	0.227,0.28,0.226	-0.079
AT5G06670	NA	chr5	-	2049179	2049443	2049179	2049227	2049392	2049443	579	0,0,2	26,18,21	0,10,2	10,23,20	298	149	0.000382564	0.00327329	0.0,0.0,0.045	0.0,0.179,0.048	-0.061
AT5G06670	NA	chr5	-	2049179	2049671	2049179	2049443	2049545	2049671	580	0,1,4	25,18,18	4,8,2	6,19,12	251	149	0.00179125	0.0116557	0.0,0.032,0.117	0.284,0.2,0.09	-0.142
AT5G06440	NA	chr5	-	1964478	1965461	1964478	1965270	1965358	1965461	584	53,44,45	147131146	53,33,37	182244159	237	149	0.00425189	0.0232986	0.185,0.174,0.162	0.155,0.078,0.128	0.053
AT5G06290	2-Cys	chr5	+	1920869	1921425	1920869	1920983	1921094	1921425	587	61,47,37	95211801081	31,25,29	112178115	260	149	0	0	0.035,0.022,0.019	0.137,0.074,0.126	-0.087
AT5G05700	ATE1	chr5	-	1715063	1715345	1715063	1715214	1715306	1715345	595	17,21,11	111103106	7,7,13	148126153	241	149	0.000480332	0.00395678	0.086,0.112,0.06	0.028,0.033,0.05	0.049
AT5G05540	SDN2	chr5	+	1638142	1638441	1638142	1638250	1638336	1638441	599	14,11,15	34,34,34	11,9,2	36,40,24	235	149	0.0460886	0.145963	0.207,0.17,0.219	0.162,0.125,0.05	0.086
AT5G05435	NA	chr5	+	1606959	1607311	1606959	1607060	1607140	1607311	601	2,5,0	38,18,41	4,7,5	30,32,21	229	149	0.0197089	0.0765614	0.033,0.153,0.0	0.08,0.125,0.134	-0.051
AT5G05310	NA	chr5	+	1571143	1571622	1571143	1571372	1571457	1571622	603	32,61,37	40,37,26	207155147	56,63,53	234	149	9.32e-05	0.0010355	0.337,0.512,0.475	0.702,0.61,0.638	-0.209
AT5G05310	NA	chr5	+	1574041	1574613	1574041	1574158	1574254	1574613	604	26,23,23	32,24,29	43,35,45	74,96,85	245	149	0.0097556	0.0452204	0.331,0.368,0.325	0.261,0.181,0.244	0.113
AT5G04980	IP5P10	chr5	-	1470453	1471071	1470453	1470541	1470656	1471071	606	4,11,6	0,10,10	6,1,3	0,0,3	264	149	0.0335506	0.115038	1.0,0.383,0.253	1.0,1.0,0.361	-0.242
AT5G04840	NA	chr5	+	1407241	1407962	1407241	1407368	1407463	1407962	611	0,0,0	4,9,6	2,4,0	6,18,7	244	149	0.0204449	0.0786968	0.0,0.0,0.0	0.169,0.119,0.0	-0.096
AT5G04620	BIOF	chr5	+	1329297	1329695	1329297	1329537	1329626	1329695	613	4,15,13	41,24,57	1,3,9	55,57,48	238	149	0.0011217	0.00796863	0.058,0.281,0.125	0.011,0.032,0.105	0.105
AT5G04510	PDPK1	chr5	+	1289000	1289512	1289000	1289173	1289289	1289512	615	35,21,10	86,98,98	31,48,43	115125118	265	149	0.0485741	0.151664	0.186,0.108,0.054	0.132,0.178,0.17	-0.044
AT5G04320	SGO2	chr5	+	1209196	1209510	1209196	1209345	1209464	1209510	618	52,73,89	2,4,4	54,127,93	1,3,1	268	149	0.0463984	0.146844	0.935,0.91,0.925	0.968,0.959,0.981	-0.046
AT5G04280	RZ1C	chr5	+	1192450	1195033	1192450	1192571	1192952	1195033	621	5,11,29	14,22,44	38,49,29	25,26,32	298	149	0.000672061	0.00520399	0.152,0.2,0.248	0.432,0.485,0.312	-0.21
AT5G04280	RZ1C	chr5	+	1192450	1195033	1192450	1192571	1194494	1195033	623	82,81,66	217196206	105120106	208252216	298	149	0.0296027	0.10525	0.159,0.171,0.138	0.202,0.192,0.197	-0.041
AT5G03900	NA	chr5	+	1050929	1051369	1050929	1050993	1051225	1051369	627	19,10,25	164159164	28,30,27	82,73,89	298	149	1.97e-08	7.46e-07	0.055,0.03,0.071	0.146,0.17,0.132	-0.097
AT5G59980	NA	chr5	+	24148319	24149578	24148319	24149272	24149353	24149578	636	6,34,26	0,2,4	9,10,16	0,0,0	230	149	0.00988081	0.0455488	1.0,0.917,0.808	1.0,1.0,1.0	-0.092
AT5G03180	NA	chr5	-	754450	755081	754450	754542	754625	755081	638	4,2,5	29,18,44	18,29,24	46,58,61	232	149	1.65e-05	0.000247184	0.081,0.067,0.068	0.201,0.243,0.202	-0.143
AT5G17700	DTX25	chr5	-	5831384	5831846	5831384	5831503	5831607	5831846	639	0,5,6	62,36,39	13,23,17	123141125	253	149	0.0397791	0.13126	0.0,0.076,0.083	0.059,0.088,0.074	-0.021
AT5G03120	NA	chr5	+	734223	735381	734223	734379	734678	735381	640	38,39,46	192340265	20,50,45	484535707	298	149	1.18e-07	3.36e-06	0.09,0.054,0.08	0.02,0.045,0.031	0.043
AT5G02810	APRR7	chr5	-	640621	641050	640621	640755	640888	641050	644	203196260	105100115	40,25,42	45,46,25	282	149	0.00105397	0.0075567	0.505,0.509,0.544	0.32,0.223,0.47	0.182
AT5G00875	NA	chr5	-	624121	624785	624121	624504	624598	624785	645	5,4,1	3,4,2	2,0,2	3,6,3	243	149	0.0327863	0.113085	0.505,0.38,0.235	0.29,0.0,0.29	0.18
AT5G02620	ANK1	chr5	+	590205	591688	590205	590615	590684	591688	646	28,22,44	51,40,47	20,17,22	106141115	218	149	1.95e-10	1.19e-08	0.273,0.273,0.39	0.114,0.076,0.116	0.21
AT5G01780	NA	chr5	-	302097	303067	302097	302640	302728	303067	650	24,23,16	58,94,65	4,16,11	60,101,58	237	149	0.002435	0.0148454	0.206,0.133,0.134	0.04,0.091,0.107	0.078
AT5G01780	NA	chr5	-	303140	304279	303140	303725	304000	304279	651	35,32,16	17,31,30	20,12,10	41,48,47	298	149	0.000159597	0.0016133	0.507,0.34,0.211	0.196,0.111,0.096	0.218
AT5G01770	RAPTOR2	chr5	-	294960	295237	294960	295042	295151	295237	653	17,21,12	5,9,15	2,12,7	16,8,17	258	149	0.00998245	0.0458285	0.663,0.574,0.316	0.067,0.464,0.192	0.277
AT5G01670	NA	chr5	+	252447	252690	252447	252521	252602	252690	654	27,24,15	18,21,32	10,17,9	81,126,88	230	149	9.69e-11	6.82e-09	0.493,0.425,0.233	0.074,0.08,0.062	0.312
AT5G01400	ESP4	chr5	-	169923	170174	169923	169999	170081	170174	659	0,0,1	19,40,18	0,8,1	21,50,44	231	149	0.0180432	0.0715261	0.0,0.0,0.035	0.0,0.094,0.014	-0.024
AT5G01215	NA	chr5	-	84465	86258	84465	85261	85356	86258	661	406540372	3,11,7	642811731	57,64,41	244	149	1.53e-13	1.74e-11	0.988,0.968,0.97	0.873,0.886,0.916	0.084
AT5G01010	NA	chr5	-	1278	1646	1278	1459	1571	1646	665	33,55,22	313331278	42,37,33	529456439	261	149	0.0141155	0.059891	0.057,0.087,0.043	0.043,0.044,0.041	0.02
AT4G39850	PXA1	chr4	+	18488436	18489281	18488436	18488769	18489136	18489281	666	0,6,8	61,67,85	23,22,20	90,110,82	298	149	3.27e-06	6.05e-05	0.0,0.043,0.045	0.113,0.091,0.109	-0.075
AT4G39720	NA	chr4	-	18429314	18431136	18429314	18429353	18430029	18431136	667	17,26,3	2,7,4	17,5,10	0,1,0	298	149	1.77e-05	0.00026404	0.81,0.65,0.273	1.0,0.714,1.0	-0.327
AT4G39560	NA	chr4	-	18382258	18383885	18382258	18382506	18382592	18383885	668	12,30,23	12,19,14	26,25,22	40,49,36	235	149	0.000797173	0.00605503	0.388,0.5,0.51	0.292,0.244,0.279	0.194
AT4G39270	NA	chr4	+	18276310	18278985	18276310	18278768	18278856	18278985	672	47,59,32	15,33,31	35,50,16	87,104,66	237	149	5.27e-08	1.67e-06	0.663,0.529,0.394	0.202,0.232,0.132	0.34
AT4G39270	NA	chr4	+	18276310	18279088	18276310	18278985	18279065	18279088	673	28,57,41	18,28,22	39,44,35	105107108	229	149	2.22e-16	3.97e-14	0.503,0.57,0.548	0.195,0.211,0.174	0.347
AT4G39270	NA	chr4	+	18276535	18279898	18276535	18279088	18279162	18279898	674	27,44,52	24,32,28	22,30,28	122116130	223	149	0	0	0.429,0.479,0.554	0.108,0.147,0.126	0.36
AT4G38420	sks9	chr4	+	17983978	17984884	17983978	17984705	17984805	17984884	678	15,27,10	204207212	7,0,6	128,95,116	249	149	0.00357321	0.0203197	0.042,0.072,0.027	0.032,0.0,0.03	0.026
AT4G37680	HHP4	chr4	+	17700985	17701481	17700985	17701006	17701223	17701481	685	20,25,15	68113111	4,10,5	47,89,68	298	149	0.00174167	0.0113969	0.128,0.1,0.063	0.041,0.053,0.035	0.054
AT4G37680	HHP4	chr4	+	17700985	17701481	17700985	17701044	17701223	17701481	686	12,16,15	9,20,7	1,7,4	14,10,15	298	149	0.00065866	0.00513445	0.4,0.286,0.517	0.034,0.259,0.118	0.264
AT4G36980	NA	chr4	-	17433989	17434461	17433989	17434142	17434319	17434461	692	344359361	173214198	714966804	307374269	298	149	0.00049701	0.00407162	0.499,0.456,0.477	0.538,0.564,0.599	-0.09
AT4G36850	NA	chr4	-	17353290	17353906	17353290	17353776	17353885	17353906	694	97,50,121	389447403	41,47,49	333403335	258	149	0.000307764	0.00274975	0.126,0.061,0.148	0.066,0.063,0.078	0.043
AT4G36690	U2AF65A	chr4	-	17294362	17294839	17294362	17294430	17294703	17294839	696	400441434	135182152	807996705	97152123	298	149	6.66e-16	1.15e-13	0.597,0.548,0.588	0.806,0.766,0.741	-0.193
AT4G36690	U2AF65A	chr4	-	17294362	17294839	17294362	17294603	17294703	17294839	697	184162203	193186187	230314182	455511420	249	149	1.82e-08	6.94e-07	0.363,0.343,0.394	0.232,0.269,0.206	0.131
AT4G35940	NA	chr4	+	17022788	17023813	17022788	17022911	17023030	17023813	708	11,7,25	6,9,9	13,22,6	24,49,38	268	149	0.000152661	0.00156069	0.505,0.302,0.607	0.231,0.2,0.081	0.301
AT4G35620	CYCB2-2	chr4	+	16903370	16904001	16903370	16903549	16903618	16904001	716	4,5,1	7,12,11	2,1,2	11,35,40	218	149	0.00326898	0.0188901	0.281,0.222,0.059	0.111,0.019,0.033	0.133
AT5G37850	SOS4	chr5	+	15065299	15065701	15065299	15065512	15065604	15065701	723	75113152	48,71,53	72,112,71	9,16,30	241	149	0.00143788	0.00976071	0.491,0.496,0.639	0.832,0.812,0.594	-0.204
AT4G35040	BZIP19	chr4	+	16681776	16682242	16681776	16681899	16682185	16682242	726	57,46,49	0,1,2	80,111,78	4,4,11	298	149	0.000885662	0.00653141	1.0,0.958,0.925	0.909,0.933,0.78	0.087
AT4G35030	NA	chr4	+	16675376	16676552	16675376	16675784	16676180	16676552	729	9,5,7	3,2,3	6,10,12	0,0,0	298	149	5.02e-07	1.18e-05	0.6,0.556,0.538	1.0,1.0,1.0	-0.435
AT4G35030	NA	chr4	+	16675381	16676552	16675381	16676069	16676180	16676552	730	10,5,8	0,1,0	6,8,12	1,4,0	260	149	0.0125771	0.0548155	1.0,0.741,1.0	0.775,0.534,1.0	0.144
AT4G35030	NA	chr4	+	16677197	16677660	16677197	16677428	16677510	16677660	731	6,1,4	27,29,37	1,3,0	38,35,38	231	149	0.0138712	0.0590362	0.125,0.022,0.065	0.017,0.052,0.0	0.048
AT4G34000	ABF3	chr4	+	16297426	16297619	16297426	16297498	16297589	16297619	743	24,17,22	212329222	49,36,11	848894737	240	149	8.96e-05	0.00100287	0.066,0.031,0.058	0.035,0.024,0.009	0.029
AT4G33940	NA	chr4	+	16266984	16267344	16266984	16267083	16267292	16267344	746	17,13,28	84,101,96	12,16,18	160196167	298	149	0.000183358	0.00179344	0.092,0.06,0.127	0.036,0.039,0.051	0.051
AT4G33130	NA	chr4	-	15980116	15980443	15980116	15980200	15980346	15980443	755	4,2,1	11,10,3	3,9,13	5,3,1	295	149	0.000540256	0.00436526	0.155,0.092,0.144	0.233,0.602,0.868	-0.437
AT4G32850	nPAP	chr4	+	15853669	15854211	15853669	15853960	15854043	15854211	759	51,59,44	4,7,7	63141114	11,33,28	232	149	0.00988938	0.0455488	0.891,0.844,0.801	0.786,0.733,0.723	0.098
AT4G32850	nPAP	chr4	+	15853669	15854241	15853669	15853753	15854043	15854241	760	69,43,40	8,15,2	93182116	10,5,6	298	149	0.0123454	0.05411	0.812,0.589,0.909	0.823,0.948,0.906	-0.122
AT4G32850	nPAP	chr4	+	15853669	15855186	15853669	15854241	15854362	15855186	764	144,134,97	7,12,15	230305163	33,34,48	270	149	0.0135791	0.0580926	0.919,0.86,0.781	0.794,0.832,0.652	0.094
AT5G60430	NA	chr5	+	24301548	24302640	24301548	24301824	24302331	24302640	768	53,69,70	5,7,9	43,63,55	18,11,22	298	149	0.000579201	0.00463161	0.841,0.831,0.795	0.544,0.741,0.556	0.209
AT4G32360	MFDR	chr4	+	15624271	15624923	15624271	15624417	15624489	15624923	777	6,15,8	20,50,48	6,1,2	23,31,22	221	149	0.0261866	0.0954966	0.168,0.168,0.101	0.15,0.021,0.058	0.069
AT4G32295	NA	chr4	+	15592892	15593615	15592892	15593282	15593500	15593615	778	9,7,17	19,16,33	3,4,2	18,21,16	298	149	0.00196413	0.0125639	0.191,0.179,0.205	0.077,0.087,0.059	0.117
AT4G32250	NA	chr4	-	15572180	15573402	15572180	15572538	15573078	15573402	781	23,41,38	33,32,31	17,25,24	32,41,31	298	149	0.0341748	0.116919	0.258,0.39,0.38	0.21,0.234,0.279	0.102
AT4G32180	PANK2	chr4	-	15538071	15538429	15538071	15538266	15538345	15538429	783	4,5,7	131165159	18,23,7	234240227	228	149	0.0106632	0.0481449	0.02,0.019,0.028	0.048,0.059,0.02	-0.02
AT5G55970	NA	chr5	+	22668611	22669631	22668611	22668984	22669165	22669631	787	9,17,12	38,50,58	17,14,34	191211156	298	149	0.00232637	0.0143728	0.106,0.145,0.094	0.043,0.032,0.098	0.057
AT5G39040	ABCB27	chr5	+	15628838	15629318	15628838	15628946	15629120	15629318	789	1,12,3	94133139	9,8,3	76,65,68	298	149	0.0323024	0.111831	0.005,0.043,0.011	0.056,0.058,0.022	-0.026
AT4G31480	NA	chr4	+	15263153	15266190	15263153	15263338	15264133	15266190	794	0,19,5	160181140	2,0,1	142150181	298	149	0.00380511	0.0213509	0.0,0.05,0.018	0.007,0.0,0.003	0.019
AT4G30993	NA	chr4	+	15099298	15099616	15099298	15099410	15099503	15099616	803	48,35,54	274343305	33,14,10	85,83,47	242	149	0.0104474	0.0475501	0.097,0.059,0.098	0.193,0.094,0.116	-0.05
AT5G65070	MAF4	chr5	+	25995197	25995716	25995197	25995297	25995424	25995716	804	0,4,6	24,41,49	8,5,5	22,18,33	276	149	0.00995424	0.0457895	0.0,0.05,0.062	0.164,0.13,0.076	-0.086
AT4G29930	BHLH27	chr4	+	14644859	14645388	14644859	14645117	14645217	14645388	812	0,0,0	3,26,19	2,9,3	70,73,72	249	149	0.00828527	0.0398895	0.0,0.0,0.0	0.017,0.069,0.024	-0.037
AT4G29210	GGT3	chr4	+	14401681	14402953	14401681	14402704	14402815	14402953	818	6,21,7	48,56,59	11,16,15	169189203	260	149	0.000546884	0.00441115	0.067,0.177,0.064	0.036,0.046,0.041	0.062
AT4G28880	CKL3	chr4	+	14253913	14254946	14253913	14254297	14254479	14254946	820	139138132	15,15,20	445549557	42,47,35	298	149	0.0483633	0.151209	0.822,0.821,0.767	0.841,0.854,0.888	-0.058
AT4G28730	GRXC5	chr4	+	14200241	14200514	14200241	14200316	14200487	14200514	823	2,6,13	154214168	8,0,11	24,31,40	298	149	6.57e-05	0.000769149	0.006,0.014,0.037	0.143,0.0,0.121	-0.069
AT5G64460	NA	chr5	-	25775305	25775568	25775305	25775354	25775477	25775568	829	8,14,11	0,0,1	0,4,0	3,0,2	272	149	1.81e-06	3.69e-05	1.0,1.0,0.858	0.0,1.0,0.0	0.619
AT4G27960	UBC9	chr4	-	13917133	13917500	13917133	13917240	13917342	13917500	841	212240257	310415362	234318248	399560567	251	149	0.0374274	0.124919	0.289,0.256,0.296	0.258,0.252,0.206	0.042
AT4G27860	NA	chr4	+	13874078	13874864	13874078	13874444	13874519	13874864	842	17,7,6	118187131	8,6,7	236283233	224	149	0.00275155	0.0163627	0.087,0.024,0.03	0.022,0.014,0.02	0.028
AT4G27860	NA	chr4	+	13875662	13876528	13875662	13875724	13875793	13876528	843	15,32,24	150199163	27,35,17	370442345	218	149	0.000310788	0.00276084	0.064,0.099,0.091	0.048,0.051,0.033	0.041
AT4G27630	GTG2	chr4	-	13795605	13796194	13795605	13795726	13796089	13796194	846	0,5,0	10,30,24	0,4,7	16,9,13	298	149	0.0110102	0.0492332	0.0,0.077,0.0	0.0,0.182,0.212	-0.106
AT4G27490	RRP41L	chr4	+	13739747	13740099	13739747	13739835	13739922	13740099	852	3,7,6	19,6,0	3,5,3	0,0,2	236	149	0.00160456	0.0106765	0.091,0.424,1.0	1.0,1.0,0.486	-0.324
AT4G26795	NA	chr4	-	13487329	13488868	13487329	13488192	13488443	13488868	862	59,64,62	1,5,5	11,14,17	7,3,6	298	149	5.97e-05	0.000714999	0.967,0.865,0.861	0.44,0.7,0.586	0.322
AT4G26700	FIM1	chr4	+	13466807	13467090	13466807	13466928	13466998	13467090	866	7,14,30	13,15,0	9,1,2	14,6,6	219	149	0.0128687	0.0556686	0.268,0.388,1.0	0.304,0.102,0.185	0.355
AT4G26520	NA	chr4	+	13389825	13390604	13389825	13390184	13390529	13390604	867	98,121,92	3,5,3	11,9,17	0,0,0	298	149	0.00275763	0.0163627	0.942,0.924,0.939	1.0,1.0,1.0	-0.065
AT4G25990	CIL	chr4	-	13191084	13192301	13191084	13191990	13192148	13192301	872	6,8,7	34,35,21	3,1,0	10,15,28	298	149	0.00249418	0.0151082	0.081,0.103,0.143	0.13,0.032,0.0	0.055
AT4G25650	PTC52	chr4	-	13081905	13082245	13081905	13082090	13082159	13082245	873	11,14,18	354364445	3,10,9	65,75,86	218	149	0.00447755	0.0242174	0.021,0.026,0.027	0.031,0.084,0.067	-0.036
AT4G25450	ABCB28	chr4	-	13010230	13010429	13010230	13010287	13010372	13010429	882	14,29,18	173177182	23,26,23	90,84,100	234	149	5.86e-05	0.000703629	0.049,0.094,0.059	0.14,0.165,0.128	-0.077
AT4G24810	NA	chr4	-	12787163	12787554	12787163	12787317	12787485	12787554	889	30,29,44	0,4,2	11,28,17	5,11,4	298	149	5.06e-05	0.000623751	1.0,0.784,0.917	0.524,0.56,0.68	0.312
AT4G24740	AFC2	chr4	-	12754945	12755239	12754945	12755048	12755141	12755239	890	44,37,52	283311276	92,65,56	320325299	242	149	0.00716263	0.0354017	0.087,0.068,0.104	0.15,0.11,0.103	-0.035
AT4G24740	AFC2	chr4	-	12756539	12756934	12756539	12756566	12756744	12756934	892	38,37,59	103107117	56,85,60	97109115	298	149	0.00669525	0.0334474	0.156,0.147,0.201	0.224,0.281,0.207	-0.069
AT4G24740	AFC2	chr4	-	12756539	12757788	12756539	12756934	12757551	12757788	893	34,42,42	171185182	55,73,67	157138139	298	149	3.12e-06	5.83e-05	0.09,0.102,0.103	0.149,0.209,0.194	-0.086
AT4G24590	NA	chr4	+	12697216	12697476	12697216	12697377	12697448	12697476	896	6,14,12	124,131,83	42,30,40	171236222	220	149	0.00184134	0.0118983	0.032,0.067,0.089	0.143,0.079,0.109	-0.048
AT4G24460	CLT2	chr4	+	12644465	12644845	12644465	12644516	12644721	12644845	899	11,18,10	32,70,65	14,27,13	32,46,40	298	149	0.0089751	0.0425151	0.147,0.114,0.071	0.179,0.227,0.14	-0.071
AT4G24160	NA	chr4	+	12541693	12541989	12541693	12541793	12541865	12541989	905	38,11,62	169154210	5,20,7	117178181	221	149	8.43e-07	1.87e-05	0.132,0.046,0.166	0.028,0.07,0.025	0.074
AT4G23660	AtPPT1	chr4	-	12330916	12331726	12330916	12331378	12331637	12331726	909	14,41,17	10,6,4	28,23,26	3,2,3	298	149	0.0223622	0.084605	0.412,0.774,0.68	0.824,0.852,0.813	-0.208
AT4G30820	NA	chr4	+	15006647	15007675	15006647	15006702	15007601	15007675	915	10,10,10	5,6,6	10,9,3	0,0,0	298	149	1.61e-09	7.95e-08	0.5,0.455,0.455	1.0,1.0,1.0	-0.53
AT4G30820	NA	chr4	+	15006647	15007675	15006647	15007268	15007601	15007675	917	22,12,8	0,2,0	7,10,11	4,7,3	298	149	3.35e-06	6.17e-05	1.0,0.75,1.0	0.467,0.417,0.647	0.406
AT4G30820	NA	chr4	+	15006647	15007675	15006647	15007516	15007601	15007675	918	12,6,9	0,1,2	7,9,3	1,1,4	234	149	0.0404128	0.132317	1.0,0.793,0.741	0.817,0.851,0.323	0.181
AT4G22530	NA	chr4	-	11858443	11859882	11858443	11858858	11859224	11859882	942	98,60,108	6,0,0	19,40,28	4,11,6	298	149	1.42e-08	5.5e-07	0.891,1.0,1.0	0.704,0.645,0.7	0.281
AT4G22305	SOBER1	chr4	-	11789772	11790079	11789772	11789880	11789957	11790079	945	10,9,0	8,9,7	6,0,8	20,27,50	226	149	0.0116079	0.0512644	0.452,0.397,0.0	0.165,0.0,0.095	0.196
AT4G22120	CSC1	chr4	-	11718830	11719807	11718830	11719164	11719398	11719807	947	9,13,8	13,10,5	15,10,13	0,5,0	298	149	0.000165826	0.00164621	0.257,0.394,0.444	1.0,0.5,1.0	-0.468
AT4G21850	MSRB9	chr4	-	11591115	11591794	11591115	11591533	11591637	11591794	952	26,19,19	306536321	81,30,25	346435783320	253	149	4.11e-10	2.33e-08	0.048,0.02,0.034	0.014,0.005,0.004	0.026
AT5G13190	NA	chr5	-	4204084	4205294	4204084	4205070	4205167	4205294	963	7,4,31	126181227	6,0,0	227235184	246	149	2.16e-08	7.98e-07	0.033,0.013,0.076	0.016,0.0,0.0	0.035
AT4G21510	SKIP27	chr4	-	11445848	11446548	11445848	11446399	11446473	11446548	964	6,17,10	80,63,82	0,5,4	60,61,66	223	149	0.000734844	0.00564311	0.048,0.153,0.075	0.0,0.052,0.039	0.062
AT4G21410	CRK29	chr4	-	11402862	11403337	11402862	11403019	11403093	11403337	966	34,40,23	81,114,96	33,49,44	201201219	223	149	0.00547397	0.0283524	0.219,0.19,0.138	0.099,0.14,0.118	0.063
AT4G21310	NA	chr4	-	11339415	11340085	11339415	11339621	11339688	11340085	974	24,17,10	18,20,16	10,6,11	30,34,31	216	149	0.000170991	0.00168667	0.479,0.37,0.301	0.187,0.109,0.197	0.219
AT4G20720	NA	chr4	+	11105192	11107543	11105192	11105735	11105855	11107543	977	0,0,1	7,15,25	1,6,2	34,40,30	269	149	0.0219926	0.0836834	0.0,0.0,0.022	0.016,0.077,0.036	-0.036
AT4G20380	LSD1	chr4	+	11004834	11005150	11004834	11004896	11005018	11005150	982	10,8,17	0,3,0	15,23,19	8,4,1	271	149	0.014649	0.0612596	1.0,0.595,1.0	0.508,0.76,0.913	0.138
AT4G20380	LSD1	chr4	+	11005833	11006145	11005833	11005973	11006073	11006145	985	31,15,54	175197189	16,42,60	471529445	249	149	1.56e-05	0.000236085	0.096,0.044,0.146	0.02,0.045,0.075	0.049
AT4G20320	NA	chr4	+	10974942	10975614	10974942	10975097	10975534	10975614	987	8,6,14	26,30,36	39,37,14	197239161	298	149	0.0221835	0.084272	0.133,0.091,0.163	0.09,0.072,0.042	0.061
AT4G20310	S2P	chr4	+	10962624	10963432	10962624	10963056	10963151	10963432	994	11,1,6	0,0,0	2,7,4	0,4,2	244	149	0.000173232	0.00170516	1.0,1.0,1.0	1.0,0.517,0.55	0.311
AT4G19990	FRS1	chr4	+	10835320	10835700	10835320	10835371	10835453	10835700	1000	11,18,11	0,0,1	15,18,14	0,5,8	231	149	3.61e-05	0.000481159	1.0,1.0,0.876	1.0,0.699,0.53	0.216
AT4G19985	NA	chr4	-	10830856	10831748	10830856	10831068	10831195	10831748	1003	64,40,59	86,65,53	2,8,4	13,12,11	276	149	0.0143743	0.0603823	0.287,0.249,0.375	0.077,0.265,0.164	0.135
AT4G19670	NA	chr4	-	10700919	10702174	10700919	10701360	10701833	10702174	1012	12,55,29	1,10,16	106167108	6,13,7	298	149	0.00271502	0.0162134	0.857,0.733,0.475	0.898,0.865,0.885	-0.194
AT4G19510	NA	chr4	+	10634433	10635517	10634433	10634898	10634979	10635517	1017	74,84,99	0,0,3	83,81,76	7,7,10	230	149	3.51e-07	8.51e-06	1.0,1.0,0.955	0.885,0.882,0.831	0.119
AT4G19510	NA	chr4	+	10634433	10635517	10634433	10635276	10635387	10635517	1018	73109100	3,7,1	66,65,80	15,16,15	260	149	1.5e-08	5.76e-07	0.933,0.899,0.983	0.716,0.7,0.753	0.215
AT4G19120	ERD3	chr4	-	10460976	10461815	10460976	10461054	10461136	10461815	1029	14,10,9	167128121	7,15,10	285327341	231	149	0.00223504	0.0139009	0.051,0.048,0.046	0.016,0.029,0.019	0.027
AT4G18975	NA	chr4	-	10393608	10393923	10393608	10393695	10393767	10393923	1033	6,16,5	87,72,81	4,7,6	14,19,21	221	149	0.0147639	0.0615722	0.044,0.13,0.04	0.162,0.199,0.162	-0.103
AT5G22920	RZPF34	chr5	+	7666720	7667288	7666720	7666762	7666863	7667288	1035	258237218	400494399	101106104	544521442	250	149	0	0	0.278,0.222,0.246	0.1,0.108,0.123	0.138
AT5G67440	NPY3	chr5	-	26913482	26914773	26913482	26914625	26914703	26914773	1037	10,16,8	30,27,53	0,7,0	53,43,18	227	149	1.34e-05	0.000205367	0.18,0.28,0.09	0.0,0.097,0.0	0.151
AT4G18375	NA	chr4	+	10152800	10154005	10152800	10153409	10153489	10154005	1038	0,0,2	12,4,10	2,3,3	9,12,3	229	149	0.00147121	0.00992056	0.0,0.0,0.115	0.126,0.14,0.394	-0.182
AT5G62720	NA	chr5	+	25193924	25194683	25193924	25194072	25194576	25194683	1043	9,5,25	765788747	22,29,7	433524430	298	149	0.000438478	0.0036772	0.006,0.003,0.016	0.025,0.027,0.008	-0.012
AT4G18020	APRR2	chr4	-	10002845	10004098	10002845	10003914	10004023	10004098	1044	24,31,20	125230135	19,26,23	85,99,74	258	149	0.00940026	0.0440702	0.1,0.072,0.079	0.114,0.132,0.152	-0.049
AT4G17910	NA	chr4	-	9953622	9954236	9953622	9953795	9953903	9954236	1046	5,16,7	1,20,7	0,5,0	1,3,6	257	149	0.0317566	0.110767	0.744,0.317,0.367	0.0,0.491,0.0	0.312
AT4G17480	NA	chr4	-	9745580	9745881	9745580	9745673	9745758	9745881	1049	0,3,2	2,4,3	29,20,21	0,0,0	234	149	2.67e-12	2.38e-10	0.0,0.323,0.298	1.0,1.0,1.0	-0.793
AT4G17190	FPS2	chr4	-	9650449	9650669	9650449	9650565	9650644	9650669	1051	0,8,7	65,79,66	0,6,0	88,76,77	228	149	0.0119019	0.0523638	0.0,0.062,0.065	0.0,0.049,0.0	0.026
AT4G16990	RLM3	chr4	+	9560632	9561917	9560632	9560992	9561096	9561917	1058	79,82,67	12,14,16	2,12,2	0,0,0	253	149	2.95e-06	5.58e-05	0.795,0.775,0.711	1.0,1.0,1.0	-0.24
AT4G16990	RLM3	chr4	+	9564476	9564941	9564476	9564596	9564676	9564941	1059	378443388	73,72,69	6,6,7	0,0,2	229	149	0.00189702	0.0122071	0.771,0.8,0.785	1.0,1.0,0.695	-0.113
AT4G16990	RLM3	chr4	+	9564476	9564941	9564476	9564596	9564691	9564941	1060	394455426	435507479	6,6,8	13,26,11	244	149	0.00307983	0.0179986	0.356,0.354,0.352	0.22,0.124,0.308	0.137
AT4G16950	RPP5	chr4	-	9539173	9540879	9539173	9539381	9539511	9540879	1062	57,56,55	263290334	4,2,1	37,33,25	279	149	0.000568397	0.00456326	0.104,0.093,0.081	0.055,0.031,0.021	0.057
AT4G16890	SNC1	chr4	-	9500812	9502573	9500812	9501709	9501910	9502573	1066	280230278	8,16,14	78,74,58	2,4,0	298	149	0.0383982	0.127518	0.946,0.878,0.908	0.951,0.902,1.0	-0.04
AT4G16765	NA	chr4	-	9429649	9430259	9429649	9430040	9430179	9430259	1071	3,0,8	56,50,70	7,20,9	83,89,91	288	149	0.00788755	0.0382521	0.027,0.0,0.056	0.042,0.104,0.049	-0.037
AT4G16660	NA	chr4	+	9376698	9377986	9376698	9376834	9377178	9377986	1080	59,90,83	86,89,104	82,110,86	57,98,92	298	149	0.0458571	0.145329	0.255,0.336,0.285	0.418,0.359,0.319	-0.073
AT4G15790	NA	chr4	+	8983283	8983490	8983283	8983337	8983436	8983490	1083	14,23,5	95104155	1,2,5	35,55,40	248	149	0.0191983	0.0750801	0.081,0.117,0.019	0.017,0.021,0.07	0.036
AT4G15215	ABCG41	chr4	+	8671602	8671951	8671602	8671763	8671881	8671951	1093	2,1,4	0,0,0	6,4,4	4,2,0	267	149	0.000153677	0.00156233	1.0,1.0,1.0	0.456,0.527,1.0	0.339
AT4G14740	NA	chr4	-	8450157	8450775	8450157	8450455	8450536	8450775	1099	79,78,101	4,6,3	122143114	10,23,25	230	149	0.000139664	0.00145488	0.928,0.894,0.956	0.888,0.801,0.747	0.114
AT4G14713	TIFY4A	chr4	-	8427174	8427491	8427174	8427362	8427427	8427491	1101	6,6,2	19,27,21	2,0,2	16,19,27	214	149	0.00615257	0.0312023	0.18,0.134,0.062	0.08,0.0,0.049	0.082
AT4G14713	TIFY4A	chr4	-	8427427	8427742	8427427	8427491	8427682	8427742	1102	4,1,11	12,21,15	0,5,0	13,27,13	298	149	0.0051826	0.0272997	0.143,0.023,0.268	0.0,0.085,0.0	0.116
AT4G14520	NRPB7L	chr4	+	8341935	8342238	8341935	8342045	8342197	8342238	1106	6,2,4	0,3,4	12,16,6	1,2,0	298	149	0.0072759	0.0358126	1.0,0.25,0.333	0.857,0.8,1.0	-0.358
AT4G14385	NA	chr4	-	8287347	8288148	8287347	8287544	8288078	8288148	1111	38,30,43	98,95,136	27,24,20	188216179	298	149	2.66e-08	9.57e-07	0.162,0.136,0.137	0.067,0.053,0.053	0.087
AT4G14340	CKL11	chr4	-	8248886	8249351	8248886	8249023	8249287	8249351	1113	13,24,4	55,106,99	10,15,7	100155147	298	149	0.0108179	0.0485136	0.106,0.102,0.02	0.048,0.046,0.023	0.037
AT5G41610	CHX18	chr5	-	16639866	16641206	16639866	16640868	16640951	16641206	1114	6,4,2	3,8,8	8,10,13	1,3,0	232	149	2e-05	0.000292603	0.562,0.243,0.138	0.837,0.682,1.0	-0.525
AT4G13330	NA	chr4	-	7753259	7754912	7753259	7753633	7754228	7754912	1122	9,29,20	2,12,2	4,13,34	16,12,10	298	149	0.0142752	0.0601096	0.692,0.547,0.833	0.111,0.351,0.63	0.327
AT4G28550	NA	chr4	+	14112653	14113190	14112653	14112751	14112931	14113190	1125	0,1,0	1,0,5	15,7,3	0,0,0	298	149	1.2e-07	3.36e-06	0.0,1.0,0.0	1.0,1.0,1.0	-0.667
AT4G28550	NA	chr4	+	14112653	14113190	14112653	14112751	14112944	14113190	1126	0,2,0	16,40,35	15,9,2	73,42,56	298	149	3.09e-05	0.000425796	0.0,0.024,0.0	0.093,0.097,0.018	-0.061
AT4G13100	NA	chr4	-	7637036	7637726	7637036	7637446	7637662	7637726	1132	87,135,87	4,5,1	103130106	1,0,3	298	149	0.0277166	0.10008	0.916,0.931,0.978	0.981,1.0,0.946	-0.034
AT4G13100	NA	chr4	-	7637036	7637969	7637036	7637726	7637896	7637969	1134	100,110,92	2,13,6	103,117,60	14,14,8	298	149	0.0319543	0.111102	0.962,0.809,0.885	0.786,0.807,0.789	0.091
AT4G13040	NA	chr4	+	7615020	7615955	7615020	7615142	7615215	7615955	1137	30,35,29	45,43,52	14,13,22	30,34,51	222	149	0.0394463	0.130254	0.309,0.353,0.272	0.239,0.204,0.225	0.089
AT4G12990	NA	chr4	-	7594229	7594839	7594229	7594672	7594775	7594839	1138	21,9,30	11,21,18	15,36,14	33,37,51	252	149	0.0490679	0.152771	0.53,0.202,0.496	0.212,0.365,0.14	0.17
AT4G12990	NA	chr4	-	7594775	7595999	7594775	7594839	7595823	7595999	1140	23,27,21	6,18,6	29,39,38	0,2,10	298	149	0.00182368	0.0118006	0.657,0.429,0.636	1.0,0.907,0.655	-0.28
AT4G33240	FAB1A	chr4	-	16037454	16038324	16037454	16037639	16037897	16038324	1144	7,3,14	7,12,16	6,23,17	0,7,9	298	149	0.00310288	0.0181105	0.333,0.111,0.304	1.0,0.622,0.486	-0.453
AT4G12030	BASS5	chr4	+	7211355	7211612	7211355	7211411	7211481	7211612	1149	6,14,5	53,96,93	0,0,0	4,7,2	219	149	0.000626186	0.00493285	0.072,0.09,0.035	0.0,0.0,0.0	0.066
AT4G11830	PLDGAMMA2	chr4	-	7116690	7117115	7116690	7116888	7116966	7117115	1158	36,25,34	141157118	16,52,29	231269207	227	149	0.00358132	0.0203408	0.144,0.095,0.159	0.043,0.113,0.084	0.053
AT4G10925	SKIP8	chr4	-	6704034	6704638	6704034	6704351	6704463	6704638	1166	6,8,5	36,31,37	22,44,16	55,62,48	261	149	0.000342216	0.00300049	0.087,0.128,0.072	0.186,0.288,0.16	-0.116
AT4G10925	SKIP8	chr4	-	6704034	6704638	6704034	6704376	6704491	6704638	1167	6,5,5	0,0,0	17,34,12	6,6,0	264	149	5.58e-06	9.5e-05	1.0,1.0,1.0	0.615,0.762,1.0	0.208
AT4G10170	PHYL1.1	chr4	+	6344300	6345610	6344300	6344452	6344586	6345610	1180	46,35,26	12,20,14	95,92,69	15,11,12	283	149	0.000263058	0.00238705	0.669,0.48,0.494	0.769,0.815,0.752	-0.231
AT4G09720	ATRABG3A	chr4	+	6133246	6133482	6133246	6133273	6133382	6133482	1187	45,50,43	167240271	71,78,66	187203199	258	149	7.66e-05	0.000880437	0.135,0.107,0.084	0.18,0.182,0.161	-0.066
AT4G09620	NA	chr4	-	6077773	6079151	6077773	6077845	6078896	6079151	1190	18,52,51	203182188	26,24,43	38,56,57	298	149	6.47e-08	2.01e-06	0.042,0.125,0.119	0.255,0.176,0.274	-0.14
AT4G06676	NA	chr4	+	3901160	3901990	3901160	3901276	3901540	3901990	1199	9,8,12	75,45,52	4,22,6	168123188	298	149	0.00254987	0.0153987	0.057,0.082,0.103	0.012,0.082,0.016	0.044
AT5G66210	CPK28	chr5	-	26456141	26457108	26456141	26456839	26456934	26457108	1200	16,26,146	71,80,85	11,13,9	211225192	244	149	1.02e-09	5.16e-08	0.121,0.166,0.512	0.031,0.034,0.028	0.235
AT5G66210	CPK28	chr5	-	26456934	26457276	26456934	26457108	26457213	26457276	1201	36,11,122	87,89,82	23,24,16	259247227	254	149	2.09e-06	4.19e-05	0.195,0.068,0.466	0.05,0.054,0.04	0.195
AT4G32460	NA	chr4	-	15663673	15665032	15663673	15664171	15664786	15665032	1204	26,17,4	272348294	54,70,54	162823091888	298	149	0.0193445	0.0755425	0.046,0.024,0.007	0.016,0.015,0.014	0.011
AT4G04880	NA	chr4	-	2465508	2465769	2465508	2465575	2465655	2465769	1213	18,8,7	54,40,88	4,15,8	22,25,13	229	149	0.0180242	0.0715261	0.178,0.115,0.049	0.106,0.281,0.286	-0.11
AT4G04880	NA	chr4	-	2466005	2466382	2466005	2466082	2466169	2466382	1214	4,6,9	66,53,94	2,0,1	25,16,21	236	149	0.0221807	0.084272	0.037,0.067,0.057	0.048,0.0,0.029	0.028
AT4G04570	CRK40	chr4	+	2292080	2292950	2292080	2292219	2292432	2292950	1218	37,41,39	55,82,72	4,6,3	1,4,2	298	149	0.0449919	0.143181	0.252,0.2,0.213	0.667,0.429,0.429	-0.287
AT5G17000	NA	chr5	-	5584707	5585679	5584707	5585361	5585596	5585679	1224	42,35,38	102108126	0,2,2	33,28,23	298	149	7.57e-09	3.17e-07	0.171,0.139,0.131	0.0,0.034,0.042	0.122
AT4G38240	GNTI	chr4	-	17931569	17932122	17931569	17931921	17931995	17932122	1227	67,64,53	76,118,83	156176168	157177167	223	149	0.007001	0.0347136	0.371,0.266,0.299	0.399,0.399,0.402	-0.088
AT4G03230	NA	chr4	-	1421540	1423194	1421540	1422524	1422631	1423194	1230	9,8,5	0,0,13	15,19,13	5,19,12	256	149	0.0443893	0.141741	1.0,1.0,0.183	0.636,0.368,0.387	0.264
AT4G03200	NA	chr4	+	1408158	1408858	1408158	1408589	1408785	1408858	1231	0,1,3	86,82,86	2,13,1	77,81,82	298	149	0.00727959	0.0358126	0.0,0.006,0.017	0.013,0.074,0.006	-0.023
AT4G03115	NA	chr4	-	1383686	1383964	1383686	1383835	1383914	1383964	1233	5,8,12	5,1,0	14,2,8	0,1,0	228	149	0.00691302	0.0343507	0.395,0.839,1.0	1.0,0.567,1.0	-0.111
AT4G02550	NA	chr4	-	1120364	1121191	1120364	1121016	1121103	1121191	1242	46,49,45	19,27,15	29,19,31	19,44,28	236	149	0.002093	0.013248	0.605,0.534,0.654	0.491,0.214,0.411	0.226
AT4G02430	SR34b	chr4	+	1070656	1071674	1070656	1070886	1071284	1071674	1245	75,119,68	18,7,14	160193163	22,14,6	298	149	0.0467802	0.147851	0.676,0.895,0.708	0.784,0.873,0.931	-0.103
AT4G02260	RSH1	chr4	+	990214	990810	990214	990617	990748	990810	1247	118,106,98	2,6,16	32,43,16	0,1,0	280	149	5.07e-05	0.000623751	0.969,0.904,0.765	1.0,0.958,1.0	-0.107
AT2G18860	NA	chr2	+	8164741	8165503	8164741	8165332	8165403	8165503	1257	6,6,16	101115126	3,0,2	82134123	220	149	1.43e-05	0.000217351	0.039,0.034,0.079	0.024,0.0,0.011	0.039
AT5G62520	SRO5	chr5	+	25098616	25099063	25098616	25098861	25098944	25099063	1262	0,0,10	26,21,46	0,0,1	30,18,29	232	149	0.00421952	0.0231999	0.0,0.0,0.123	0.0,0.0,0.022	0.034
AT1G79740	NA	chr1	-	30005073	30006755	30005073	30006627	30006714	30006755	1265	15,8,9	83,72,70	9,8,2	73,109,79	236	149	0.0244169	0.0905057	0.102,0.066,0.075	0.072,0.044,0.016	0.037
AT2G17800	ARAC1	chr2	+	7739786	7740411	7739786	7740170	7740268	7740411	1266	56,55,113	0,2,5	62,54,53	6,5,2	247	149	0.0373227	0.124872	1.0,0.943,0.932	0.862,0.867,0.941	0.068
AT2G17780	MCA2	chr2	-	7724425	7725373	7724425	7725213	7725276	7725373	1267	6,4,11	29,34,27	0,0,0	3,4,7	212	149	2.46e-05	0.000349422	0.127,0.076,0.223	0.0,0.0,0.0	0.142
AT2G16940	NA	chr2	-	7345694	7346177	7345694	7345776	7346107	7346177	1284	108196141	1,1,1	141188166	5,12,15	298	149	3.06e-08	1.05e-06	0.982,0.99,0.986	0.934,0.887,0.847	0.097
AT2G16530	NA	chr2	-	7163649	7164055	7163649	7163748	7163820	7164055	1294	4,10,3	30,29,28	11,12,6	133,152,85	221	149	0.0304761	0.107511	0.082,0.189,0.067	0.053,0.051,0.045	0.063
AT2G43680	IQD14	chr2	+	18108629	18109138	18108629	18108719	18109068	18109138	1295	13,18,4	5,18,25	16,19,16	59,73,59	298	149	0.0325165	0.112404	0.565,0.333,0.074	0.119,0.115,0.119	0.206
AT2G14680	MEE13	chr2	+	6283065	6283424	6283065	6283257	6283330	6283424	1305	11,5,30	39,46,52	5,11,18	64,88,96	222	149	0.00692829	0.0343898	0.159,0.068,0.279	0.05,0.077,0.112	0.089
AT1G54440	NA	chr1	+	20326797	20327518	20326797	20326956	20327359	20327518	1306	21,15,17	33,39,20	15,6,7	27,29,45	298	149	0.0132271	0.0569537	0.241,0.161,0.298	0.217,0.094,0.072	0.106
AT2G27930	NA	chr2	+	11892357	11892876	11892357	11892542	11892633	11892876	1318	0,0,1	8,14,6	2,7,6	37,36,45	240	149	0.00180287	0.0116985	0.0,0.0,0.094	0.032,0.108,0.076	-0.041
AT2G22630	AGL17	chr2	+	9621506	9622163	9621506	9621668	9621767	9622163	1320	0,0,0	1,2,2	10,0,3	1,9,9	248	149	0.000392643	0.00335334	0.0,0.0,0.0	0.857,0.0,0.167	-0.341
AT2G43430	GLX2-1	chr2	-	18037438	18038334	18037438	18037621	18038001	18038334	1321	7,15,5	91,79,91	13,8,10	179199198	298	149	0.036333	0.122766	0.037,0.087,0.027	0.035,0.02,0.025	0.024
AT2G23910	NA	chr2	+	10179424	10180064	10179424	10179617	10179695	10180064	1327	1,0,0	20,24,32	0,10,0	11,9,22	227	149	0.00409543	0.0225978	0.032,0.0,0.0	0.0,0.422,0.0	-0.13
AT2G02410	NA	chr2	+	634026	634260	634026	634081	634176	634260	1334	15,16,6	58,63,74	7,6,2	33,56,61	244	149	0.0295565	0.105226	0.136,0.134,0.047	0.115,0.061,0.02	0.04
AT2G02410	NA	chr2	+	634026	634378	634026	634260	634339	634378	1335	29,39,28	51,57,52	13,11,16	28,38,48	228	149	0.0169695	0.0684376	0.271,0.309,0.26	0.233,0.159,0.179	0.09
AT2G05440	ATGRP9	chr2	+	1993573	1994166	1993573	1993765	1993846	1994166	1352	126134184	18,16,0	45,75,81	0,0,0	230	149	1.15e-07	3.27e-06	0.819,0.844,1.0	1.0,1.0,1.0	-0.112
AT5G11380	DXPS3	chr5	+	3632374	3633022	3632374	3632581	3632697	3633022	1362	38,41,33	1,0,0	21,29,12	0,5,1	265	149	0.00514957	0.0271874	0.955,1.0,1.0	1.0,0.765,0.871	0.106
AT2G04039	NA	chr2	+	1333639	1333983	1333639	1333703	1333777	1333983	1367	35,30,23	809802864	8,0,9	17,10,30	223	149	4.86e-06	8.5e-05	0.028,0.024,0.017	0.239,0.0,0.167	-0.112
AT2G03810	NA	chr2	+	1161984	1162712	1161984	1162472	1162632	1162712	1372	0,0,2	3,4,0	2,2,2	0,0,0	298	149	7.48e-09	3.16e-07	0.0,0.0,1.0	1.0,1.0,1.0	-0.667
AT3G09745	NA	chr3	+	22988626	22989484	22988626	22989030	22989179	22989484	1373	35,75,33	14,4,4	198201199	0,7,3	298	149	1.44e-06	3.02e-05	0.556,0.904,0.805	1.0,0.935,0.971	-0.214
AT3G09745	NA	chr3	+	22989937	22990967	22989937	22990167	22990293	22990967	1374	14,39,15	2,16,4	85,93,76	3,4,1	275	149	1.93e-07	5.04e-06	0.791,0.569,0.67	0.939,0.926,0.976	-0.27
AT2G03530	UPS2	chr2	+	1071508	1072403	1071508	1072187	1072264	1072403	1378	20,12,30	54,28,39	0,0,3	9,13,25	226	149	1.46e-07	3.96e-06	0.196,0.22,0.336	0.0,0.0,0.073	0.226
AT2G03280	NA	chr2	-	997430	997763	997430	997593	997674	997763	1379	13,6,2	9,16,22	1,3,2	6,15,15	230	149	0.0410773	0.133832	0.483,0.195,0.056	0.097,0.115,0.08	0.147
AT5G61530	NA	chr5	+	24743833	24744350	24743833	24744051	24744193	24744350	1380	89,77,74	6,2,6	111102114	27,45,18	291	149	8.21e-07	1.84e-05	0.884,0.952,0.863	0.678,0.537,0.764	0.24
AT5G61530	NA	chr5	+	24743833	24744350	24743833	24744078	24744193	24744350	1381	48,36,34	188144180	48,53,57	287338336	264	149	0.0369379	0.124339	0.126,0.124,0.096	0.086,0.081,0.087	0.031
AT2G02710	TLP1	chr2	-	758692	759160	758692	758952	759090	759160	1392	44,38,57	273261286	53,29,42	385308341	287	149	0.0255557	0.093711	0.077,0.07,0.094	0.067,0.047,0.06	0.022
AT2G43700	LECRK54	chr2	+	18115895	18118844	18115895	18115999	18116612	18118844	1396	5,7,4	2,3,9	4,3,0	24,25,16	298	149	2.43e-05	0.000346971	0.556,0.538,0.182	0.077,0.057,0.0	0.381
AT2G01260	NA	chr2	-	136169	136851	136169	136255	136622	136851	1403	6,10,11	118141167	23,18,13	165159160	298	149	0.0182114	0.07207	0.025,0.034,0.032	0.065,0.054,0.039	-0.022
AT2G01180	ATPAP1	chr2	-	106940	108810	106940	108114	108504	108810	1405	12,4,37	26,29,30	11,10,14	44,64,53	298	149	0.0172951	0.0695699	0.188,0.065,0.381	0.111,0.072,0.117	0.111
AT2G01100	NA	chr2	+	81736	83217	81736	81800	82185	83217	1408	40,31,44	121142152	23,26,25	492540501	298	149	0	0	0.142,0.098,0.126	0.023,0.024,0.024	0.098
AT4G30340	DGK7	chr4	-	14838906	14839155	14838906	14838994	14839077	14839155	1410	1,6,4	79115106	6,11,16	157172146	232	149	0.0261474	0.0954286	0.008,0.032,0.024	0.024,0.039,0.066	-0.022
AT3G09410	PAE5	chr3	-	2898133	2898582	2898133	2898350	2898436	2898582	1414	9,31,13	135143110	14,9,17	211196201	235	149	0.00206221	0.0130888	0.041,0.121,0.07	0.04,0.028,0.051	0.038
AT4G16280	FCA	chr4	-	9211428	9213665	9211428	9211511	9213586	9213665	1415	45,38,43	13,30,26	115135117	15,17,12	298	149	2.29e-07	5.82e-06	0.634,0.388,0.453	0.793,0.799,0.83	-0.316
AT2G37760	AKR4C8	chr2	+	15831655	15832102	15831655	15831894	15831970	15832102	1417	47,51,57	30,29,41	30,34,33	28,39,43	225	149	0.0054547	0.0282841	0.509,0.538,0.479	0.415,0.366,0.337	0.136
AT1G80190	PSF1	chr1	+	30159026	30159550	30159026	30159332	30159439	30159550	1421	4,33,11	24,23,24	41,43,30	25,32,29	256	149	0.0162413	0.0659015	0.088,0.455,0.211	0.488,0.439,0.376	-0.183
AT1G80190	PSF1	chr1	+	30159439	30159867	30159439	30159550	30159799	30159867	1422	0,3,4	22,53,40	11,8,8	71,50,51	298	149	0.00479713	0.0257315	0.0,0.028,0.048	0.072,0.074,0.073	-0.048
AT1G80040	NA	chr1	-	30109692	30110115	30109692	30109866	30109949	30110115	1423	16,13,8	0,0,0	15,15,14	0,0,6	232	149	0.0106146	0.0480139	1.0,1.0,1.0	1.0,1.0,0.6	0.133
AT1G09490	NA	chr1	+	3063935	3064874	3063935	3064289	3064704	3064874	1424	8,16,25	189242263	18,17,21	130123173	298	149	0.00500996	0.0266015	0.021,0.032,0.045	0.065,0.065,0.057	-0.03
AT4G26140	BGAL12	chr4	-	13242992	13243615	13242992	13243330	13243409	13243615	1432	14,25,25	39,27,23	33,14,15	85,131,75	228	149	4.88e-05	0.000606391	0.19,0.377,0.415	0.202,0.065,0.116	0.2
AT4G26140	BGAL12	chr4	-	13243919	13244405	13243919	13244223	13244298	13244405	1435	6,16,19	31,36,36	31,12,17	109,113,86	224	149	0.0133937	0.0574583	0.114,0.228,0.26	0.159,0.066,0.116	0.087
AT3G28956	NA	chr3	-	10980400	10981187	10980400	10980932	10981034	10981187	1436	2,6,0	28,28,18	12,9,5	22,38,27	251	149	0.00515597	0.0271903	0.041,0.113,0.0	0.245,0.123,0.099	-0.104
AT3G28956	NA	chr3	-	10980400	10981187	10980400	10980932	10981114	10981187	1437	15,16,12	1,0,0	20,28,23	0,5,10	298	149	4.69e-05	0.000586185	0.882,1.0,1.0	1.0,0.737,0.535	0.203
AT1G79590	SYP52	chr1	+	29946184	29946467	29946184	29946280	29946385	29946467	1440	47,83,60	9,6,15	104151125	3,11,5	254	149	0.000502528	0.00410324	0.754,0.89,0.701	0.953,0.89,0.936	-0.145
AT5G15390	NA	chr5	+	4996759	4997033	4996759	4996821	4996894	4997033	1444	5,3,4	64,59,78	1,0,1	38,23,43	222	149	0.0187063	0.0736806	0.05,0.033,0.033	0.017,0.0,0.015	0.028
AT3G51950	NA	chr3	-	19279733	19281037	19279733	19280646	19280944	19281037	1455	29,86,74	231249254	39,73,47	287296289	298	149	0.0277449	0.10008	0.059,0.147,0.127	0.064,0.11,0.075	0.028
AT3G10300	NA	chr3	+	3187558	3187844	3187558	3187734	3187825	3187844	1459	18,5,35	105146145	2,8,3	194253287	240	149	1.78e-13	1.93e-11	0.096,0.021,0.13	0.006,0.019,0.006	0.072
AT1G78200	NA	chr1	+	29420182	29420518	29420182	29420380	29420476	29420518	1463	36,20,53	62,63,60	10,9,2	25,27,25	245	149	0.00965249	0.0448455	0.261,0.162,0.349	0.196,0.169,0.046	0.12
AT1G16250	NA	chr1	+	5558123	5559520	5558123	5558702	5559078	5559520	1468	24,27,35	31,17,23	28,49,45	75,63,65	298	149	0.00615852	0.0312023	0.279,0.443,0.432	0.157,0.28,0.257	0.153
AT1G77410	BGAL16	chr1	-	29092087	29092360	29092087	29092154	29092247	29092360	1473	0,0,0	5,4,5	0,8,8	10,1,12	242	149	4.53e-05	0.000571638	0.0,0.0,0.0	0.0,0.831,0.291	-0.374
AT2G04790	NA	chr2	+	1679306	1679886	1679306	1679719	1679804	1679886	1481	11,19,15	100151165	7,5,17	9,15,18	234	149	3.6e-07	8.66e-06	0.065,0.074,0.055	0.331,0.175,0.376	-0.229
AT3G23200	NA	chr3	+	8281337	8282316	8281337	8281789	8282183	8282316	1496	3,6,6	47,42,57	3,4,1	58,60,59	298	149	0.0443327	0.141741	0.031,0.067,0.05	0.025,0.032,0.008	0.028
AT3G53570	AFC1	chr3	-	19863957	19864526	19863957	19864153	19864362	19864526	1501	55,39,61	65,49,47	73,79,58	55,50,41	298	149	0.0302481	0.107195	0.297,0.285,0.394	0.399,0.441,0.414	-0.093
AT4G39380	NA	chr4	-	18309025	18309771	18309025	18309449	18309600	18309771	1507	0,12,6	7,0,4	4,0,4	14,10,10	298	149	0.0496535	0.154178	0.0,1.0,0.429	0.125,0.0,0.167	0.379
AT1G76020	NA	chr1	-	28532968	28533624	28532968	28533071	28533291	28533624	1511	17,17,27	94113100	13,8,27	173191190	298	149	0.000176647	0.0017351	0.083,0.07,0.119	0.036,0.021,0.066	0.05
AT1G75670	NA	chr1	-	28415485	28415759	28415485	28415590	28415673	28415759	1514	0,5,5	24,64,75	0,0,3	41,55,33	232	149	0.0432182	0.139149	0.0,0.048,0.041	0.0,0.0,0.055	0.011
AT3G60250	CKB3	chr3	-	22270269	22271158	22270269	22270844	22270992	22271158	1516	46,71,76	44,47,77	90138119	162149182	297	149	0.00339977	0.0195004	0.344,0.431,0.331	0.218,0.317,0.247	0.108
AT3G60250	CKB3	chr3	-	22270269	22271158	22270269	22270844	22270995	22271158	1517	47,70,78	81,92,98	90137117	256307261	298	149	0.000133752	0.00140273	0.225,0.276,0.285	0.15,0.182,0.183	0.09
AT5G22820	NA	chr5	-	7623880	7624408	7623880	7624041	7624136	7624408	1522	14,36,5	11,26,35	4,3,5	24,21,28	244	149	0.00103241	0.00745965	0.437,0.458,0.08	0.092,0.08,0.098	0.235
AT1G09863	NA	chr1	+	29907249	29908894	29907249	29907330	29907707	29908894	1523	13,23,8	0,1,1	7,29,12	3,8,3	298	149	2.62e-05	0.000368189	1.0,0.92,0.8	0.538,0.644,0.667	0.29
AT1G09863	NA	chr1	+	29907707	29909325	29907707	29908894	29908997	29909325	1525	165214243	0,9,5	56,34,27	7,0,3	252	149	0.0235717	0.088034	1.0,0.934,0.966	0.825,1.0,0.842	0.078
AT1G75150	NA	chr1	-	28204386	28205121	28204386	28204738	28204857	28205121	1526	3,13,8	0,6,1	4,2,13	0,1,1	268	149	0.00447226	0.0242169	1.0,0.546,0.816	1.0,0.527,0.878	-0.014
AT2G24350	NA	chr2	+	10361053	10361936	10361053	10361364	10361835	10361936	1531	9,12,17	4,2,11	0,1,0	5,3,5	298	149	5.47e-09	2.38e-07	0.529,0.75,0.436	0.0,0.143,0.0	0.524
AT5G66070	NA	chr5	+	26422434	26422743	26422434	26422518	26422590	26422743	1532	10,26,39	88,46,80	7,6,0	65,87,113	221	149	7.77e-10	4.15e-08	0.071,0.276,0.247	0.068,0.044,0.0	0.161
AT5G66070	NA	chr5	+	26422590	26423240	26422590	26422743	26422910	26423240	1533	33,10,54	85,49,99	4,6,4	78,54,74	298	149	7.36e-11	5.43e-09	0.163,0.093,0.214	0.025,0.053,0.026	0.122
AT5G42400	ATXR7	chr5	-	16954011	16954522	16954011	16954063	16954148	16954522	1534	17,24,23	0,0,1	21,20,25	4,1,2	234	149	0.00186409	0.0120119	1.0,1.0,0.936	0.77,0.927,0.888	0.117
AT2G03670	CDC48B	chr2	+	1119575	1119824	1119575	1119666	1119746	1119824	1540	0,4,3	24,19,20	0,0,0	6,11,7	229	149	0.0188651	0.0740941	0.0,0.12,0.089	0.0,0.0,0.0	0.07
AT1G73970	NA	chr1	+	27818909	27819301	27818909	27819057	27819153	27819301	1544	7,0,6	32,29,25	3,4,0	49,30,51	245	149	0.0307157	0.107946	0.117,0.0,0.127	0.036,0.075,0.0	0.044
AT1G73350	NA	chr1	-	27576238	27576479	27576238	27576339	27576430	27576479	1554	30,38,56	9,4,16	33,49,15	2,4,0	240	149	0.00068414	0.00528871	0.674,0.855,0.685	0.911,0.884,1.0	-0.194
AT1G73350	NA	chr1	-	27576430	27576965	27576430	27576519	27576900	27576965	1557	13,8,9	44,40,52	8,10,4	58,82,57	298	149	0.0272327	0.0988341	0.129,0.091,0.08	0.065,0.057,0.034	0.048
AT1G73150	GTE3	chr1	-	27504462	27504699	27504462	27504555	27504653	27504699	1559	0,7,2	24,22,15	0,0,3	32,23,34	247	149	0.00790843	0.0383134	0.0,0.161,0.074	0.0,0.0,0.051	0.061
AT5G18190	NA	chr5	-	6013361	6014864	6013361	6013783	6014398	6014864	1560	8,7,31	44,96,104	33,34,43	77,107,84	298	149	0.000118269	0.00126608	0.083,0.035,0.13	0.176,0.137,0.204	-0.09
AT1G75420	NA	chr1	+	28305217	28305706	28305217	28305371	28305541	28305706	1564	67,142,74	4,14,11	61134119	4,1,8	298	149	0.00623679	0.031504	0.893,0.835,0.771	0.884,0.985,0.881	-0.084
AT1G75420	NA	chr1	+	28305217	28305936	28305217	28305706	28305793	28305936	1565	6,12,10	56,59,57	16,43,15	51,75,68	236	149	0.00147528	0.00993354	0.063,0.114,0.1	0.165,0.266,0.122	-0.092
AT1G72640	NA	chr1	-	27346568	27346919	27346568	27346664	27346745	27346919	1568	58,51,43	260319289	15,28,7	61,79,29	230	149	0.0224371	0.0847502	0.126,0.094,0.088	0.137,0.187,0.135	-0.05
AT3G16270	MTV1	chr3	+	5513266	5513907	5513266	5513371	5513500	5513907	1569	20,19,16	37,47,38	24,33,33	30,48,47	278	149	0.0335505	0.115038	0.225,0.178,0.184	0.3,0.269,0.273	-0.085
AT1G72560	PSD	chr1	-	27324816	27325115	27324816	27324871	27324982	27325115	1572	11,12,10	9,28,18	4,3,2	42,46,24	260	149	2.06e-07	5.32e-06	0.412,0.197,0.241	0.052,0.036,0.046	0.239
AT3G27580	D6PKL3	chr3	-	10218630	10220061	10218630	10219505	10219736	10220061	1573	4,8,8	18,7,8	9,2,13	37,31,50	298	149	0.0123608	0.0541266	0.1,0.364,0.333	0.108,0.031,0.115	0.181
AT5G51100	FSD2	chr5	-	20773624	20773992	20773624	20773648	20773751	20773992	1574	14,5,14	186131133	11,22,14	56,69,39	252	149	1.35e-07	3.7e-06	0.043,0.022,0.059	0.104,0.159,0.175	-0.105
AT5G51100	FSD2	chr5	-	20773751	20773992	20773751	20773778	20773873	20773992	1576	12,7,21	167119121	17,32,16	47,61,38	244	149	1.2e-10	7.88e-09	0.042,0.035,0.096	0.181,0.243,0.205	-0.152
AT5G51100	FSD2	chr5	-	20775166	20775484	20775166	20775244	20775446	20775484	1577	12,7,9	61123155	5,5,16	38,60,29	298	149	0.0102083	0.046681	0.09,0.028,0.028	0.062,0.04,0.216	-0.057
AT1G78540	SHB	chr1	-	29541355	29542023	29541355	29541433	29541522	29542023	1590	0,4,10	28,28,30	1,0,0	18,6,26	238	149	0.000238868	0.00221513	0.0,0.082,0.173	0.034,0.0,0.0	0.074
AT1G70895	CLE17	chr1	+	26727554	26729374	26727554	26728572	26728945	26729374	1592	33,20,41	21,2,13	20,49,30	29,24,27	298	149	0.0253454	0.0932341	0.44,0.833,0.612	0.256,0.505,0.357	0.256
AT1G06060	NA	chr1	+	1834274	1834861	1834274	1834366	1834471	1834861	1594	28,17,26	101105120	11,24,11	173258202	254	149	2.81e-07	6.95e-06	0.14,0.087,0.113	0.036,0.052,0.031	0.074
AT1G70100	NA	chr1	+	26405396	26405654	26405396	26405496	26405597	26405654	1601	46,56,55	88124126	60,57,77	103,80,108	250	149	0.0212925	0.0813528	0.238,0.212,0.206	0.258,0.298,0.298	-0.066
AT1G79090	PAT1	chr1	-	29749112	29751586	29749112	29749366	29749456	29751586	1603	109164141	35,42,44	148139134	57,94,48	239	149	0.0182395	0.0721197	0.66,0.709,0.666	0.618,0.48,0.635	0.101
AT1G69740	HEMB1	chr1	+	26231702	26232107	26231702	26231936	26232050	26232107	1604	88,99,103	15,25,28	29,37,26	2,9,0	263	149	0.0222921	0.0845464	0.769,0.692,0.676	0.891,0.7,1.0	-0.151
AT2G04100	DTX6	chr2	-	1376693	1377360	1376693	1377082	1377154	1377360	1610	15,8,4	28,31,24	8,6,8	33,35,88	221	149	0.0225022	0.084927	0.265,0.148,0.101	0.14,0.104,0.058	0.071
AT1G68872	NA	chr1	-	25890247	25891345	25890247	25890326	25891169	25891345	1614	19,10,18	11,0,7	37,37,49	2,0,2	298	149	0.000231911	0.00215923	0.463,1.0,0.563	0.902,1.0,0.925	-0.267
AT4G13150	NA	chr4	-	7650651	7650846	7650651	7650717	7650790	7650846	1620	36,35,33	134,91,103	40,34,22	46,37,26	222	149	2.68e-07	6.68e-06	0.153,0.205,0.177	0.369,0.381,0.362	-0.192
AT4G13150	NA	chr4	-	7650651	7650995	7650651	7650846	7650922	7650995	1621	6,9,3	124,95,135	1,3,0	71,54,49	225	149	0.023131	0.0865507	0.031,0.059,0.015	0.009,0.035,0.0	0.02
AT1G64530	NLP6	chr1	+	23960196	23960756	23960196	23960363	23960461	23960756	1623	73,90,78	0,1,3	89,80,85	6,5,0	247	149	0.0330911	0.113798	1.0,0.982,0.94	0.899,0.906,1.0	0.039
AT5G13870	XTH5	chr5	-	4476030	4477090	4476030	4476566	4476997	4477090	1624	5,1,0	12,5,6	5,4,5	5,7,0	298	149	0.0107993	0.0485136	0.172,0.091,0.0	0.333,0.222,1.0	-0.431
AT1G26890	NA	chr1	+	9317588	9319246	9317588	9318869	9318955	9319246	1631	2,6,3	2,0,0	3,4,3	19,10,7	235	149	4.4e-06	7.81e-05	0.388,1.0,1.0	0.091,0.202,0.214	0.627
AT5G45370	NA	chr5	+	18388886	18389152	18388886	18388949	18389035	18389152	1635	8,10,5	10,15,13	6,1,3	13,26,18	235	149	0.00367411	0.0207239	0.337,0.297,0.196	0.226,0.024,0.096	0.161
AT2G23985	NA	chr2	+	10204801	10205474	10204801	10205241	10205449	10205474	1641	10,8,18	17,39,45	21,20,35	38,43,28	298	149	0.0237567	0.0885114	0.227,0.093,0.167	0.216,0.189,0.385	-0.101
AT2G42300	BHLH48	chr2	+	17622308	17623509	17622308	17622374	17623440	17623509	1661	16,15,13	98117146	69,47,30	190174190	298	149	5.64e-05	0.000678891	0.075,0.06,0.043	0.154,0.119,0.073	-0.056
AT2G42300	BHLH48	chr2	+	17623633	17624852	17623633	17623705	17624461	17624852	1663	27,30,19	148143149	26,27,24	209261261	298	149	0.0116342	0.0513318	0.084,0.095,0.06	0.059,0.049,0.044	0.029
AT3G50240	KIN4B	chr3	-	18627962	18628327	18627962	18628112	18628180	18628327	1666	3,9,20	16,26,22	0,1,5	7,14,8	217	149	0.0399709	0.131519	0.114,0.192,0.384	0.0,0.047,0.3	0.114
AT1G66980	SNC4	chr1	-	25000096	25000507	25000096	25000381	25000468	25000507	1668	14,5,8	42,56,62	0,0,2	3,4,2	236	149	0.0223324	0.0845843	0.174,0.053,0.075	0.0,0.0,0.387	-0.028
AT5G18920	NA	chr5	+	6310319	6311136	6310319	6310365	6310576	6311136	1672	6,13,1	13,14,24	4,0,0	19,17,23	298	149	0.00021481	0.00202778	0.188,0.317,0.02	0.095,0.0,0.0	0.143
AT1G03370	NA	chr1	+	833693	834419	833693	833956	834253	834419	1675	8,14,23	65,58,53	18,10,14	93150145	298	149	0.00123113	0.00861491	0.058,0.108,0.178	0.088,0.032,0.046	0.059
AT4G01540	NAC68	chr4	-	670482	670951	670482	670695	670801	670951	1676	7,10,11	8,8,18	1,6,0	19,16,9	255	149	8.95e-05	0.00100287	0.338,0.422,0.263	0.03,0.18,0.0	0.271
AT4G01540	NAC68	chr4	-	670801	671537	670801	670951	671033	671537	1677	2,4,11	9,13,11	0,0,0	9,8,6	231	149	5.64e-07	1.31e-05	0.125,0.166,0.392	0.0,0.0,0.0	0.228
AT4G31390	ABC1K1	chr4	+	15233041	15233869	15233041	15233476	15233662	15233869	1679	31,19,14	146217183	48,83,54	78,95,103	298	149	0	0	0.096,0.042,0.037	0.235,0.304,0.208	-0.191
AT1G70530	CRK3	chr1	-	26589167	26589636	26589167	26589312	26589401	26589636	1681	15,5,16	103106127	5,4,1	88117150	238	149	2.99e-05	0.000414841	0.084,0.029,0.073	0.034,0.021,0.004	0.042
AT1G80150	NA	chr1	+	30148329	30150157	30148329	30149665	30149760	30150157	1682	24,24,20	1,0,2	21,43,19	1,0,7	244	149	0.0475836	0.149374	0.936,1.0,0.859	0.928,1.0,0.624	0.081
AT1G67500	REV3	chr1	-	25294487	25294841	25294487	25294579	25294657	25294841	1685	0,0,2	1,12,6	2,1,5	10,15,20	227	149	0.0189209	0.0742455	0.0,0.0,0.18	0.116,0.042,0.141	-0.04
AT2G18196	HIPP30	chr2	-	7921359	7922593	7921359	7921435	7922130	7922593	1690	11,17,5	22,56,34	10,8,9	148159177	298	149	1.2e-07	3.36e-06	0.2,0.132,0.068	0.033,0.025,0.025	0.106
AT1G21350	NA	chr1	-	7478616	7479034	7478616	7478694	7478778	7479034	1694	6,18,16	0,1,4	7,6,6	1,4,6	233	149	0.0101517	0.0464678	1.0,0.92,0.719	0.817,0.49,0.39	0.314
AT1G65060	4CL3	chr1	-	24167769	24168150	24167769	24167837	24168004	24168150	1696	4,4,5	33,30,27	0,0,0	1,2,1	298	149	0.00196866	0.0125639	0.057,0.063,0.085	0.0,0.0,0.0	0.068
AT1G52220	CURT1C	chr1	-	19453906	19454094	19453906	19453944	19454031	19454094	1697	119,102,97	192724442296	14,25,13	89,92,67	236	149	2.55e-12	2.32e-10	0.038,0.026,0.026	0.09,0.146,0.109	-0.085
AT3G14930	HEME1	chr3	+	5022399	5023146	5022399	5022583	5022665	5023146	1699	303284354	317382405	61,128,86	63,70,82	231	149	0.0303436	0.107341	0.381,0.324,0.361	0.384,0.541,0.404	-0.088
AT1G63900	SP1	chr1	+	23718684	23718908	23718684	23718728	23718799	23718908	1712	16,3,19	180193181	2,6,1	161124100	220	149	0.00050414	0.00410919	0.057,0.01,0.066	0.008,0.032,0.007	0.029
AT3G26890	NA	chr3	-	9909317	9911790	9909317	9910792	9911606	9911790	1718	47,61,31	9,0,4	38,21,16	4,11,7	298	149	0.0123209	0.0540538	0.723,1.0,0.795	0.826,0.488,0.533	0.224
AT5G08590	SRK2G	chr5	+	2783167	2783963	2783167	2783656	2783888	2783963	1719	1,10,4	332345378	24,25,9	341382335	298	149	4.97e-06	8.65e-05	0.002,0.014,0.005	0.034,0.032,0.013	-0.019
AT1G65270	NA	chr1	+	24244375	24245074	24244375	24244536	24244645	24245074	1723	103119125	17,30,22	111141108	27,55,34	258	149	0.0144447	0.060514	0.778,0.696,0.766	0.704,0.597,0.647	0.097
AT1G65270	NA	chr1	+	24244375	24245074	24244375	24244536	24244794	24245074	1724	101123104	69,37,46	104,119,93	147134121	298	149	3.52e-07	8.51e-06	0.423,0.624,0.531	0.261,0.307,0.278	0.244
AT2G03390	CLPF	chr2	-	1030401	1031042	1030401	1030775	1030849	1031042	1725	15,3,2	329412387	4,15,7	106132131	223	149	2.81e-05	0.000392217	0.03,0.005,0.003	0.025,0.071,0.034	-0.031
AT2G03390	CLPF	chr2	-	1030996	1031264	1030996	1031042	1031151	1031264	1727	14,8,14	395346399	8,11,11	76122115	258	149	0.000149701	0.00153874	0.02,0.013,0.02	0.057,0.049,0.052	-0.035
AT2G03390	CLPF	chr2	-	1032030	1032625	1032030	1032381	1032512	1032625	1729	11,18,8	261275295	2,26,10	86,64,53	280	149	1.77e-06	3.63e-05	0.022,0.034,0.014	0.012,0.178,0.091	-0.07
AT5G43140	NA	chr5	+	17322578	17323053	17322578	17322807	17322928	17323053	1731	13,6,9	40,58,63	0,6,0	19,29,23	270	149	0.0174372	0.069839	0.152,0.054,0.073	0.0,0.102,0.0	0.059
AT2G22570	NIC1	chr2	-	9589796	9590214	9589796	9589982	9590080	9590214	1732	13,22,10	42,68,61	28,25,16	130171141	247	149	0.0345773	0.118116	0.157,0.163,0.09	0.115,0.081,0.064	0.05
AT3G16785	PLDP1	chr3	+	5718110	5718317	5718110	5718176	5718255	5718317	1738	16,4,7	55,83,38	24,32,26	86,102,98	228	149	0.0101468	0.0464678	0.16,0.031,0.107	0.154,0.17,0.148	-0.058
AT2G04270	RNE	chr2	+	1475599	1476208	1475599	1475781	1475949	1476208	1740	13,24,23	26,22,28	19,30,33	19,10,4	298	149	0.0053664	0.0279197	0.2,0.353,0.291	0.333,0.6,0.805	-0.298
AT2G46810	BHLH70	chr2	+	19240130	19241767	19240130	19240810	19241167	19241767	1742	8,9,7	22,12,27	4,3,3	26,17,14	298	149	0.0285634	0.102475	0.154,0.273,0.115	0.071,0.081,0.097	0.098
AT2G23980	ATCNGC6	chr2	-	10202597	10203193	10202597	10202911	10202980	10203193	1746	24,30,45	103120105	50,47,38	242241248	218	149	0.00687172	0.034182	0.137,0.146,0.227	0.124,0.118,0.095	0.058
AT2G30740	PTI12	chr2	+	13095355	13095700	13095355	13095484	13095636	13095700	1749	10,16,16	0,7,8	16,35,20	11,21,28	298	149	0.043008	0.138568	1.0,0.533,0.5	0.421,0.455,0.263	0.298
AT2G30740	PTI12	chr2	+	13095322	13096492	13095322	13095484	13095650	13096492	1750	14,21,20	0,0,0	18,41,31	0,5,4	298	149	3.63e-05	0.00048166	1.0,1.0,1.0	1.0,0.804,0.795	0.134
AT2G30740	PTI12	chr2	+	13095322	13096492	13095322	13095726	13095848	13096492	1751	3,6,9	0,3,0	1,21,5	3,1,9	271	149	0.00970629	0.0450504	1.0,0.524,1.0	0.155,0.92,0.234	0.405
AT2G30740	PTI12	chr2	+	13095593	13096492	13095593	13095700	13096351	13096492	1753	6,0,7	14,19,33	16,46,26	27,38,61	298	149	0.000190098	0.00184659	0.176,0.0,0.096	0.229,0.377,0.176	-0.17
AT2G30740	PTI12	chr2	+	13095636	13096492	13095636	13095726	13096351	13096492	1754	4,0,7	4,13,6	13,40,23	7,31,23	298	149	0.0223386	0.0845843	0.333,0.0,0.368	0.481,0.392,0.333	-0.168
AT4G37110	NA	chr4	-	17485375	17485790	17485375	17485615	17485751	17485790	1758	7,9,4	65,48,35	13,2,3	20,25,7	285	149	0.04407	0.141109	0.053,0.089,0.056	0.254,0.04,0.183	-0.093
AT3G52340	SPP2	chr3	+	19406852	19407471	19406852	19407119	19407406	19407471	1764	46,43,44	57,68,56	25,24,13	4,21,10	298	149	0.0187515	0.0737675	0.287,0.24,0.282	0.758,0.364,0.394	-0.236
AT3G52340	SPP2	chr3	+	19406852	19407471	19406852	19407274	19407406	19407471	1765	28,54,38	74,35,29	31,26,14	18,11,5	281	149	0.0138034	0.0589437	0.167,0.45,0.41	0.477,0.556,0.598	-0.201
AT1G61990	NA	chr1	+	22911158	22913122	22911158	22911304	22911393	22913122	1766	54,93,46	0,5,2	39,44,45	0,0,0	238	149	0.0404718	0.132417	1.0,0.921,0.935	1.0,1.0,1.0	-0.048
AT2G47060	NA	chr2	-	19332903	19333427	19332903	19333244	19333340	19333427	1774	13,7,20	184197186	0,6,1	261199227	245	149	1.58e-07	4.23e-06	0.041,0.021,0.061	0.0,0.018,0.003	0.034
AT2G47060	NA	chr2	-	19333340	19333655	19333340	19333427	19333522	19333655	1775	10,30,50	176217162	12,33,11	263202234	244	149	0.001126	0.0079869	0.034,0.078,0.159	0.027,0.091,0.028	0.042
AT5G06530	ABCG22	chr5	-	1989746	1990477	1989746	1990275	1990369	1990477	1778	39,22,12	128115110	2,1,6	69,75,93	243	149	1.04e-08	4.15e-07	0.157,0.105,0.063	0.017,0.008,0.038	0.087
AT2G33620	AHL10	chr2	+	14234064	14235217	14234064	14234374	14234738	14235217	1779	49,36,40	6,1,13	21,11,23	5,4,12	298	149	0.0320551	0.111307	0.803,0.947,0.606	0.677,0.579,0.489	0.204
AT4G16670	NA	chr4	+	9387022	9387222	9387022	9387072	9387159	9387222	1780	34,29,36	33,58,40	187240143	393405364	236	149	0.0262883	0.0957925	0.394,0.24,0.362	0.231,0.272,0.199	0.098
AT1G61890	DTX37	chr1	-	22867688	22868405	22867688	22868168	22868318	22868405	1781	3,20,34	66,66,105	17,4,6	273315241	298	149	1.15e-13	1.33e-11	0.022,0.132,0.139	0.03,0.006,0.012	0.082
AT1G61660	BHLH112	chr1	-	22754768	22755029	22754768	22754834	22754963	22755029	1788	17,21,32	95,54,80	24,12,16	100122110	278	149	0.00235658	0.0144823	0.088,0.172,0.177	0.114,0.05,0.072	0.067
AT1G73990	SPPA	chr1	+	27828142	27828454	27828142	27828230	27828310	27828454	1794	39,33,58	171159240	35,29,34	37,65,70	229	149	1.37e-05	0.000209389	0.129,0.119,0.136	0.381,0.225,0.24	-0.154
AT3G26100	NA	chr3	+	9536858	9537956	9536858	9537402	9537904	9537956	1800	11,10,15	75128124	14,6,21	240327254	298	149	0.00334336	0.0192481	0.068,0.038,0.057	0.028,0.009,0.04	0.029
AT3G26100	NA	chr3	+	9538046	9538726	9538046	9538281	9538376	9538726	1802	139168140	58,61,52	294284327	185214156	244	149	0.00129449	0.00897641	0.594,0.627,0.622	0.493,0.448,0.561	0.114
AT1G60787	NA	chr1	-	22378727	22379981	22378727	22379705	22379860	22379981	1806	0,0,2	5,2,0	5,6,0	4,7,3	298	149	0.0465909	0.147353	0.0,0.0,1.0	0.385,0.3,0.0	0.105
AT1G07820	NA	chr1	-	2421088	2422066	2421088	2421783	2421902	2422066	1818	130149104	46,58,68	162180143	0,0,0	268	149	0	0	0.611,0.588,0.46	1.0,1.0,1.0	-0.447
AT3G27990	NA	chr3	-	10393012	10396736	10393012	10393200	10396680	10396736	1820	8,31,15	34,58,24	7,18,16	61,70,47	298	149	0.0108087	0.0485136	0.105,0.211,0.238	0.054,0.114,0.145	0.08
AT1G72500	NA	chr1	-	27295146	27295945	27295146	27295788	27295870	27295945	1822	18,32,28	95112107	4,11,10	57,78,70	231	149	0.00217727	0.0136292	0.109,0.156,0.144	0.043,0.083,0.084	0.066
AT1G60200	NA	chr1	-	22203492	22205400	22203492	22203749	22204826	22205400	1826	218178145	48,102,73	478582425	67,58,55	298	149	7.2e-08	2.2e-06	0.694,0.466,0.498	0.781,0.834,0.794	-0.25
AT1G60200	NA	chr1	-	22203492	22205400	22203492	22204553	22204826	22205400	1827	74,67,37	64,57,61	76,95,55	183245207	298	149	8.67e-08	2.62e-06	0.366,0.37,0.233	0.172,0.162,0.117	0.173
AT5G66005	NA	chr5	-	26398555	26398817	26398555	26398640	26398726	26398817	1848	8,5,0	40,56,36	2,0,1	18,27,22	235	149	0.0236139	0.088083	0.113,0.054,0.0	0.066,0.0,0.028	0.024
AT1G59560	SPL1	chr1	+	21883197	21883427	21883197	21883241	21883348	21883427	1854	2,1,7	30,31,36	1,0,2	17,27,27	256	149	0.0272507	0.0988341	0.037,0.018,0.102	0.033,0.0,0.041	0.028
AT4G33050	EDA39	chr4	-	15945059	15945477	15945059	15945161	15945246	15945477	1858	14,8,16	74,65,101	9,4,2	58,78,50	234	149	0.0170305	0.0686244	0.108,0.073,0.092	0.09,0.032,0.025	0.042
AT4G33050	EDA39	chr4	-	15945246	15945661	15945246	15945477	15945573	15945661	1859	16,5,27	121,58,106	2,3,0	71,77,57	245	149	3.51e-08	1.18e-06	0.074,0.05,0.134	0.017,0.023,0.0	0.073
AT5G51300	SF1	chr5	-	20848793	20852384	20848793	20849263	20849844	20852384	1862	7,50,32	134120129	67,70,40	124152122	298	149	0.000247905	0.00227173	0.025,0.172,0.11	0.213,0.187,0.141	-0.078
AT1G20890	NA	chr1	-	7265793	7266432	7265793	7266230	7266341	7266432	1864	7,5,6	45,56,42	3,2,5	75,82,59	260	149	0.0109196	0.0489223	0.082,0.049,0.076	0.022,0.014,0.046	0.042
AT2G36480	NA	chr2	-	15302866	15303128	15302866	15302915	15303060	15303128	1868	30,49,46	0,0,2	31,34,57	2,3,2	294	149	0.00905602	0.0428258	1.0,1.0,0.921	0.887,0.852,0.935	0.082
AT2G43010	PIF4	chr2	+	17888259	17889081	17888259	17888577	17888715	17889081	1870	124,83,158	240287271	6,11,24	86,77,61	287	149	1.06e-05	0.000166894	0.212,0.131,0.232	0.035,0.069,0.17	0.1
AT2G23390	NA	chr2	-	9960974	9961404	9960974	9961185	9961351	9961404	1871	40,31,39	226218222	13,24,16	42,42,61	298	149	0.000623925	0.00492986	0.081,0.066,0.081	0.134,0.222,0.116	-0.081
AT4G15563	NA	chr4	+	8890395	8891249	8890395	8890988	8891078	8891249	1873	3,5,2	7,6,1	1,0,5	2,17,19	239	149	0.0149278	0.0619789	0.211,0.342,0.555	0.238,0.0,0.141	0.243
AT4G15563	NA	chr4	+	8891078	8891998	8891078	8891249	8891740	8891998	1874	0,3,1	2,0,0	2,4,0	6,13,5	298	149	0.0359187	0.121631	0.0,1.0,1.0	0.143,0.133,0.0	0.575
AT4G26370	NA	chr4	-	13334886	13335213	13334886	13334941	13335078	13335213	1877	28,44,28	163180178	48,34,22	33,56,43	286	149	3.85e-08	1.28e-06	0.082,0.113,0.076	0.431,0.24,0.21	-0.203
AT5G38550	JAL44	chr5	-	15432780	15433777	15432780	15433210	15433309	15433777	1880	2,4,0	6,5,2	1,2,2	23,42,33	248	149	0.0313786	0.109944	0.167,0.325,0.0	0.025,0.028,0.035	0.135
AT5G49470	NA	chr5	+	20066982	20067542	20066982	20067064	20067436	20067542	1885	0,0,2	7,7,5	5,4,1	3,6,0	298	149	0.000474391	0.00391478	0.0,0.0,0.167	0.455,0.25,1.0	-0.513
AT1G72770	HAB1	chr1	+	27392287	27392898	27392287	27392393	27392516	27392898	1889	65,83,130	107147170	62,97,89	208210239	272	149	5.14e-05	0.000629727	0.25,0.236,0.295	0.14,0.202,0.169	0.09
AT1G56220	NA	chr1	+	21043703	21044998	21043703	21043889	21044356	21044998	1893	647568495	176317971736	8911024812	398839693776	298	149	0.00024092	0.00222086	0.155,0.136,0.125	0.1,0.114,0.097	0.035
AT1G05180	AXR1	chr1	-	1498113	1498746	1498113	1498440	1498565	1498746	1900	3,2,4	87,86,96	6,18,16	107114114	274	149	5.37e-05	0.00065674	0.018,0.012,0.022	0.03,0.079,0.071	-0.043
AT2G05160	NA	chr2	-	1859186	1859506	1859186	1859289	1859368	1859506	1902	2,1,4	5,8,12	0,0,0	5,1,10	228	149	0.00103674	0.00747937	0.207,0.076,0.179	0.0,0.0,0.0	0.154
AT2G04690	NA	chr2	+	1645472	1645831	1645472	1645510	1645752	1645831	1905	295352289	24,14,27	125814381106	22,32,17	298	149	1.02e-10	7.05e-09	0.86,0.926,0.843	0.966,0.957,0.97	-0.088
AT2G04690	NA	chr2	+	1645472	1645831	1645472	1645671	1645752	1645831	1906	11,11,19	194298229	26,23,20	9491174888	230	149	0.000159732	0.0016133	0.035,0.023,0.051	0.017,0.013,0.014	0.022
AT2G04690	NA	chr2	+	1645913	1646355	1645913	1646066	1646154	1646355	1907	77,75,39	67,89,88	138137121	344426340	237	149	0.000147055	0.00152164	0.419,0.346,0.218	0.201,0.168,0.183	0.144
AT1G55750	TFB1-1	chr1	-	20840974	20841489	20840974	20841261	20841375	20841489	1910	8,9,10	37,35,33	7,4,2	45,54,49	263	149	0.00171709	0.0112997	0.109,0.127,0.147	0.081,0.04,0.023	0.08
AT3G51140	NA	chr3	+	18998758	18999904	18998758	18999203	18999286	18999904	1913	20,17,9	267229214	10,24,20	68,107,41	232	149	9.61e-08	2.86e-06	0.046,0.046,0.026	0.086,0.126,0.239	-0.111
AT1G55500	ECT4	chr1	+	20722145	20722856	20722145	20722308	20722393	20722856	1917	22,12,20	1,3,5	3,1,22	1,0,0	234	149	0.000626427	0.00493285	0.933,0.718,0.718	0.656,1.0,1.0	-0.096
AT1G55350	DEK1	chr1	-	20653819	20654768	20653819	20654235	20654322	20654768	1922	18,14,22	26,32,27	20,45,25	13,21,14	236	149	4.43e-05	0.000565713	0.304,0.216,0.34	0.493,0.575,0.53	-0.246
AT4G35770	STR15	chr4	+	16945316	16945674	16945316	16945513	16945603	16945674	1926	231171236	11801341985	146181167	306531273060	239	149	0	0	0.109,0.074,0.13	0.029,0.035,0.033	0.072
AT4G35770	STR15	chr4	+	16945316	16946192	16945316	16945674	16945774	16946192	1927	170152207	11181269935	123176160	293729562848	249	149	0	0	0.083,0.067,0.117	0.024,0.034,0.033	0.059
AT5G66675	NA	chr5	-	26615354	26617034	26615354	26616574	26616707	26617034	1931	103125153	1,11,9	111106104	14,11,12	282	149	0.00916935	0.0431619	0.982,0.857,0.9	0.807,0.836,0.821	0.092
AT1G04985	NA	chr1	-	1417325	1418046	1417325	1417390	1417973	1418046	1940	14,24,14	174192212	33,27,23	148231177	298	149	0.00950787	0.0443955	0.039,0.059,0.032	0.1,0.055,0.061	-0.029
AT2G44090	NA	chr2	-	18239564	18241115	18239564	18239997	18240325	18241115	1946	48,85,88	92,122,74	76,69,51	130151113	298	149	0.0222849	0.0845464	0.207,0.258,0.373	0.226,0.186,0.184	0.081
AT2G44090	NA	chr2	-	18239564	18241376	18239564	18241115	18241238	18241376	1947	93167124	15,16,12	119113147	11,8,0	272	149	0.00486457	0.0259779	0.773,0.851,0.85	0.856,0.886,1.0	-0.089
AT1G23090	SULTR3	chr1	-	8188247	8188589	8188247	8188455	8188540	8188589	1948	14,18,20	122120110	12,22,18	65,64,65	234	149	0.011693	0.0515422	0.068,0.087,0.104	0.105,0.18,0.15	-0.059
AT1G23090	SULTR3	chr1	-	8188540	8189234	8188540	8188589	8188705	8189234	1949	15,16,13	115142144	13,21,12	77,101,74	265	149	0.0398477	0.131374	0.068,0.06,0.048	0.087,0.105,0.084	-0.033
AT1G28330	DRM1	chr1	-	9933908	9934566	9933908	9934288	9934450	9934566	1951	210132238	430438452	773992828	323432242668	298	149	3.68e-05	0.000487333	0.196,0.131,0.208	0.107,0.133,0.134	0.054
AT1G28330	DRM1	chr1	-	9934450	9935019	9934450	9934566	9934793	9935019	1952	124128163	516548521	783809700	393338453128	298	149	0.0409733	0.133658	0.107,0.105,0.135	0.091,0.095,0.101	0.02
AT3G55880	SUE4	chr3	+	20737315	20738445	20737315	20737584	20738259	20738445	1953	15,9,7	46,37,55	22,22,12	169189147	298	149	0.0152316	0.0627359	0.14,0.108,0.06	0.061,0.055,0.039	0.051
AT3G55880	SUE4	chr3	+	20738259	20738967	20738259	20738445	20738625	20738967	1954	11,19,15	30,32,36	22,27,43	128123126	298	149	0.0111906	0.049944	0.155,0.229,0.172	0.079,0.099,0.146	0.077
AT1G54390	ING2	chr1	-	20304514	20305171	20304514	20304925	20305038	20305171	1958	54,30,41	43,73,69	20,26,22	71,96,66	262	149	0.000862314	0.0064101	0.417,0.189,0.253	0.138,0.133,0.159	0.143
AT1G54390	ING2	chr1	-	20305038	20305293	20305038	20305171	20305254	20305293	1959	15,2,4	80103103	0,4,4	86,143,96	232	149	0.00324033	0.0187713	0.107,0.012,0.024	0.0,0.018,0.026	0.033
AT1G54390	ING2	chr1	-	20306423	20306798	20306423	20306635	20306726	20306798	1960	12,21,16	66,93,88	5,8,1	81,80,64	240	149	4.35e-05	0.00055775	0.101,0.123,0.101	0.037,0.058,0.01	0.073
AT1G73280	SCPL3	chr1	-	27553266	27553576	27553266	27553380	27553457	27553576	1968	0,2,0	5,18,14	6,8,3	49,52,41	226	149	0.0036663	0.0207222	0.0,0.068,0.0	0.075,0.092,0.046	-0.048
AT1G73280	SCPL3	chr1	-	27554585	27554849	27554585	27554708	27554772	27554849	1969	0,2,3	2,8,8	2,0,1	38,35,46	213	149	0.030081	0.106684	0.0,0.149,0.208	0.036,0.0,0.015	0.102
AT5G55170	SUMO3	chr5	-	22385256	22385819	22385256	22385578	22385669	22385819	1974	0,2,0	10,17,36	21,31,8	142170190	240	149	0.000197649	0.00189336	0.0,0.068,0.0	0.084,0.102,0.025	-0.048
AT1G75380	BBD1	chr1	-	28281388	28281850	28281388	28281708	28281783	28281850	1977	40,15,16	161616811772	11,23,14	485510466	224	149	0.000535461	0.00433406	0.016,0.006,0.006	0.015,0.029,0.02	-0.012
AT1G53090	SPA4	chr1	+	19783351	19784368	19783351	19783466	19783683	19784368	1978	22,40,25	4,3,1	6,6,15	1,10,5	298	149	0.00288876	0.0170104	0.733,0.87,0.926	0.75,0.231,0.6	0.316
AT1G53040	NA	chr1	-	19764829	19765307	19764829	19765029	19765119	19765307	1980	2,1,1	66,65,66	27,19,43	91,65,71	239	149	0	0	0.019,0.01,0.009	0.156,0.154,0.274	-0.182
AT2G43465	NA	chr2	-	18047877	18048194	18047877	18048032	18048100	18048194	1982	4,10,5	19,21,16	1,0,1	6,13,1	217	149	0.00114218	0.00806471	0.126,0.246,0.177	0.103,0.0,0.407	0.013
AT2G43465	NA	chr2	-	18048100	18048435	18048100	18048187	18048309	18048435	1983	1,20,0	3,4,6	2,2,3	1,1,0	271	149	0.00105174	0.0075567	0.155,0.733,0.0	0.524,0.524,1.0	-0.387
AT1G61850	NA	chr1	+	22861412	22862398	22861412	22861502	22861745	22862398	1985	21,24,30	78,51,49	27,22,33	94110119	298	149	0.0171353	0.0689868	0.119,0.19,0.234	0.126,0.091,0.122	0.068
AT2G34170	NA	chr2	+	14427508	14429059	14427508	14427880	14428197	14429059	1991	34,36,45	19,22,26	6,4,1	13,6,3	298	149	0.000497779	0.00407162	0.472,0.45,0.464	0.188,0.25,0.143	0.268
AT4G03440	NA	chr4	-	1527056	1527628	1527056	1527173	1527399	1527628	1993	12,12,2	9,9,15	1,3,2	21,12,15	298	149	0.000271769	0.00245173	0.4,0.4,0.063	0.023,0.111,0.063	0.222
AT5G35410	CIPK24	chr5	+	13637328	13637720	13637328	13637445	13637663	13637720	2000	14,3,2	18,12,25	3,0,0	30,36,52	298	149	8.8e-07	1.95e-05	0.28,0.111,0.038	0.048,0.0,0.0	0.127
AT5G53420	NA	chr5	+	21673457	21675047	21673457	21673787	21674567	21675047	2005	26,18,25	66,57,71	3,5,6	42,90,40	298	149	9.77e-08	2.89e-06	0.165,0.136,0.15	0.034,0.027,0.07	0.107
AT2G05185	NA	chr2	+	1877684	1878322	1877684	1877797	1877937	1878322	2006	27,41,35	0,11,6	62,79,63	2,0,0	289	149	9.64e-07	2.1e-05	1.0,0.658,0.75	0.941,1.0,1.0	-0.178
AT5G06800	NA	chr5	+	2104699	2104888	2104699	2104739	2104818	2104888	2009	0,1,0	1,5,8	2,5,3	10,12,10	228	149	0.000452771	0.00376891	0.0,0.116,0.0	0.116,0.214,0.164	-0.126
AT5G07100	WRKY26	chr5	+	2204205	2205165	2204205	2204465	2204607	2205165	2012	54,46,71	31,65,28	68,75,66	95,149,98	291	149	0.00217611	0.0136292	0.471,0.266,0.565	0.268,0.205,0.256	0.191
AT5G07100	WRKY26	chr5	+	2204205	2205165	2204205	2204539	2204629	2205165	2013	58,34,62	8,0,5	62,65,58	7,23,18	239	149	0.00137761	0.00944009	0.819,1.0,0.885	0.847,0.638,0.668	0.184
AT5G07100	WRKY26	chr5	+	2204205	2205165	2204205	2204539	2204812	2205165	2014	64,61,85	2,0,0	103104102	1,1,8	298	149	0.00952833	0.0444464	0.941,1.0,1.0	0.981,0.981,0.864	0.038
AT5G07100	WRKY26	chr5	+	2204205	2205165	2204205	2204733	2204812	2205165	2015	48,46,73	28,41,22	90,116,86	70,102,90	228	149	0.0498465	0.154494	0.528,0.423,0.684	0.457,0.426,0.384	0.123
AT4G11900	NA	chr4	-	7150629	7151297	7150629	7150780	7151059	7151297	2035	5,21,10	12,8,23	1,0,0	1,2,6	298	149	3.96e-05	0.000515405	0.172,0.568,0.179	0.333,0.0,0.0	0.195
AT1G27960	ECT9	chr1	-	9742974	9743968	9742974	9743187	9743479	9743968	2044	5,6,9	8,13,33	10,3,5	40,57,36	298	149	0.0105727	0.0479	0.238,0.188,0.12	0.111,0.026,0.065	0.115
AT5G40830	NA	chr5	-	16354379	16355921	16354379	16355080	16355200	16355921	2045	99115142	3,0,0	117163102	7,1,7	269	149	0.000643227	0.00503952	0.948,1.0,1.0	0.903,0.989,0.89	0.055
AT4G10120	SPS4	chr4	+	6313913	6315290	6313913	6314925	6315016	6315290	2046	20,26,44	16,54,39	14,16,13	0,1,0	240	149	1.59e-14	2.24e-12	0.437,0.23,0.412	1.0,0.909,1.0	-0.61
AT2G45850	AHL9	chr2	-	18871478	18872366	18871478	18872134	18872204	18872366	2051	14,20,19	99,107,80	1,0,2	30,52,29	219	149	3.09e-07	7.59e-06	0.088,0.113,0.139	0.022,0.0,0.045	0.091
AT1G56550	RGXT3	chr1	-	21185591	21186241	21185591	21185935	21186032	21186241	2055	0,0,5	22,40,15	19,14,14	115101127	246	149	0.0111474	0.0497987	0.0,0.0,0.168	0.091,0.077,0.063	-0.021
AT1G18400	BEE1	chr1	+	6332999	6333856	6332999	6333077	6333489	6333856	2058	21,30,11	129130157	11,18,20	154192161	298	149	0.0455123	0.144523	0.075,0.103,0.034	0.034,0.045,0.058	0.025
AT2G27170	SMC3	chr2	-	11609783	11610454	11609783	11609882	11610307	11610454	2060	6,8,17	42,65,77	3,3,2	105,142,82	298	149	5.36e-08	1.68e-06	0.067,0.058,0.099	0.014,0.01,0.012	0.063
AT2G18760	CHR8	chr2	+	8132869	8134401	8132869	8133581	8133842	8134401	2063	5,4,8	18,5,22	5,2,7	18,45,31	298	149	0.0362113	0.122444	0.122,0.286,0.154	0.122,0.022,0.101	0.106
AT1G33270	NA	chr1	-	12068558	12068925	12068558	12068654	12068828	12068925	2072	11,25,22	64,46,107	25,35,24	56,54,65	298	149	0.0151466	0.0625521	0.079,0.214,0.093	0.182,0.245,0.156	-0.066
AT3G51640	NA	chr3	+	19153733	19155769	19153733	19153944	19154084	19155769	2073	10,0,6	44,31,48	32,33,23	63,54,69	289	149	1.64e-06	3.39e-05	0.105,0.0,0.061	0.208,0.24,0.147	-0.143
AT2G43900	NA	chr2	-	18178587	18180142	18178587	18179685	18179781	18180142	2077	4,6,13	23,13,39	2,1,3	22,38,30	245	149	0.000163446	0.00164365	0.096,0.219,0.169	0.052,0.016,0.057	0.12
AT1G07780	PAI1	chr1	-	2409881	2410896	2409881	2410577	2410732	2410896	2080	2,1,1	8,17,25	6,4,2	5,16,8	298	149	0.00172191	0.0113154	0.111,0.029,0.02	0.375,0.111,0.111	-0.146
AT1G17410	NA	chr1	-	5968776	5969165	5968776	5968886	5969057	5969165	2088	3,13,2	29,34,34	6,3,0	63,87,71	298	149	0.000427358	0.00359514	0.049,0.16,0.029	0.045,0.017,0.0	0.059
AT2G01420	PIN4	chr2	-	180819	181440	180819	180977	181354	181440	2094	44,39,35	311372316	39,55,60	244355206	298	149	0.00144196	0.0097658	0.066,0.05,0.052	0.074,0.072,0.127	-0.035
AT5G24630	BIN4	chr5	-	8435631	8436170	8435631	8435730	8435859	8436170	2100	1,6,8	9,20,14	8,5,19	15,10,15	278	149	0.0409948	0.133658	0.056,0.139,0.234	0.222,0.211,0.404	-0.136
AT1G33110	DTX21	chr1	+	12007784	12008246	12007784	12008023	12008127	12008246	2105	44,33,32	169203215	3,2,0	57,26,27	253	149	7.35e-06	0.000121897	0.133,0.087,0.081	0.03,0.043,0.0	0.076
AT4G00440	NA	chr4	+	197502	198579	197502	198112	198211	198579	2109	42,76,62	9,10,13	60,88,50	6,8,5	248	149	0.0399396	0.131509	0.737,0.82,0.741	0.857,0.869,0.857	-0.095
AT5G21950	NA	chr5	-	7254600	7256011	7254600	7254696	7255230	7256011	2111	2,1,2	10,14,29	13,8,6	38,46,45	298	149	0.0156635	0.06423	0.091,0.034,0.033	0.146,0.08,0.063	-0.044
AT1G16540	SIR3	chr1	+	5664136	5664590	5664136	5664288	5664357	5664590	2113	17,14,19	35,20,28	16,8,13	47,73,37	218	149	0.000923392	0.0067662	0.249,0.324,0.317	0.189,0.07,0.194	0.146
AT1G16360	NA	chr1	-	5593300	5593961	5593300	5593550	5593671	5593961	2120	6,5,3	7,0,0	0,0,0	2,3,3	270	149	3.85e-09	1.71e-07	0.321,1.0,1.0	0.0,0.0,0.0	0.774
AT1G69520	NA	chr1	+	26128287	26128721	26128287	26128402	26128624	26128721	2128	8,1,10	10,12,22	2,1,3	7,17,12	298	149	0.0273254	0.0990278	0.286,0.04,0.185	0.125,0.029,0.111	0.082
AT4G34610	BLH6	chr4	-	16531847	16533362	16531847	16532573	16532785	16533362	2129	14,21,5	47,70,42	0,1,0	16,1,3	298	149	0.000311801	0.00276456	0.13,0.13,0.056	0.0,0.333,0.0	-0.006
AT3G47550	NA	chr3	+	17524810	17525054	17524810	17524894	17524964	17525054	2130	26,16,42	88122121	29,23,9	257278216	219	149	4.7e-08	1.54e-06	0.167,0.082,0.191	0.071,0.053,0.028	0.096
AT1G17970	NA	chr1	+	6186170	6186758	6186170	6186335	6186659	6186758	2131	15,26,17	31,54,44	12,17,18	67,95,80	298	149	0.000458629	0.00380499	0.195,0.194,0.162	0.082,0.082,0.101	0.095
AT2G18360	NA	chr2	-	7976699	7977114	7976699	7976974	7977046	7977114	2140	2,4,7	31,29,19	0,2,0	17,24,8	221	149	0.00092376	0.0067662	0.042,0.085,0.199	0.0,0.053,0.0	0.091
AT1G67520	NA	chr1	-	25304722	25305805	25304722	25305210	25305310	25305805	2148	10,8,9	0,0,0	15,24,14	0,8,0	249	149	0.000846105	0.006321	1.0,1.0,1.0	1.0,0.642,1.0	0.119
AT1G67520	NA	chr1	-	25304722	25306357	25304722	25305805	25306074	25306357	2149	4,6,1	0,0,1	9,8,12	0,8,0	298	149	0.0442871	0.141706	1.0,1.0,0.333	1.0,0.333,1.0	0
AT3G14190	PANS1	chr3	+	4710482	4710973	4710482	4710614	4710896	4710973	2150	8,16,9	49,36,47	3,3,12	42,57,43	298	149	0.0277244	0.10008	0.075,0.182,0.087	0.034,0.026,0.122	0.054
AT5G56650	ILL1	chr5	+	22931882	22932822	22931882	22932005	22932089	22932822	2154	63,38,62	74,46,80	51,76,85	126151119	233	149	0.0120877	0.0530806	0.353,0.346,0.331	0.206,0.243,0.314	0.089
AT5G13220	JAZ10	chr5	+	4219934	4221077	4219934	4219992	4220462	4221077	2157	3,8,8	16,8,11	2,3,2	15,22,8	298	149	0.00554846	0.0287062	0.086,0.333,0.267	0.063,0.064,0.111	0.149
AT1G05860	NA	chr1	+	1770084	1771286	1770084	1770403	1770883	1771286	2159	18,17,27	11,19,17	18,18,21	26,29,29	298	149	0.0200922	0.0776609	0.45,0.309,0.443	0.257,0.237,0.266	0.147
AT2G27060	NA	chr2	+	11552307	11553852	11552307	11553696	11553767	11553852	2160	65119131	2,2,0	69,83,65	8,0,1	220	149	0.0314738	0.110089	0.957,0.976,1.0	0.854,1.0,0.978	0.034
AT2G18410	ELP5	chr2	+	7992035	7992316	7992035	7992131	7992240	7992316	2162	2,8,9	49,51,46	4,4,0	23,53,54	258	149	0.041732	0.13568	0.023,0.083,0.102	0.091,0.042,0.0	0.025
AT2G47160	BOR1	chr2	-	19360257	19360608	19360257	19360450	19360525	19360608	2170	14,18,16	96,98,54	44,32,31	395428362	224	149	0.000643033	0.00503952	0.088,0.109,0.165	0.069,0.047,0.054	0.064
AT1G14970	OFUT4	chr1	-	5164277	5165139	5164277	5164347	5164536	5165139	2178	0,0,4	5,1,2	9,4,7	3,5,3	298	149	0.00618671	0.0313109	0.0,0.0,0.5	0.6,0.286,0.538	-0.308
AT4G38060	NA	chr4	-	17873000	17875201	17873000	17873758	17874018	17875201	2179	13,10,22	82,86,108	13,26,7	250286274	298	149	1.85e-05	0.000274223	0.073,0.055,0.092	0.025,0.043,0.013	0.046
AT5G46390	CTPA1	chr5	+	18818416	18818630	18818416	18818500	18818591	18818630	2180	27,20,28	37,48,52	5,15,8	8,3,4	240	149	0.0179588	0.0713742	0.312,0.206,0.251	0.28,0.756,0.554	-0.274
AT1G67792	NA	chr1	+	25417377	25420252	25417377	25418000	25418097	25420252	2183	8,2,14	5,19,22	6,5,3	24,41,22	246	149	0.017728	0.0706384	0.492,0.06,0.278	0.132,0.069,0.076	0.184
AT1G13920	NA	chr1	+	4758923	4759455	4758923	4759302	4759373	4759455	2212	3,10,13	10,12,19	5,3,0	12,30,24	220	149	0.000215173	0.00202778	0.169,0.361,0.317	0.22,0.063,0.0	0.188
AT1G13920	NA	chr1	+	4758923	4759754	4758923	4759455	4759559	4759754	2213	9,10,16	14,7,8	4,12,6	24,20,20	253	149	0.00178997	0.0116557	0.275,0.457,0.541	0.089,0.261,0.15	0.258
AT2G22980	SCPL13	chr2	+	9779238	9779527	9779238	9779384	9779450	9779527	2215	68,81,85	139154149	51,43,34	161131138	215	149	0.000121354	0.00128723	0.253,0.267,0.283	0.18,0.185,0.146	0.097
AT2G22980	SCPL13	chr2	+	9782047	9782742	9782047	9782169	9782628	9782742	2216	27,3,12	182139184	0,4,7	179238194	298	149	1.36e-06	2.87e-05	0.069,0.011,0.032	0.0,0.008,0.018	0.029
AT5G57100	NA	chr5	-	23106297	23107118	23106297	23106842	23106947	23107118	2224	1,6,8	52,45,41	3,5,1	79,91,89	254	149	0.00958886	0.0446839	0.011,0.073,0.103	0.022,0.031,0.007	0.042
AT1G52150	ATHB-15	chr1	-	19409687	19410288	19409687	19410059	19410138	19410288	2228	17,18,21	48,95,47	19,23,15	122137127	228	149	0.00271913	0.016217	0.188,0.11,0.226	0.092,0.099,0.072	0.087
AT1G19870	IQD32	chr1	-	6897543	6898818	6897543	6898137	6898446	6898818	2229	26,42,40	78,94,106	46,59,50	190264251	298	149	0.000911372	0.00669974	0.143,0.183,0.159	0.108,0.101,0.091	0.062
AT1G08710	SKIP24	chr1	+	2772696	2773531	2772696	2772895	2773197	2773531	2230	10,23,9	21,51,41	10,25,7	71,60,65	298	149	0.0498241	0.154494	0.192,0.184,0.099	0.066,0.172,0.051	0.062
AT1G14560	COAC1	chr1	+	4982763	4983367	4982763	4982898	4982989	4983367	2239	15,7,8	50,40,54	23,26,23	66,76,67	240	149	0.0290957	0.103824	0.157,0.098,0.084	0.178,0.175,0.176	-0.063
AT3G27610	NA	chr3	-	10227328	10227700	10227328	10227389	10227480	10227700	2243	14,26,19	26,27,39	19,29,14	80,97,80	240	149	0.000133618	0.00140273	0.251,0.374,0.232	0.129,0.157,0.098	0.158
AT3G27610	NA	chr3	-	10227480	10227808	10227480	10227550	10227723	10227808	2245	25,48,46	13,12,32	70,62,62	42,86,67	298	149	0.0142684	0.0601096	0.49,0.667,0.418	0.455,0.265,0.316	0.18
AT3G27610	NA	chr3	-	10227328	10227986	10227328	10227808	10227887	10227986	2246	19,29,25	16,13,27	32,24,46	50,88,76	228	149	0.000568689	0.00456326	0.437,0.593,0.377	0.295,0.151,0.283	0.226
AT1G80380	GLYK	chr1	+	30218635	30218834	30218635	30218677	30218755	30218834	2249	3,10,11	811952830	9,17,13	394345362	227	149	0.000259966	0.00236824	0.002,0.007,0.009	0.015,0.031,0.023	-0.017
AT1G80380	GLYK	chr1	+	30219293	30219543	30219293	30219410	30219492	30219543	2250	46,59,90	145915871470	188145184	769694817	231	149	0	0	0.02,0.023,0.038	0.136,0.119,0.127	-0.1
AT1G80380	GLYK	chr1	+	30219492	30220004	30219492	30219543	30219640	30220004	2251	14,32,40	132015471424	77,59,58	846784804	246	149	0	0	0.006,0.012,0.017	0.052,0.044,0.042	-0.034
AT5G27390	NA	chr5	-	9674999	9675186	9674999	9675057	9675128	9675186	2253	11,7,5	135176160	0,0,1	22,42,37	220	149	0.00573099	0.0294212	0.052,0.026,0.021	0.0,0.0,0.018	0.027
AT1G42540	GLR3.3	chr1	+	15975631	15976151	15975631	15975663	15975744	15976151	2257	7,11,3	96,84,102	3,5,14	43,41,35	230	149	0.0161521	0.0655966	0.045,0.078,0.019	0.043,0.073,0.206	-0.06
AT3G46200	NUDT9	chr3	+	16970400	16970781	16970400	16970544	16970622	16970781	2262	4,4,3	37,40,36	7,9,6	37,29,37	227	149	0.0280592	0.100978	0.066,0.062,0.052	0.11,0.169,0.096	-0.065
AT5G64000	SAL2	chr5	+	25616814	25617095	25616814	25616890	25617021	25617095	2267	6,11,16	11,3,8	17,8,30	2,0,0	280	149	9.58e-08	2.86e-06	0.225,0.661,0.516	0.819,1.0,1.0	-0.472
AT1G61010	CPSF73-I	chr1	-	22474297	22476597	22474297	22474669	22474929	22476597	2268	36,53,65	7,28,14	52,51,54	10,2,8	298	149	0.0138689	0.0590362	0.72,0.486,0.699	0.722,0.927,0.771	-0.172
AT2G16980	NA	chr2	+	7380682	7381165	7380682	7380753	7380848	7381165	2274	0,0,1	13,29,10	11,11,9	135126125	244	149	0.0013719	0.00941487	0.0,0.0,0.058	0.047,0.051,0.042	-0.027
AT1G05000	NA	chr1	+	1426234	1427956	1426234	1426330	1427898	1427956	2280	6,6,6	0,0,3	6,7,18	3,11,6	298	149	0.00312938	0.0181979	1.0,1.0,0.5	0.5,0.241,0.6	0.386
AT5G46450	NA	chr5	+	18836181	18837289	18836181	18836366	18836435	18837289	2281	62,52,58	8,1,3	4,6,1	0,1,0	218	149	0.0056031	0.0289245	0.841,0.973,0.93	1.0,0.804,1.0	-0.02
AT4G11670	NA	chr4	-	7044731	7045098	7044731	7044906	7045002	7045098	2282	7,9,8	33,42,39	2,4,6	40,47,64	245	149	0.00567545	0.0292006	0.114,0.115,0.111	0.03,0.049,0.054	0.069
AT1G04990	NA	chr1	-	1420447	1420881	1420447	1420564	1420824	1420881	2285	18,21,33	71,54,72	23,18,24	93,103,90	298	149	0.0260106	0.0950788	0.113,0.163,0.186	0.11,0.08,0.118	0.051
AT3G01980	NA	chr3	-	327585	328328	327585	328025	328098	328328	2286	28,13,15	92,99,98	10,39,21	73,63,44	222	149	0.0149819	0.0620498	0.17,0.081,0.093	0.084,0.294,0.243	-0.092
AT1G12200	NA	chr1	+	4139060	4139517	4139060	4139196	4139340	4139517	2292	4,12,7	68,80,74	3,2,2	107100108	293	149	7.92e-05	0.000908647	0.029,0.071,0.046	0.014,0.01,0.009	0.038
AT3G49970	NA	chr3	-	18529033	18529525	18529033	18529104	18529171	18529525	2297	2,0,5	1,5,1	6,1,1	0,4,0	216	149	0.042156	0.136867	0.58,0.0,0.775	1.0,0.147,1.0	-0.264
AT5G10440	CYCD4-2	chr5	-	3281161	3281623	3281161	3281277	3281418	3281623	2299	0,0,8	1,9,4	0,0,0	9,13,11	290	149	0.0088018	0.0419417	0.0,0.0,0.507	0.0,0.0,0.0	0.169
AT4G23470	NA	chr4	+	12249469	12249874	12249469	12249491	12249817	12249874	2302	35,42,34	470548523	30,39,30	116314021337	298	149	3.19e-10	1.85e-08	0.036,0.037,0.031	0.013,0.014,0.011	0.022
AT1G23360	MENG	chr1	-	8296253	8296509	8296253	8296342	8296418	8296509	2311	20,12,34	44,53,70	10,26,9	7,2,12	225	149	0.00121968	0.0085599	0.231,0.13,0.243	0.486,0.896,0.332	-0.37
AT1G10470	ARR4	chr1	-	3443098	3443329	3443098	3443169	3443251	3443329	2312	16,23,7	299403399	50,47,49	701776741	231	149	0.00897703	0.0425151	0.033,0.036,0.011	0.044,0.038,0.041	-0.014
AT1G11660	HSP70-16	chr1	+	3921001	3922228	3921001	3921036	3921104	3922228	2315	122,83,108	1,0,6	93105109	6,12,5	217	149	0.000797606	0.00605503	0.988,1.0,0.925	0.914,0.857,0.937	0.068
AT1G05830	ATX2	chr1	+	1761083	1761817	1761083	1761228	1761300	1761817	2325	18,16,7	69,82,67	10,14,11	127,194,97	221	149	0.00235097	0.0144818	0.15,0.116,0.066	0.05,0.046,0.071	0.055
AT3G22425	HISN5A	chr3	+	7952162	7952409	7952162	7952237	7952346	7952409	2331	4,11,5	66,48,72	4,0,2	63,77,64	258	149	0.00104145	0.0075017	0.034,0.117,0.039	0.035,0.0,0.018	0.046
AT1G69530	ATEXPA1	chr1	+	26141835	26142166	26141835	26141919	26142008	26142166	2332	24,28,37	104610361250	0,3,0	106150118	238	149	0.0187135	0.0736806	0.014,0.017,0.018	0.0,0.012,0.0	0.012
AT1G69530	ATEXPA1	chr1	+	26142744	26143034	26142744	26142917	26143007	26143034	2333	401243764449	236249237	486440532	13,21,24	239	149	0.0142841	0.0601096	0.914,0.916,0.921	0.959,0.929,0.933	-0.023
AT3G13300	VCS	chr3	+	4303824	4304798	4303824	4304100	4304205	4304798	2336	98146140	45,45,58	358391353	77,88,85	254	149	0.000485055	0.00398156	0.561,0.656,0.586	0.732,0.723,0.709	-0.12
AT1G60700	NA	chr1	-	22352227	22352540	22352227	22352356	22352453	22352540	2338	5,4,3	6,10,15	0,1,0	6,2,5	246	149	0.000258355	0.00235819	0.335,0.195,0.108	0.0,0.232,0.0	0.135
AT1G10920	LOV1	chr1	-	3646193	3647386	3646193	3646352	3646502	3647386	2339	9,16,34	7,18,8	8,7,8	8,17,14	298	149	0.015739	0.0644258	0.391,0.308,0.68	0.333,0.171,0.222	0.218
AT5G14020	NA	chr5	-	4523908	4524236	4523908	4524013	4524081	4524236	2341	0,9,0	2,7,4	1,0,3	25,30,8	217	149	0.0376944	0.125689	0.0,0.469,0.0	0.027,0.0,0.205	0.079
AT4G08170	ITPK3	chr4	-	5166182	5166371	5166182	5166213	5166289	5166371	2353	11,5,11	4,4,2	3,10,0	6,7,8	225	149	0.00432408	0.0236349	0.646,0.453,0.785	0.249,0.486,0.0	0.383
AT4G08170	ITPK3	chr4	-	5166182	5166371	5166182	5166213	5166315	5166371	2354	13,14,16	0,2,8	10,18,1	0,1,0	251	149	0.00019764	0.00189336	1.0,0.806,0.543	1.0,0.914,1.0	-0.188
AT3G50860	NA	chr3	+	18903710	18904197	18903710	18903802	18903892	18904197	2365	8,2,3	32,59,49	19,12,26	95,99,84	239	149	0.00511874	0.0270862	0.135,0.021,0.037	0.111,0.07,0.162	-0.05
AT1G25420	NA	chr1	+	8915914	8916493	8915914	8916190	8916360	8916493	2375	32,35,49	75,96,111	50,60,71	81,101,74	298	149	0.00180116	0.0116985	0.176,0.154,0.181	0.236,0.229,0.324	-0.093
AT1G25420	NA	chr1	+	8916360	8916674	8916360	8916493	8916570	8916674	2376	31,17,7	96124177	35,36,32	131126155	226	149	0.00655619	0.0329138	0.176,0.083,0.025	0.15,0.159,0.12	-0.048
AT2G03780	NA	chr2	-	1153442	1153781	1153442	1153584	1153701	1153781	2377	8,27,11	88,71,90	5,24,25	24,33,20	266	149	0.000357698	0.00310629	0.048,0.176,0.064	0.105,0.289,0.412	-0.173
AT1G66760	DTX9	chr1	+	24903500	24904036	24903500	24903739	24903830	24904036	2379	8,18,55	221232246	15,4,6	241294266	240	149	5.14e-08	1.65e-06	0.022,0.046,0.122	0.037,0.008,0.014	0.044
AT1G66760	DTX9	chr1	+	24903830	24904443	24903830	24904036	24904147	24904443	2380	21,24,71	176177161	36,27,16	190263193	260	149	0.00673353	0.0336026	0.064,0.072,0.202	0.098,0.056,0.045	0.046
AT1G10240	FRS11	chr1	-	3358293	3359853	3358293	3359301	3359771	3359853	2385	0,3,2	23,17,13	3,4,4	2,6,15	298	149	0.00339689	0.0195004	0.0,0.081,0.071	0.429,0.25,0.118	-0.215
AT2G18950	HPT1	chr2	+	8209424	8209686	8209424	8209496	8209590	8209686	2393	10,7,4	67,95,83	9,13,14	41,40,26	243	149	1.02e-05	0.000162774	0.084,0.043,0.029	0.119,0.166,0.248	-0.126
AT1G07119	NA	chr1	+	2185390	2186349	2185390	2185436	2186102	2186349	2395	2,2,0	0,0,2	16,4,9	6,9,8	298	149	0.0377121	0.125689	1.0,1.0,0.0	0.571,0.182,0.36	0.296
AT1G09890	NA	chr1	-	3215097	3215468	3215097	3215254	3215326	3215468	2401	0,8,0	4,10,4	0,1,1	9,13,18	221	149	0.00888123	0.0421904	0.0,0.35,0.0	0.0,0.049,0.036	0.088
AT4G02725	NA	chr4	+	1206852	1207436	1206852	1206994	1207206	1207436	2402	30,42,43	258213287	19,62,34	124,87,102	298	149	0.000114899	0.00123856	0.055,0.09,0.07	0.071,0.263,0.143	-0.087
AT5G07940	NA	chr5	+	2535020	2537134	2535020	2536468	2536591	2537134	2404	19,24,25	27,20,40	13,22,34	42,58,54	272	149	0.0257839	0.0943245	0.278,0.397,0.255	0.145,0.172,0.256	0.119
AT1G09660	NA	chr1	-	3130660	3131094	3130660	3130799	3130873	3131094	2409	13,24,15	102100121	5,2,17	96,115,98	223	149	0.00398093	0.0221237	0.078,0.138,0.076	0.034,0.011,0.104	0.048
AT4G02830	NA	chr4	+	1263592	1264088	1263592	1263682	1263810	1264088	2410	0,0,4	10,28,15	8,12,3	37,25,60	277	149	0.00606289	0.0308186	0.0,0.0,0.125	0.104,0.205,0.026	-0.07
AT1G76320	FRS4	chr1	+	28633748	28634588	28633748	28633891	28633999	28634588	2413	43,29,41	9,11,8	91,74,53	5,15,6	257	149	0.0300482	0.106649	0.735,0.605,0.748	0.913,0.741,0.837	-0.134
AT3G22845	NA	chr3	+	8087843	8088256	8087843	8088030	8088148	8088256	2415	45,19,18	353387338	35,63,42	398438406	267	149	0.0151118	0.0624638	0.066,0.027,0.029	0.047,0.074,0.055	-0.018
AT1G67800	NA	chr1	-	25421195	25421505	25421195	25421258	25421336	25421505	2416	5,2,1	25,41,47	14,28,11	74,94,98	227	149	0.000883503	0.00652584	0.116,0.031,0.014	0.11,0.164,0.069	-0.061
AT2G03480	QUL2	chr2	+	1053940	1054613	1053940	1054164	1054249	1054613	2419	10,0,2	28,37,33	0,0,1	58,36,46	234	149	0.000281432	0.00253397	0.185,0.0,0.037	0.0,0.0,0.014	0.069
AT1G55310	SR33	chr1	+	20631041	20632055	20631041	20631119	20631884	20632055	2421	149181219	132135140	383449416	131156152	298	149	2.11e-10	1.27e-08	0.361,0.401,0.439	0.594,0.59,0.578	-0.187
AT3G46130	ATMYB48	chr3	+	16945229	16945750	16945229	16945550	16945620	16945750	2423	103131169	29,16,15	620679601	35,40,26	219	149	1.26e-05	0.000196521	0.707,0.848,0.885	0.923,0.92,0.94	-0.114
AT1G75760	NA	chr1	-	28446631	28447241	28446631	28446988	28447116	28447241	2425	3,6,4	109120130	17,21,18	250259237	277	149	0.00504316	0.0267472	0.015,0.026,0.016	0.035,0.042,0.039	-0.02
AT1G24040	NA	chr1	-	8505612	8506837	8505612	8505691	8505787	8506837	2433	7,10,22	59112103	4,8,2	54,60,74	245	149	0.0211178	0.0809516	0.067,0.052,0.115	0.043,0.075,0.016	0.033
AT1G02960	NA	chr1	-	667150	667437	667150	667281	667372	667437	2436	71,70,52	30,45,55	56,75,64	87,92,57	240	149	0.0146644	0.0612686	0.595,0.491,0.37	0.286,0.336,0.411	0.141
AT1G02960	NA	chr1	-	667150	667641	667150	667281	667540	667641	2437	63,62,65	0,0,0	67,67,67	8,1,0	298	149	0.00139652	0.0095415	1.0,1.0,1.0	0.807,0.971,1.0	0.074
AT3G19460	NA	chr3	+	6748356	6748670	6748356	6748498	6748600	6748670	2442	43,22,26	56,79,74	21,29,32	111133116	251	149	0.00533456	0.0278789	0.313,0.142,0.173	0.101,0.115,0.141	0.09
AT4G38090	NA	chr4	-	17883678	17884052	17883678	17883915	17883998	17884052	2445	19,1,16	81112126	0,3,2	106101111	232	149	2.29e-07	5.82e-06	0.131,0.006,0.075	0.0,0.019,0.011	0.061
AT4G38090	NA	chr4	-	17883678	17884228	17883678	17884052	17884122	17884228	2446	63,45,80	33,37,72	36,33,50	69,54,53	219	149	0.00140471	0.00958341	0.565,0.453,0.431	0.262,0.294,0.391	0.167
AT1G47490	RBP47C	chr1	+	17426037	17426340	17426037	17426096	17426209	17426340	2449	58,28,70	138139123	88,118,70	110119158	262	149	0.00196869	0.0125639	0.193,0.103,0.245	0.313,0.361,0.201	-0.111
AT2G45830	DTA2	chr2	+	18865922	18867160	18865922	18866503	18866606	18867160	2462	19,21,21	9,12,15	37,50,61	63,76,57	252	149	0.00235336	0.0144818	0.555,0.509,0.453	0.258,0.28,0.388	0.197
AT4G19500	RPP2A	chr4	+	10626344	10628039	10626344	10627381	10627467	10628039	2470	111108128	12,25,9	103,79,81	32,29,29	235	149	4.32e-05	0.000556019	0.854,0.733,0.9	0.671,0.633,0.639	0.181
AT3G45650	NAXT1	chr3	+	16760347	16761430	16760347	16760868	16760946	16761430	2471	6,14,15	25,78,52	8,11,10	91,66,100	227	149	0.0151637	0.0625671	0.136,0.105,0.159	0.055,0.099,0.062	0.061
AT1G72855	NA	chr1	+	27416524	27419122	27416524	27417004	27417070	27419122	2475	20,28,23	0,3,0	30,56,58	6,3,5	215	149	0.00726437	0.0358126	1.0,0.866,1.0	0.776,0.928,0.889	0.091
AT1G72855	NA	chr1	+	27416524	27419122	27416524	27417724	27417840	27419122	2476	18,14,20	1,8,14	36,44,20	56,31,28	265	149	0.019764	0.0767115	0.91,0.496,0.445	0.265,0.444,0.287	0.285
AT1G07650	NA	chr1	-	2361616	2361812	2361616	2361682	2361760	2361812	2478	119141138	0,10,12	360405322	49,34,23	227	149	0.0103287	0.0471387	1.0,0.902,0.883	0.828,0.887,0.902	0.056
AT2G18750	CBP60C	chr2	+	8125127	8125942	8125127	8125710	8125801	8125942	2480	18,49,29	19,39,20	78,40,58	19,28,13	240	149	0.00523164	0.0274957	0.37,0.438,0.474	0.718,0.47,0.735	-0.214
AT1G65040	HRD1B	chr1	-	24162832	24163379	24162832	24163023	24163236	24163379	2483	163169160	0,3,3	200242290	7,7,7	298	149	0.014041	0.0596292	1.0,0.966,0.964	0.935,0.945,0.954	0.032
AT3G13970	ATG12B	chr3	-	4613905	4614124	4613905	4613968	4614055	4614124	2490	11,2,4	31,39,27	16,7,14	38,35,20	236	149	0.0148416	0.0616764	0.183,0.031,0.086	0.21,0.112,0.306	-0.109
AT1G09160	NA	chr1	-	2952596	2953418	2952596	2953074	2953162	2953418	2495	58,50,105	13,17,8	51,65,33	11,23,38	237	149	0.0267418	0.0972925	0.737,0.649,0.892	0.745,0.64,0.353	0.18
AT5G13960	SUVH4	chr5	+	4502154	4502443	4502154	4502193	4502388	4502443	2499	3,1,3	9,24,18	5,4,7	10,11,12	298	149	0.00532734	0.0278725	0.143,0.02,0.077	0.2,0.154,0.226	-0.113
AT1G34750	NA	chr1	-	12737688	12738196	12737688	12737772	12737869	12738196	2501	1,1,0	32,25,26	7,8,5	90123109	246	149	0.0109811	0.0491507	0.019,0.024,0.0	0.045,0.038,0.027	-0.022
AT1G34750	NA	chr1	-	12737688	12738196	12737688	12737772	12737929	12738196	2502	11,8,5	0,0,0	33,39,31	0,0,8	298	149	0.00198453	0.0126476	1.0,1.0,1.0	1.0,1.0,0.66	0.113
AT2G43920	HOL2	chr2	-	18190253	18190691	18190253	18190340	18190560	18190691	2504	16,33,33	54,73,50	0,2,0	1,7,1	298	149	0.000814488	0.00613308	0.129,0.184,0.248	0.0,0.125,0.0	0.145
AT5G62950	NA	chr5	-	25263025	25263905	25263025	25263154	25263370	25263905	2507	14,11,20	16,21,11	107,93,89	31,57,23	298	149	0.00192499	0.0123529	0.304,0.208,0.476	0.633,0.449,0.659	-0.251
AT1G14580	NA	chr1	+	4989561	4990256	4989561	4989618	4990041	4990256	2509	13,11,19	8,0,5	18,30,19	0,0,0	298	149	5.79e-07	1.33e-05	0.448,1.0,0.655	1.0,1.0,1.0	-0.299
AT4G35020	ARAC3	chr4	+	16673962	16674189	16673962	16674026	16674124	16674189	2514	22,25,12	136114112	12,8,14	143160212	247	149	0.000112204	0.00121965	0.089,0.117,0.061	0.048,0.029,0.038	0.051
AT1G79950	RTEL1	chr1	+	30078127	30079203	30078127	30078233	30078739	30079203	2517	22,19,19	2,4,5	16,15,15	0,1,0	298	149	2.05e-05	0.000299176	0.846,0.704,0.655	1.0,0.882,1.0	-0.226
AT2G36080	ARF31	chr2	-	15149792	15151575	15149792	15149814	15149902	15151575	2522	5,4,6	1,5,3	5,10,9	1,0,3	237	149	0.0270363	0.0982869	0.759,0.335,0.557	0.759,1.0,0.654	-0.254
AT3G28130	NA	chr3	+	10465259	10465946	10465259	10465780	10465880	10465946	2523	2,11,15	55,46,69	4,3,5	39,55,54	249	149	0.0309983	0.108775	0.021,0.125,0.115	0.058,0.032,0.052	0.04
AT5G61560	NA	chr5	+	24753317	24753611	24753317	24753372	24753451	24753611	2525	1,6,5	14,8,8	16,6,7	11,9,7	228	149	0.0298783	0.106128	0.045,0.329,0.29	0.487,0.303,0.395	-0.174
AT1G70620	NA	chr1	+	26627195	26628053	26627195	26627512	26627841	26628053	2535	252297252	2,0,4	298428332	0,33,11	298	149	1.32e-06	2.81e-05	0.984,1.0,0.969	1.0,0.866,0.938	0.05
AT1G70620	NA	chr1	+	26630246	26630582	26630246	26630303	26630504	26630582	2538	182254204	160153167	438557476	159142147	298	149	3.85e-13	3.97e-11	0.363,0.454,0.379	0.579,0.662,0.618	-0.221
AT1G70620	NA	chr1	+	26630246	26631104	26630246	26630582	26630700	26631104	2540	126152112	167185197	316411390	208194188	267	149	1.11e-15	1.84e-13	0.296,0.314,0.241	0.459,0.542,0.537	-0.229
AT5G58260	ndhN	chr5	-	23561210	23561478	23561210	23561296	23561361	23561478	2546	14,5,14	341434365	9,4,2	42,46,23	214	149	0.000450044	0.00375523	0.028,0.008,0.026	0.13,0.057,0.057	-0.061
AT1G16710	HAC12	chr1	+	5720460	5721045	5720460	5720539	5720652	5721045	2556	0,3,1	43,34,43	7,8,7	51,64,73	262	149	0.00095747	0.00696678	0.0,0.048,0.013	0.072,0.066,0.052	-0.043
AT1G01540	NA	chr1	+	197774	198183	197774	197904	197973	198183	2558	22,39,41	321375302	9,20,13	283306299	218	149	7e-05	0.000813519	0.045,0.066,0.085	0.021,0.043,0.029	0.034
novel.39	NA	chr1	-	1943753	1944023	1943753	1943790	1943893	1944023	2564	4,30,8	0,0,0	10,13,3	7,3,4	252	149	9.49e-10	4.9e-08	1.0,1.0,1.0	0.458,0.719,0.307	0.505
AT1G12860	SCRM2	chr1	+	4386018	4386651	4386018	4386189	4386308	4386651	2566	36,37,40	54,78,57	9,7,6	23,36,30	268	149	0.000355994	0.00310018	0.27,0.209,0.281	0.179,0.098,0.1	0.128
AT1G67420	NA	chr1	+	25259735	25260045	25259735	25259899	25259962	25260045	2570	2,1,1	20,13,13	13,11,1	14,35,21	212	149	0.0021627	0.0136151	0.066,0.051,0.051	0.395,0.181,0.032	-0.147
AT1G14520	MIOX1	chr1	-	4968141	4968661	4968141	4968402	4968500	4968661	2573	1,5,5	48,70,31	0,0,0	21,30,33	247	149	0.00729202	0.0358126	0.012,0.041,0.089	0.0,0.0,0.0	0.047
AT1G14520	MIOX1	chr1	-	4969917	4970311	4969917	4970060	4970160	4970311	2574	10,24,15	0,3,9	3,10,16	0,0,0	249	149	1.01e-05	0.000161572	1.0,0.827,0.499	1.0,1.0,1.0	-0.225
AT1G79570	NA	chr1	-	29933930	29934336	29933930	29934094	29934183	29934336	2589	12,32,15	47,60,54	30,10,12	64,101,83	238	149	0.0427046	0.137877	0.138,0.25,0.148	0.227,0.058,0.083	0.056
AT5G17270	NA	chr5	+	5680522	5681404	5680522	5680661	5681072	5681404	2590	4,13,16	13,16,15	0,4,1	13,19,4	298	149	8.77e-05	0.000986148	0.133,0.289,0.348	0.0,0.095,0.111	0.188
AT1G02850	BGLU11	chr1	+	631602	632043	631602	631858	632008	632043	2592	224170230	124143167	121123214	60,71,71	298	149	0.00960174	0.0446991	0.475,0.373,0.408	0.502,0.464,0.601	-0.104
AT1G02850	BGLU11	chr1	+	632527	632806	632527	632615	632715	632806	2593	67,37,62	264206381	26,40,40	117136132	249	149	0.04458	0.142154	0.132,0.097,0.089	0.117,0.15,0.153	-0.034
AT1G08460	HDA8	chr1	+	2672920	2674721	2672920	2673507	2674166	2674721	2597	30,27,42	153175146	25,45,18	278283272	298	149	0.000118087	0.00126608	0.089,0.072,0.126	0.043,0.074,0.032	0.046
AT3G19960	ATM1	chr3	+	6955392	6955781	6955392	6955522	6955634	6955781	2598	9,8,19	38,65,53	8,4,16	62,89,74	261	149	0.0316773	0.110573	0.119,0.066,0.17	0.069,0.025,0.11	0.05
AT1G06960	NA	chr1	+	2137066	2137838	2137066	2137146	2137263	2137838	2599	48,75,62	32,21,29	40,26,55	34,54,34	266	149	0.00748134	0.0365108	0.457,0.667,0.545	0.397,0.212,0.475	0.195
AT1G09140	SR30	chr1	-	2943168	2944246	2943168	2943226	2944168	2944246	2607	175196232	178184122	370386306	179165118	298	149	0.000182703	0.0017908	0.33,0.348,0.487	0.508,0.539,0.565	-0.149
AT2G03640	NA	chr2	-	1106238	1106905	1106238	1106420	1106729	1106905	2628	60,62,56	21,21,17	17,33,23	7,16,22	298	149	0.0398702	0.131374	0.588,0.596,0.622	0.548,0.508,0.343	0.136
AT2G03640	NA	chr2	-	1106238	1106905	1106238	1106431	1106729	1106905	2629	50,59,51	49,60,65	16,32,20	49,66,52	298	149	1.87e-05	0.000277281	0.338,0.33,0.282	0.14,0.195,0.161	0.151
AT3G46960	SKI2	chr3	-	17296725	17297410	17296725	17296986	17297152	17297410	2631	12,10,5	17,15,20	26,40,34	33,25,23	298	149	0.00461373	0.0249249	0.261,0.25,0.111	0.283,0.444,0.425	-0.177
AT4G32350	NA	chr4	+	15617777	15618101	15617777	15617910	15617997	15618101	2633	4,0,0	32,29,17	16,9,8	65,86,57	236	149	0.000881269	0.00651971	0.073,0.0,0.0	0.135,0.062,0.081	-0.068
AT2G01320	NA	chr2	-	155239	155841	155239	155452	155620	155841	2637	17,18,21	93134116	1,8,2	110107100	298	149	7.9e-08	2.4e-06	0.084,0.063,0.083	0.005,0.036,0.01	0.06
AT1G27370	SPL10	chr1	-	9506332	9508542	9506332	9507023	9507211	9508542	2640	91,48,78	6,8,4	30,49,51	0,0,0	298	149	9.35e-07	2.05e-05	0.883,0.75,0.907	1.0,1.0,1.0	-0.153
AT3G47160	NA	chr3	-	17360994	17361668	17360994	17361145	17361630	17361668	2647	7,8,25	1,2,0	6,28,16	5,4,3	298	149	0.00659187	0.0330376	0.778,0.667,1.0	0.375,0.778,0.727	0.188
AT1G06630	NA	chr1	+	2028052	2029199	2028052	2028976	2029049	2029199	2649	3,2,5	37,26,35	0,1,2	40,47,37	222	149	0.00584934	0.0298966	0.052,0.049,0.087	0.0,0.014,0.035	0.046
AT1G80770	PDE318	chr1	+	30355423	30355786	30355423	30355569	30355662	30355786	2653	4,3,11	121133147	6,4,3	36,48,26	242	149	0.0469178	0.148185	0.02,0.014,0.044	0.093,0.049,0.066	-0.043
AT1G01490	NA	chr1	-	181346	182135	181346	181422	182060	182135	2655	26,54,38	370459525	13,43,26	430589546	298	149	0.00214383	0.013516	0.034,0.056,0.035	0.015,0.035,0.023	0.017
AT1G72420	NA	chr1	-	27263134	27263828	27263134	27263199	27263642	27263828	2657	5,9,2	3,6,3	1,2,0	0,3,1	298	149	0.0350366	0.119253	0.455,0.429,0.25	1.0,0.25,0.0	-0.039
AT1G48175	emb2191	chr1	+	17791088	17791303	17791088	17791126	17791236	17791303	2664	35,21,16	37,34,40	29,41,37	24,31,27	259	149	0.00350823	0.0199991	0.352,0.262,0.187	0.41,0.432,0.441	-0.161
AT4G01915	NA	chr4	+	828072	828824	828072	828128	828211	828824	2677	35,43,44	21,19,20	6,4,1	6,4,3	232	149	0.0392671	0.129772	0.517,0.592,0.586	0.391,0.391,0.176	0.246
AT1G35340	NA	chr1	+	12977676	12978148	12977676	12978013	12978079	12978148	2678	36,45,79	278261285	28,19,13	61,67,64	215	149	0.0293063	0.104415	0.082,0.107,0.161	0.241,0.164,0.123	-0.059
AT1G35340	NA	chr1	+	12978079	12978355	12978079	12978148	12978235	12978355	2679	19,20,49	191226285	15,13,12	46,68,68	236	149	0.021846	0.0832619	0.059,0.053,0.098	0.171,0.108,0.1	-0.056
AT1G35340	NA	chr1	+	12978940	12979405	12978940	12979078	12979263	12979405	2680	23,14,22	334317287	14,17,23	92,103,78	298	149	3.89e-07	9.32e-06	0.033,0.022,0.037	0.071,0.076,0.128	-0.061
AT1G35340	NA	chr1	+	12979263	12979930	12979263	12979405	12979588	12979930	2681	27,34,44	352288269	26,16,12	100,92,79	298	149	0.013493	0.0578307	0.037,0.056,0.076	0.115,0.08,0.071	-0.032
AT3G18140	LST8-1	chr3	-	6213068	6213311	6213068	6213148	6213228	6213311	2682	15,17,8	275278354	40,16,18	266267283	229	149	0.000665734	0.00517224	0.034,0.038,0.014	0.089,0.038,0.04	-0.027
AT1G71410	NA	chr1	-	26912725	26913961	26912725	26912748	26912877	26913961	2684	38,38,49	0,0,4	112133116	9,25,18	278	149	3.05e-05	0.00042113	1.0,1.0,0.868	0.87,0.74,0.775	0.161
AT1G01290	CNX3	chr1	+	114618	116407	114618	115339	115960	116407	2685	16,23,32	47,61,28	6,25,16	53,66,63	298	149	0.0115846	0.0512592	0.145,0.159,0.364	0.054,0.159,0.113	0.114
AT3G07980	MAP3KE2	chr3	-	2545102	2545473	2545102	2545254	2545326	2545473	2688	44,33,33	5,3,3	86,88,82	0,3,2	221	149	0.00143911	0.00976071	0.856,0.881,0.881	1.0,0.952,0.965	-0.1
AT1G06470	NA	chr1	+	1970423	1970997	1970423	1970580	1970675	1970997	2689	103138125	0,0,11	137115117	0,0,1	244	149	0.00586015	0.029919	1.0,1.0,0.874	1.0,1.0,0.986	-0.037
AT1G12250	TL20.3	chr1	+	4159564	4159883	4159564	4159750	4159853	4159883	2693	38,48,17	469527458	3,6,8	25,11,10	252	149	0.000152893	0.00156069	0.046,0.051,0.021	0.066,0.244,0.321	-0.171
AT4G12460	ORP2B	chr4	+	7395341	7395788	7395341	7395551	7395680	7395788	2696	28,61,39	3,0,1	36,40,40	3,7,7	278	149	0.000380196	0.00325902	0.833,1.0,0.954	0.865,0.754,0.754	0.138
AT1G73470	NA	chr1	+	27625115	27625485	27625115	27625294	27625406	27625485	2699	29,23,28	94131143	14,17,13	26,58,37	261	149	0.0428714	0.13832	0.15,0.091,0.101	0.235,0.143,0.167	-0.068
AT4G03000	RF298	chr4	+	1324587	1327520	1324587	1326512	1326814	1327520	2703	6,12,20	31,56,50	9,7,8	74,80,54	298	149	0.00265036	0.015909	0.088,0.097,0.167	0.057,0.042,0.069	0.061
AT1G02010	SEC1A	chr1	+	347823	348267	347823	348127	348211	348267	2706	5,2,0	21,19,26	9,24,11	38,17,17	233	149	3.81e-05	0.00050252	0.132,0.063,0.0	0.132,0.474,0.293	-0.235
AT1G02010	SEC1A	chr1	+	348879	349099	348879	348976	349066	349099	2707	0,4,0	24,23,30	2,4,4	24,17,18	239	149	0.0128671	0.0556686	0.0,0.098,0.0	0.049,0.128,0.122	-0.067
AT1G73310	SCPL4	chr1	-	27563011	27563266	27563011	27563057	27563152	27563266	2714	12,8,10	18,35,14	5,10,7	63,80,71	244	149	2.09e-05	0.00030377	0.289,0.122,0.304	0.046,0.071,0.057	0.18
AT3G01435	NA	chr3	-	167717	168030	167717	167834	167930	168030	2715	20,15,14	43,59,63	17,11,9	90,83,97	245	149	0.00243048	0.0148384	0.22,0.134,0.119	0.103,0.075,0.053	0.081
AT3G16520	UGT88A1	chr3	-	5618407	5619629	5618407	5618851	5619407	5619629	2725	538596640	16,3,8	109,84,56	0,0,2	298	149	0.0223968	0.0846669	0.944,0.99,0.976	1.0,1.0,0.933	-0.008
AT1G48520	GATB	chr1	+	17941835	17942172	17941835	17942033	17942103	17942172	2726	5,7,23	150208229	6,10,4	43,58,37	219	149	0.0150157	0.0621218	0.022,0.022,0.064	0.087,0.105,0.069	-0.051
AT4G24580	REN1	chr4	-	12687878	12688407	12687878	12688199	12688272	12688407	2728	2,1,5	7,16,12	0,0,1	4,13,21	222	149	0.000971486	0.00704138	0.161,0.04,0.219	0.0,0.0,0.031	0.13
AT5G09850	MED26C	chr5	-	3062650	3063600	3062650	3063105	3063368	3063600	2735	43,80,78	9,7,3	115133111	17,30,27	298	149	0.00999981	0.0458629	0.705,0.851,0.929	0.772,0.689,0.673	0.117
AT1G25550	HHO3	chr1	+	8977522	8978305	8977522	8977599	8977684	8978305	2742	93136170	393319395	74,110,76	441512396	234	149	1.25e-06	2.68e-05	0.131,0.214,0.215	0.097,0.12,0.109	0.078
AT1G80360	ISS1	chr1	-	30210580	30211097	30210580	30210671	30210761	30211097	2746	35,30,35	69,74,76	61,71,50	38,62,71	239	149	9.9e-05	0.00109229	0.24,0.202,0.223	0.5,0.417,0.305	-0.186
AT1G80170	NA	chr1	-	30154008	30154317	30154008	30154125	30154208	30154317	2751	0,1,2	18,21,22	12,0,2	23,21,23	232	149	0.00241897	0.0147875	0.0,0.03,0.055	0.251,0.0,0.053	-0.073
AT1G05785	NA	chr1	+	1732013	1732657	1732013	1732089	1732373	1732657	2755	5,2,2	30,58,29	18,19,16	91106101	298	149	0.00362086	0.0204903	0.077,0.017,0.033	0.09,0.082,0.073	-0.039
AT1G61560	MLO6	chr1	-	22708467	22709819	22708467	22709321	22709407	22709819	2762	8,3,2	13,15,18	0,2,6	32,36,53	235	149	0.00389447	0.0217871	0.281,0.113,0.066	0.0,0.034,0.067	0.12
AT1G61560	MLO6	chr1	-	22709407	22709690	22709407	22709468	22709622	22709690	2763	18,3,4	17,17,17	4,10,3	22,27,46	298	149	0.0405803	0.132678	0.346,0.081,0.105	0.083,0.156,0.032	0.087
AT1G61560	MLO6	chr1	-	22709622	22709819	22709622	22709652	22709745	22709819	2764	11,4,16	0,0,0	10,9,20	1,5,1	242	149	0.000208077	0.00196889	1.0,1.0,1.0	0.86,0.526,0.925	0.23
AT1G61560	MLO6	chr1	-	22708467	22709819	22708467	22709690	22709783	22709819	2765	9,3,13	14,17,24	2,0,4	19,17,41	242	149	3.33e-05	0.000451009	0.284,0.098,0.25	0.061,0.0,0.057	0.171
AT1G13090	CYP71B28	chr1	+	4461737	4463469	4461737	4462730	4462812	4463469	2772	16,27,26	102,103,92	10,7,4	65,59,67	231	149	0.00223964	0.0139109	0.092,0.145,0.154	0.09,0.071,0.037	0.064
AT3G18750	WNK6	chr3	-	6456505	6456842	6456505	6456543	6456743	6456842	2785	0,5,7	38,64,51	0,0,0	12,9,16	298	149	0.0139001	0.0590848	0.0,0.038,0.064	0.0,0.0,0.0	0.034
AT1G77930	NA	chr1	+	29302025	29302712	29302025	29302163	29302248	29302712	2786	100,84,111	493465472	43,39,44	83,109,99	234	149	1.28e-06	2.74e-05	0.114,0.103,0.13	0.248,0.186,0.221	-0.103
AT1G17930	MAIN	chr1	-	6168375	6168845	6168375	6168454	6168729	6168845	2791	2,4,1	13,19,21	0,0,0	21,27,15	298	149	0.0424255	0.137262	0.071,0.095,0.023	0.0,0.0,0.0	0.063
AT1G01060	LHY	chr1	-	37022	37398	37022	37203	37372	37398	2794	57,127,67	271421359	34,27,15	60,81,69	298	149	0.0365606	0.123356	0.095,0.131,0.085	0.221,0.143,0.098	-0.05
AT3G55600	NA	chr3	+	20620409	20620768	20620409	20620550	20620666	20620768	2800	0,1,2	15,52,23	3,3,6	35,41,24	265	149	0.0049418	0.0263064	0.0,0.011,0.047	0.046,0.04,0.123	-0.05
AT1G02910	LPA1	chr1	-	656133	656505	656133	656234	656316	656505	2811	8,16,13	192228280	12,17,23	75,73,73	231	149	9.93e-10	5.07e-08	0.026,0.043,0.029	0.094,0.131,0.169	-0.099
AT1G49360	NA	chr1	-	18267337	18268715	18267337	18268529	18268661	18268715	2815	6,22,15	19,37,24	49,70,50	58,78,57	281	149	0.0244604	0.0905524	0.143,0.24,0.249	0.309,0.322,0.317	-0.105
AT3G14660	CYP72A13	chr3	+	4925338	4925900	4925338	4925556	4925652	4925900	2818	262181211	509491623	228261205	387443423	245	149	0.00249933	0.0151197	0.238,0.183,0.171	0.264,0.264,0.228	-0.055
AT1G10910	NA	chr1	+	3643453	3644187	3643453	3643582	3643731	3644187	2821	56,59,98	69,74,72	126182141	39,44,18	298	149	3.33e-12	2.87e-10	0.289,0.285,0.405	0.618,0.674,0.797	-0.37
AT1G70180	NA	chr1	+	26427495	26428740	26427495	26428457	26428659	26428740	2828	15,17,16	44,85,94	8,14,6	112,144,80	298	149	0.000205565	0.00195979	0.146,0.091,0.078	0.034,0.046,0.036	0.066
AT1G70180	NA	chr1	+	26428659	26428946	26428659	26428740	26428883	26428946	2829	3,13,12	71,92,113	1,6,4	123167108	292	149	0.000130728	0.00137724	0.021,0.067,0.051	0.004,0.018,0.019	0.033
AT5G25490	NA	chr5	+	8877248	8877904	8877248	8877374	8877559	8877904	2831	2,3,3	4,15,15	18,10,4	20,15,18	298	149	0.0173695	0.0697266	0.2,0.091,0.091	0.31,0.25,0.1	-0.093
AT1G16560	NA	chr1	+	5668572	5669039	5668572	5668709	5668918	5669039	2839	20,17,40	0,0,1	15,37,17	2,3,0	298	149	0.0373413	0.124872	1.0,1.0,0.952	0.789,0.86,1.0	0.101
AT1G10060	ATBCAT-1	chr1	+	3286533	3287292	3286533	3286646	3286722	3287292	2849	4,9,17	97,85,104	1,0,4	25,33,21	225	149	0.0445267	0.142082	0.027,0.066,0.098	0.026,0.0,0.112	0.018
AT4G36090	NA	chr4	-	17078223	17079356	17078223	17078949	17079045	17079356	2850	3,4,3	24,31,31	14,6,21	49,48,49	245	149	0.00623841	0.031504	0.071,0.073,0.056	0.148,0.071,0.207	-0.075
AT5G22860	NA	chr5	-	7639075	7639990	7639075	7639812	7639910	7639990	2853	2,6,3	10,31,18	5,24,11	22,38,11	247	149	0.00407647	0.0225468	0.108,0.105,0.091	0.121,0.276,0.376	-0.156
AT5G22860	NA	chr5	-	7639762	7641125	7639762	7639990	7640969	7641125	2854	2,3,5	15,32,27	1,16,19	30,38,35	298	149	0.0113113	0.0502891	0.063,0.045,0.085	0.016,0.174,0.213	-0.07
AT1G01240	NA	chr1	+	99865	101987	99865	100031	100656	101987	2856	18,24,26	52,71,88	38,32,34	32,59,39	298	149	5.64e-05	0.000678891	0.148,0.145,0.129	0.373,0.213,0.304	-0.156
AT1G01700	ATROPGEF2	chr1	-	259689	260417	259689	260034	260117	260417	2863	2,6,0	6,7,3	11,11,16	6,5,9	232	149	0.00306419	0.0179298	0.176,0.355,0.0	0.541,0.586,0.533	-0.376
AT1G05590	HEXO2	chr1	+	1669349	1670660	1669349	1669527	1669850	1670660	2885	5,5,18	31,44,29	4,5,1	23,39,22	298	149	0.0250596	0.0922558	0.075,0.054,0.237	0.08,0.06,0.022	0.068
AT1G05320	NA	chr1	+	1553606	1553949	1553606	1553759	1553893	1553949	2887	6,9,2	10,34,13	2,9,1	33,27,53	283	149	0.0211568	0.0810341	0.24,0.122,0.075	0.031,0.149,0.01	0.082
AT3G07130	ATPAP15	chr3	-	2255980	2256546	2255980	2256256	2256355	2256546	2889	6,4,0	18,48,45	0,3,1	45,71,64	248	149	0.012599	0.0548595	0.167,0.048,0.0	0.0,0.025,0.009	0.06
AT5G28080	WNK9	chr5	-	10091593	10092210	10091593	10091748	10092172	10092210	2891	6,4,5	0,0,0	50,69,47	10,12,12	298	149	1.74e-06	3.57e-05	1.0,1.0,1.0	0.714,0.742,0.662	0.294
AT5G28080	WNK9	chr5	-	10091593	10092210	10091593	10091821	10092172	10092210	2892	2,1,2	0,0,3	33,35,22	37,37,24	298	149	0.0438878	0.140732	1.0,1.0,0.25	0.308,0.321,0.314	0.436
AT3G14420	GLO1	chr3	+	4821787	4822157	4821787	4821940	4822032	4822157	2904	168237225	607672317004	4,0,8	443462446	241	149	8.11e-06	0.000132725	0.017,0.02,0.019	0.006,0.0,0.011	0.013
AT2G17150	NLP1	chr2	-	7466686	7469222	7466686	7467887	7468213	7469222	2913	19,14,5	26,41,33	5,4,5	59,53,72	298	149	3.85e-06	6.9e-05	0.268,0.146,0.07	0.041,0.036,0.034	0.124
AT1G05870	NA	chr1	-	1771386	1771954	1771386	1771814	1771891	1771954	2921	58,90,77	28,34,33	59,99,72	59,60,38	226	149	0.0204839	0.0787815	0.577,0.636,0.606	0.397,0.521,0.555	0.115
AT1G17920	HDG12	chr1	-	6164920	6165820	6164920	6165161	6165429	6165820	2926	19,9,13	0,1,3	4,8,1	3,1,2	298	149	0.0153551	0.0631885	1.0,0.818,0.684	0.4,0.8,0.2	0.367
AT3G46110	NA	chr3	+	16931990	16932553	16931990	16932397	16932483	16932553	2927	0,2,4	5,9,18	0,0,0	4,2,1	235	149	0.0151931	0.0626327	0.0,0.123,0.123	0.0,0.0,0.0	0.082
AT3G46110	NA	chr3	+	16932647	16933813	16932647	16933355	16933488	16933813	2928	0,2,6	23,10,15	0,1,1	12,7,1	282	149	0.0373385	0.124872	0.0,0.096,0.174	0.0,0.07,0.346	-0.049
AT1G22430	NA	chr1	+	7920827	7921128	7920827	7920892	7921032	7921128	2929	33,74,38	136182157	42,61,28	59,66,51	289	149	6.28e-07	1.43e-05	0.111,0.173,0.111	0.268,0.323,0.221	-0.139
AT5G26160	PMIR2	chr5	+	9142864	9145322	9142864	9143049	9143233	9145322	2931	0,5,2	10,11,12	0,2,1	18,24,41	298	149	0.0133919	0.0574583	0.0,0.185,0.077	0.0,0.04,0.012	0.07
AT2G31751	NA	chr2	-	13501259	13502275	13501259	13501306	13501409	13502275	2934	2,11,11	0,0,0	14,15,25	0,6,0	252	149	0.0119156	0.0523744	1.0,1.0,1.0	1.0,0.596,1.0	0.135
AT1G80245	NA	chr1	+	30174100	30174627	30174100	30174289	30174538	30174627	2936	7,3,6	15,6,4	6,18,15	1,9,9	298	149	0.0142207	0.0601096	0.189,0.2,0.429	0.75,0.5,0.455	-0.296
AT1G17380	TIFY11A	chr1	-	5956496	5957511	5956496	5956587	5956892	5957511	2940	6,11,12	11,25,13	0,0,0	10,19,7	298	149	1.88e-09	9.2e-08	0.214,0.18,0.316	0.0,0.0,0.0	0.237
AT1G11450	NA	chr1	+	3853757	3854111	3853757	3853820	3853994	3854111	2949	5,5,7	35,42,37	3,0,0	14,17,11	298	149	0.0104003	0.0474187	0.067,0.056,0.086	0.097,0.0,0.0	0.037
AT2G20590	RTNLB17	chr2	-	8867537	8867857	8867537	8867660	8867791	8867857	2953	1,2,3	4,8,5	1,0,0	3,6,5	280	149	0.00677094	0.033753	0.117,0.117,0.242	0.151,0.0,0.0	0.108
AT5G40710	NA	chr5	+	16296160	16296475	16296160	16296218	16296401	16296475	2956	8,11,8	34,27,45	0,5,3	41,43,43	298	149	0.000120914	0.00128551	0.105,0.169,0.082	0.0,0.055,0.034	0.089
AT1G06820	CRTISO	chr1	-	2093520	2093906	2093520	2093631	2093792	2093906	2958	7,6,21	109139128	12,16,10	50,47,47	298	149	0.000103921	0.00113871	0.031,0.021,0.076	0.107,0.145,0.096	-0.073
AT2G13650	GONST1	chr2	-	5687737	5688105	5687737	5687835	5687988	5688105	2959	14,10,9	60,62,61	13,16,5	128106133	298	149	0.0210935	0.0809251	0.104,0.075,0.069	0.048,0.07,0.018	0.037
AT2G13650	GONST1	chr2	-	5689496	5690317	5689496	5689561	5689953	5690317	2960	8,29,16	0,0,6	33,36,37	0,0,1	298	149	0.010578	0.0479	1.0,1.0,0.571	1.0,1.0,0.949	-0.126
AT2G13650	GONST1	chr2	-	5689496	5690317	5689496	5689626	5689953	5690317	2961	4,14,5	34,45,48	16,30,21	66,85,71	298	149	0.0332571	0.114284	0.056,0.135,0.05	0.108,0.15,0.129	-0.049
AT1G07728	NA	chr1	+	2394984	2397399	2394984	2396434	2396528	2397399	2964	12,32,28	22,33,25	49,21,40	68,70,73	243	149	0.0406969	0.132966	0.251,0.373,0.407	0.306,0.155,0.251	0.106
AT1G03860	PHB2	chr1	-	980777	981160	980777	980894	980986	981160	2965	6,0,6	340318372	12,6,6	211243205	241	149	0.0114399	0.0507155	0.011,0.0,0.01	0.034,0.015,0.018	-0.015
AT4G15840	NA	chr4	+	9000208	9000405	9000208	9000260	9000355	9000405	2966	23,10,22	64,102,80	5,21,11	99,84,91	244	149	0.0411114	0.13385	0.18,0.056,0.144	0.03,0.132,0.069	0.05
AT1G03905	ABCI19	chr1	+	993399	994206	993399	993951	994045	994206	2971	0,7,0	7,6,2	0,0,1	23,10,13	243	149	0.00728506	0.0358126	0.0,0.417,0.0	0.0,0.0,0.045	0.124
AT5G65685	NA	chr5	-	26275328	26275514	26275328	26275407	26275480	26275514	2988	5,7,19	74109126	17,12,7	39,61,57	222	149	0.00480795	0.0257347	0.043,0.041,0.092	0.226,0.117,0.076	-0.081
AT5G65685	NA	chr5	-	26275328	26276281	26275328	26275583	26275685	26276281	2989	10,17,16	5,0,3	14,17,18	0,0,0	251	149	3.36e-05	0.000452728	0.543,1.0,0.76	1.0,1.0,1.0	-0.232
AT5G65685	NA	chr5	-	26275480	26276606	26275480	26275514	26275748	26276606	2991	42,34,31	86,97,121	37,52,55	26,33,23	298	149	2.29e-14	3.04e-12	0.196,0.149,0.114	0.416,0.441,0.545	-0.314
AT4G14290	NA	chr4	-	8225293	8225969	8225293	8225764	8225869	8225969	2993	31,28,53	1,14,5	134108134	1,3,3	254	149	3.96e-05	0.000515405	0.948,0.54,0.861	0.987,0.955,0.963	-0.185
AT3G20200	NA	chr3	+	7050126	7051030	7050126	7050844	7050957	7051030	3002	1,14,14	0,2,3	2,2,5	0,0,0	262	149	0.01077	0.0485136	1.0,0.799,0.726	1.0,1.0,1.0	-0.158
AT3G20200	NA	chr3	+	7050126	7051030	7050126	7050888	7050957	7051030	3003	0,6,10	1,4,6	2,0,5	1,1,0	218	149	0.0167415	0.0677535	0.0,0.506,0.533	0.578,0.0,1.0	-0.18
AT1G18650	PDCB3	chr1	-	6418837	6419459	6418837	6419264	6419425	6419459	3004	52,32,38	151201171	58,62,37	91,138,83	298	149	2.07e-06	4.18e-05	0.147,0.074,0.1	0.242,0.183,0.182	-0.095
AT5G40240	NA	chr5	-	16084251	16085213	16084251	16084897	16085023	16085213	3005	12,6,14	8,11,20	23,36,16	2,5,7	275	149	2.59e-05	0.000365651	0.448,0.228,0.275	0.862,0.796,0.553	-0.42
AT1G65960	GAD2	chr1	+	24552265	24555969	24552265	24552470	24554207	24555969	3006	11,40,22	1,0,0	26,40,33	6,0,6	298	149	6.04e-05	0.000721074	0.846,1.0,1.0	0.684,1.0,0.733	0.143
AT1G09195	NA	chr1	-	2967939	2968536	2967939	2968254	2968379	2968536	3015	6,9,9	10,18,4	49,54,51	18,23,30	274	149	0.0127114	0.0552451	0.246,0.214,0.55	0.597,0.561,0.48	-0.209
AT1G09195	NA	chr1	-	2967939	2968758	2967939	2968536	2968652	2968758	3020	1,3,4	11,23,17	22,33,5	24,44,44	265	149	0.00216824	0.0136292	0.049,0.068,0.117	0.34,0.297,0.06	-0.154
AT1G09195	NA	chr1	-	2967939	2969494	2967939	2968758	2968969	2969494	3021	0,1,3	22,10,22	5,14,8	21,44,24	298	149	0.000241661	0.00222328	0.0,0.048,0.064	0.106,0.137,0.143	-0.091
AT1G09195	NA	chr1	-	2968969	2969494	2968969	2969077	2969374	2969494	3022	6,11,11	8,12,19	16,10,13	48,54,29	298	149	0.0112725	0.0502129	0.273,0.314,0.224	0.143,0.085,0.183	0.133
AT1G09195	NA	chr1	-	2970362	2971530	2970362	2970721	2971077	2971530	3024	24,42,59	3,12,9	62,63,48	21,26,27	298	149	0.00488669	0.0260661	0.8,0.636,0.766	0.596,0.548,0.471	0.196
AT1G73750	NA	chr1	+	27738643	27739210	27738643	27738744	27738827	27739210	3026	4,2,11	80,78,89	1,0,0	37,24,13	232	149	0.00345659	0.0197531	0.031,0.016,0.074	0.017,0.0,0.0	0.035
AT1G71720	NA	chr1	+	26985376	26985622	26985376	26985502	26985573	26985622	3033	17,3,10	121139128	12,13,27	138139124	220	149	0.0318647	0.11106	0.087,0.014,0.05	0.056,0.06,0.129	-0.031
AT1G56260	TEN1	chr1	-	21065473	21065875	21065473	21065626	21065715	21065875	3034	6,2,2	19,18,30	0,2,0	15,15,12	238	149	0.00575518	0.0295128	0.165,0.065,0.04	0.0,0.077,0.0	0.064
AT1G07890	APX1	chr1	+	2437680	2438123	2437680	2437833	2437992	2438123	3036	27,34,41	64,104,74	22,34,23	79141114	298	149	0.00221703	0.0138259	0.174,0.14,0.217	0.122,0.108,0.092	0.07
AT1G07890	APX1	chr1	+	2439277	2439665	2439277	2439336	2439419	2439665	3037	115103175	393143864970	48,43,67	279434433081	232	149	1.1e-05	0.000173578	0.018,0.015,0.022	0.011,0.008,0.014	0.007
AT2G03505	NA	chr2	+	1064772	1065463	1064772	1064809	1064919	1065463	3038	4,7,0	3,11,4	0,0,0	1,6,11	259	149	1.34e-05	0.000205367	0.434,0.268,0.0	0.0,0.0,0.0	0.234
AT1G76620	NA	chr1	+	28758601	28759332	28758601	28758730	28758813	28759332	3041	10,7,4	7,1,5	4,10,0	13,31,26	232	149	0.000162013	0.00163278	0.478,0.818,0.339	0.165,0.172,0.0	0.433
AT1G16820	NA	chr1	-	5757480	5758314	5757480	5757559	5758185	5758314	3044	10,17,9	2,1,0	16,6,9	2,3,1	298	149	0.0493571	0.153489	0.714,0.895,1.0	0.8,0.5,0.818	0.164
AT5G58940	CRCK1	chr5	+	23798051	23798908	23798051	23798099	23798654	23798908	3045	7,8,3	0,0,0	11,21,22	5,0,0	298	149	0.0383711	0.127518	1.0,1.0,1.0	0.524,1.0,1.0	0.159
AT1G14270	NA	chr1	-	4876360	4876767	4876360	4876468	4876669	4876767	3046	16,17,30	203143194	9,4,14	23,33,25	298	149	0.00172987	0.0113357	0.038,0.056,0.072	0.164,0.057,0.219	-0.091
AT3G29100	VTI13	chr3	-	11076605	11077022	11076605	11076664	11076810	11077022	3051	38,20,31	0,2,0	30,28,24	5,1,5	295	149	0.000165763	0.00164621	1.0,0.835,1.0	0.752,0.934,0.708	0.147
AT2G30370	CHAL	chr2	-	12941989	12942829	12941989	12942189	12942571	12942829	3052	4,2,2	3,1,10	15,15,14	11,1,6	298	149	0.0133789	0.0574583	0.4,0.5,0.091	0.405,0.882,0.538	-0.278
AT5G64520	XRCC2	chr5	+	25789986	25790540	25789986	25790090	25790218	25790540	3055	20,2,2	5,4,0	5,4,2	0,1,1	277	149	0.005137	0.0271519	0.683,0.212,1.0	1.0,0.683,0.518	-0.102
AT5G66160	RMR1	chr5	+	26446606	26447433	26446606	26446704	26446800	26447433	3058	23,29,33	71112103	28,13,43	303265285	245	149	5.22e-09	2.29e-07	0.165,0.136,0.163	0.053,0.029,0.084	0.099
AT1G08230	GAT1	chr1	-	2584799	2586969	2584799	2586519	2586612	2586969	3061	14,9,31	112156147	11,14,20	196228170	242	149	0.0199696	0.0773155	0.071,0.034,0.115	0.033,0.036,0.068	0.028
AT1G60440	PANK1	chr1	-	22268316	22268586	22268316	22268433	22268539	22268586	3062	23,3,17	71,104,65	26,67,21	132,147,93	255	149	0.0281677	0.10129	0.159,0.017,0.133	0.103,0.21,0.117	-0.04
AT4G16143	IMPA2	chr4	-	9133749	9134825	9133749	9134324	9134447	9134825	3063	132145198	206277263	148181150	397575487	272	149	8.76e-09	3.57e-07	0.26,0.223,0.292	0.17,0.147,0.144	0.105
AT1G01650	SPPL4	chr1	-	236672	237023	236672	236784	236864	237023	3064	1,3,14	85131101	9,4,16	93,83,101	229	149	0.0455405	0.144523	0.008,0.015,0.083	0.059,0.03,0.093	-0.025
AT3G19570	SCO3	chr3	+	6800612	6801814	6800612	6801213	6801293	6801814	3071	0,8,4	26,47,31	0,1,0	23,47,28	229	149	0.000560743	0.0045151	0.0,0.1,0.077	0.0,0.014,0.0	0.054
AT3G04443	NA	chr3	-	1178532	1180171	1178532	1179568	1180061	1180171	3075	0,0,0	2,1,2	2,2,2	2,1,2	298	149	0.000242243	0.00222424	0.0,0.0,0.0	0.333,0.5,0.333	-0.389
AT1G18335	NA	chr1	-	6309393	6309653	6309393	6309454	6309587	6309653	3078	13,23,12	11,8,8	4,4,10	9,10,16	282	149	0.00128535	0.00895723	0.384,0.603,0.442	0.19,0.174,0.248	0.272
AT1G08530	NA	chr1	+	2702261	2702681	2702261	2702395	2702580	2702681	3079	1,6,14	70,73,59	4,21,5	27,48,20	298	149	0.00105608	0.00756013	0.007,0.039,0.106	0.069,0.179,0.111	-0.069
AT1G31360	RECQL2	chr1	+	11236926	11237594	11236926	11237129	11237211	11237594	3087	2,0,0	15,25,34	1,6,1	9,40,19	231	149	0.0113093	0.0502891	0.079,0.0,0.0	0.067,0.088,0.033	-0.036
AT3G25690	CHUP1	chr3	+	9353009	9354157	9353009	9353071	9354076	9354157	3089	651702646	6,0,5	122164112	3,6,0	298	149	0.0288065	0.103029	0.982,1.0,0.985	0.953,0.932,1.0	0.027
AT2G30460	UXT2	chr2	-	12976680	12977194	12976680	12976953	12977032	12977194	3091	11,13,18	30,25,34	9,13,8	57,44,51	228	149	0.0019678	0.0125639	0.193,0.254,0.257	0.094,0.162,0.093	0.118
AT2G30460	UXT2	chr2	-	12978632	12978949	12978632	12978677	12978842	12978949	3093	16,28,18	0,10,5	13,20,19	8,21,6	298	149	0.0230728	0.0865493	1.0,0.583,0.643	0.448,0.323,0.613	0.281
AT1G22310	MBD8	chr1	-	7882535	7883824	7882535	7883125	7883196	7883824	3096	49,18,61	4,0,5	36,29,20	9,10,4	220	149	0.000450207	0.00375523	0.892,1.0,0.892	0.73,0.663,0.772	0.206
AT1G16825	RTNLB23	chr1	+	5759649	5760140	5759649	5759791	5760070	5760140	3106	4,9,14	34,22,30	1,1,4	17,19,19	298	149	0.00425253	0.0232986	0.056,0.17,0.189	0.029,0.026,0.095	0.088
AT1G80810	NA	chr1	+	30365051	30365730	30365051	30365289	30365526	30365730	3117	6,2,8	18,19,17	2,4,4	33,32,36	298	149	0.0141841	0.0601096	0.143,0.05,0.19	0.029,0.059,0.053	0.081
AT1G80810	NA	chr1	+	30368219	30369139	30368219	30368294	30368390	30369139	3118	2,0,0	27,27,54	0,8,5	40,53,49	245	149	0.00292722	0.0171715	0.043,0.0,0.0	0.0,0.084,0.058	-0.033
AT1G07880	MPK13	chr1	-	2434437	2435059	2434437	2434621	2434726	2435059	3119	1,4,10	14,11,19	6,12,14	10,0,18	254	149	0.0148414	0.0616764	0.04,0.176,0.236	0.26,1.0,0.313	-0.374
AT1G66460	NA	chr1	-	24790571	24790881	24790571	24790719	24790801	24790881	3122	0,0,2	2,1,1	4,1,5	11,8,11	231	149	0.0272026	0.0988143	0.0,0.0,0.563	0.19,0.075,0.227	0.024
AT2G20080	SPEAR1	chr2	-	8662891	8663637	8662891	8663222	8663561	8663637	3125	3,2,5	10,38,8	5,8,6	243228190	298	149	0.00214406	0.013516	0.13,0.026,0.238	0.01,0.017,0.016	0.117
AT1G19800	TGD1	chr1	+	6846539	6846858	6846539	6846628	6846730	6846858	3130	1,2,6	67,67,71	6,3,8	28,49,35	251	149	0.00275454	0.0163627	0.009,0.017,0.048	0.113,0.035,0.119	-0.064
AT3G54500	NA	chr3	-	20177934	20178491	20177934	20178064	20178160	20178491	3133	64,90,41	291374289	10,11,10	24,30,28	245	149	0.0319723	0.111102	0.118,0.128,0.079	0.202,0.182,0.178	-0.079
AT1G03470	NET3A	chr1	-	867408	867733	867408	867520	867629	867733	3137	7,9,15	0,7,1	2,17,9	12,9,10	258	149	0.00334223	0.0192481	1.0,0.426,0.897	0.088,0.522,0.342	0.457
AT2G04360	NA	chr2	-	1519863	1520111	1519863	1519946	1520012	1520111	3142	4,15,8	107152155	16,19,8	102,109,92	215	149	0.00290354	0.0170542	0.025,0.064,0.035	0.098,0.108,0.057	-0.046
AT2G04360	NA	chr2	-	1520012	1520394	1520012	1520111	1520234	1520394	3143	21,26,13	78131119	30,25,32	62,84,75	272	149	0.000164542	0.00164621	0.129,0.098,0.056	0.21,0.14,0.189	-0.085
AT1G63260	TET10	chr1	-	23466709	23467306	23466709	23467040	23467172	23467306	3149	41,64,60	35,26,24	20,52,20	34,35,20	281	149	0.0219852	0.0836834	0.383,0.566,0.57	0.238,0.441,0.347	0.164
AT1G63260	TET10	chr1	-	23466709	23467306	23466709	23467040	23467248	23467306	3150	69,82,73	20,42,32	46,53,28	32,51,31	298	149	0.000422406	0.00357468	0.633,0.494,0.533	0.418,0.342,0.311	0.196
AT1G63260	TET10	chr1	-	23466759	23467536	23466759	23467306	23467410	23467536	3151	16,18,12	65,121,91	3,10,2	92,75,63	253	149	0.000763097	0.00583078	0.127,0.081,0.072	0.019,0.073,0.018	0.057
AT1G44125	NA	chr1	-	16783003	16783921	16783003	16783197	16783690	16783921	3155	7,13,15	0,0,6	7,13,24	9,9,5	298	149	0.0089353	0.0424039	1.0,1.0,0.556	0.28,0.419,0.706	0.384
AT1G44125	NA	chr1	-	16783003	16786291	16783003	16783921	16784147	16786291	3157	5,4,5	9,10,11	4,16,9	4,9,6	298	149	0.00463861	0.0249722	0.217,0.167,0.185	0.333,0.471,0.429	-0.221
AT1G44125	NA	chr1	-	16783003	16786828	16783003	16783197	16786374	16786828	3158	13,15,12	9,0,0	19,19,23	0,2,0	298	149	0.017524	0.0700659	0.419,1.0,1.0	1.0,0.826,1.0	-0.136
AT1G44125	NA	chr1	-	16783003	16786828	16783003	16783921	16786374	16786828	3159	9,10,11	0,0,0	15,12,13	4,0,5	298	149	5.17e-06	8.93e-05	1.0,1.0,1.0	0.652,1.0,0.565	0.261
AT1G20510	4CLL5	chr1	-	7103942	7104564	7103942	7104010	7104418	7104564	3167	8,14,46	34,52,73	6,7,1	42,18,29	298	149	0.00243801	0.0148454	0.105,0.119,0.24	0.067,0.163,0.017	0.072
AT4G37460	SRFR1	chr4	-	17609177	17609395	17609177	17609268	17609353	17609395	3174	49,41,52	150165178	17,18,13	145136123	234	149	1.85e-06	3.76e-05	0.172,0.137,0.157	0.069,0.078,0.063	0.085
AT1G21560	NA	chr1	+	7554770	7554975	7554770	7554858	7554932	7554975	3179	46,43,59	1,2,6	18,23,26	0,1,0	223	149	0.00393176	0.0219409	0.968,0.935,0.868	1.0,0.939,1.0	-0.056
AT1G21560	NA	chr1	+	7556131	7556628	7556131	7556348	7556539	7556628	3180	8,7,10	51,58,66	0,3,1	46,34,36	298	149	0.00020585	0.00195979	0.073,0.057,0.07	0.0,0.042,0.014	0.048
AT5G57565	NA	chr5	+	23311213	23311437	23311213	23311241	23311383	23311437	3182	19,32,24	0,2,5	24,39,45	0,3,0	291	149	0.00997188	0.0458253	1.0,0.891,0.711	1.0,0.869,1.0	-0.089
AT2G36670	NA	chr2	-	15367172	15367414	15367172	15367302	15367399	15367414	3185	7,13,3	13,21,37	5,2,1	39,42,26	246	149	0.000418297	0.00354637	0.246,0.273,0.047	0.072,0.028,0.023	0.148
AT1G69840	HIR2	chr1	-	26294961	26295649	26294961	26295159	26295447	26295649	3186	10,14,26	2,0,2	5,21,8	7,10,10	298	149	2.52e-06	4.88e-05	0.714,1.0,0.867	0.263,0.512,0.286	0.507
AT1G16750	NA	chr1	-	5729612	5729904	5729612	5729732	5729811	5729904	3193	3,4,6	64,63,51	4,3,8	26,13,20	228	149	0.00598972	0.0304863	0.03,0.04,0.071	0.091,0.131,0.207	-0.096
AT1G10390	NUP98A	chr1	-	3412492	3412874	3412492	3412608	3412707	3412874	3196	12,16,18	99,75,80	22,41,18	69,93,76	248	149	0.00388559	0.0217762	0.068,0.114,0.119	0.161,0.209,0.125	-0.065
AT2G48130	NA	chr2	-	19682508	19685390	19682508	19683832	19684143	19685390	3203	5,0,1	0,1,0	5,1,0	1,0,4	298	149	0.00654255	0.0329138	1.0,0.0,1.0	0.714,1.0,0.0	0.095
AT2G03140	NA	chr2	+	949989	950398	949989	950231	950308	950398	3205	0,3,0	4,3,8	7,11,10	11,5,21	226	149	0.00144945	0.00980222	0.0,0.397,0.0	0.296,0.592,0.239	-0.243
AT1G02670	NA	chr1	+	576849	577592	576849	576912	576993	577592	3208	3,2,2	0,5,2	1,0,0	2,5,3	230	149	0.000168998	0.00167056	1.0,0.206,0.393	0.245,0.0,0.0	0.451
AT1G02670	NA	chr1	+	579878	580130	579878	579967	580049	580130	3209	0,2,0	2,6,3	1,4,0	0,0,3	231	149	0.00226346	0.0140401	0.0,0.177,0.0	1.0,1.0,0.0	-0.608
AT1G49390	NA	chr1	+	18279558	18280154	18279558	18279833	18279906	18280154	3210	2,3,0	15,2,9	11,26,19	28,7,25	222	149	0.00567113	0.0292006	0.082,0.502,0.0	0.209,0.714,0.338	-0.226
AT1G21610	NA	chr1	+	7577220	7577896	7577220	7577346	7577627	7577896	3219	22,6,17	45,58,47	26,39,31	53,75,72	298	149	0.0373512	0.124872	0.196,0.049,0.153	0.197,0.206,0.177	-0.061
AT1G21610	NA	chr1	+	7577627	7577896	7577627	7577756	7577848	7577896	3220	8,11,7	55,52,64	14,50,35	57,88,78	241	149	2.28e-05	0.000325489	0.083,0.116,0.063	0.132,0.26,0.217	-0.116
AT1G21610	NA	chr1	+	7577627	7578162	7577627	7577896	7578051	7578162	3221	20,18,16	63,53,76	18,19,11	80101114	298	149	0.0204136	0.0786416	0.137,0.145,0.095	0.101,0.086,0.046	0.048
AT5G16780	DOT2	chr5	-	5517399	5517861	5517399	5517516	5517611	5517861	3222	6,7,11	18,27,21	18,34,14	37,31,25	244	149	0.0305642	0.10774	0.169,0.137,0.242	0.229,0.401,0.255	-0.112
novel.80	NA	chr1	-	29806802	29808077	29806802	29807930	29808009	29808077	3227	478736691	6,19,13	674840813	45,53,64	228	149	5.39e-12	4.47e-10	0.981,0.962,0.972	0.907,0.912,0.892	0.068
AT3G26932	DRB3	chr3	-	9931152	9932249	9931152	9931372	9931468	9932249	3231	36,31,22	30,36,30	13,26,19	50,49,41	245	149	0.000799839	0.00606208	0.422,0.344,0.308	0.137,0.244,0.22	0.158
AT3G11240	ATE2	chr3	-	3520769	3521188	3520769	3520808	3520947	3521188	3236	6,1,5	16,36,29	6,25,6	36,45,35	288	149	0.0327014	0.112886	0.162,0.014,0.082	0.079,0.223,0.081	-0.042
AT3G25530	GLYR1	chr3	-	9272138	9272458	9272138	9272309	9272379	9272458	3239	45,51,51	516530563	41,38,37	256314250	219	149	0.00569749	0.0292815	0.056,0.061,0.058	0.098,0.076,0.091	-0.03
AT4G00700	NA	chr4	+	285875	288988	285875	286062	286199	288988	3240	7,7,3	0,1,0	19,33,33	3,5,2	286	149	0.000846247	0.006321	1.0,0.785,1.0	0.767,0.775,0.896	0.116
AT1G07420	SMO2-2	chr1	+	2278586	2279117	2278586	2278724	2278971	2279117	3242	14,13,15	96120128	2,13,9	186242181	298	149	2.57e-05	0.000364018	0.068,0.051,0.055	0.005,0.026,0.024	0.04
AT1G72130	NPF5.11	chr1	+	27137432	27138259	27137432	27137606	27137703	27138259	3245	71,120,76	5,2,4	70,82,77	2,0,0	246	149	0.00273557	0.0162942	0.896,0.973,0.92	0.955,1.0,1.0	-0.055
AT1G72130	NPF5.11	chr1	+	27137432	27138259	27137432	27137650	27137735	27138259	3246	51,62,45	83,87,74	41,39,28	116,94,128	234	149	4.47e-05	0.000566993	0.281,0.312,0.279	0.184,0.209,0.122	0.119
AT3G19820	DIM	chr3	-	6880374	6882235	6880374	6881628	6881722	6882235	3252	43,73,51	1,12,1	29,41,28	1,0,0	243	149	0.000135356	0.00141318	0.963,0.789,0.969	0.947,1.0,1.0	-0.075
AT1G05230	HDG2	chr1	-	1516782	1518226	1516782	1517057	1518144	1518226	3267	2,3,19	0,0,1	10,14,6	0,2,8	298	149	0.000230716	0.00215242	1.0,1.0,0.905	1.0,0.778,0.273	0.285
AT1G24706	THO2	chr1	+	8754715	8755558	8754715	8755026	8755176	8755558	3273	27,12,35	45,75,96	8,7,4	106118120	298	149	2.39e-11	1.88e-09	0.231,0.074,0.154	0.036,0.029,0.016	0.126
AT3G17970	OEP64	chr3	+	6151416	6151639	6151416	6151468	6151569	6151639	3283	0,4,2	69,82,84	3,9,5	51,67,73	250	149	0.00238887	0.0146228	0.0,0.028,0.014	0.034,0.074,0.039	-0.035
AT1G17090	NA	chr1	-	5842167	5843267	5842167	5842858	5843210	5843267	3290	6,6,6	7,3,1	2,3,1	4,4,2	298	149	0.0472685	0.148814	0.3,0.5,0.75	0.2,0.273,0.2	0.292
AT3G09830	PCRK1	chr3	+	3016489	3017576	3016489	3016804	3017142	3017576	3292	13,5,13	3,4,9	6,18,15	21,18,14	298	149	0.0355014	0.120482	0.684,0.385,0.419	0.125,0.333,0.349	0.227
AT3G59660	BAGP1	chr3	-	22034634	22034847	22034634	22034696	22034783	22034847	3295	46,49,48	90,37,58	44,72,67	113122206	236	149	0.00401225	0.0222445	0.244,0.455,0.343	0.197,0.271,0.17	0.135
AT1G48490	NA	chr1	-	17928053	17928930	17928053	17928633	17928718	17928930	3299	46,97,63	7,9,0	102128146	32,17,23	234	149	0.00256614	0.0154634	0.807,0.873,1.0	0.67,0.827,0.802	0.127
AT3G63340	NA	chr3	-	23392347	23392576	23392347	23392402	23392493	23392576	3300	11,12,25	76,84,102	10,6,13	150149146	240	149	5.57e-05	0.000673678	0.082,0.081,0.132	0.04,0.024,0.052	0.06
AT1G11070	NA	chr1	-	3690705	3691133	3690705	3690858	3690968	3691133	3305	5,6,0	4,2,3	0,0,2	7,2,0	259	149	0.0302979	0.10729	0.418,0.633,0.0	0.0,0.0,1.0	0.017
AT1G16720	HCF173	chr1	+	5725668	5725902	5725668	5725725	5725824	5725902	3308	37,35,22	139216521461	1,12,2	62,88,92	248	149	0.0147214	0.0614516	0.016,0.013,0.009	0.01,0.076,0.013	-0.02
AT2G17850	NA	chr2	-	7760004	7760261	7760004	7760109	7760207	7760261	3313	1,1,0	26,25,23	4,12,6	45,51,50	247	149	8.46e-05	0.00095687	0.023,0.024,0.0	0.051,0.124,0.068	-0.065
AT2G17850	NA	chr2	-	7760379	7760839	7760379	7760530	7760626	7760839	3314	0,2,2	44,26,31	8,6,17	97,63,84	245	149	0.000764302	0.00583078	0.0,0.045,0.038	0.048,0.055,0.11	-0.043
AT1G27900	NA	chr1	-	9716178	9716607	9716178	9716339	9716537	9716607	3326	15,18,13	48,58,58	7,6,5	47,33,31	298	149	0.0438672	0.140732	0.135,0.134,0.101	0.069,0.083,0.075	0.048
AT3G07760	NA	chr3	+	2476714	2477733	2476714	2476776	2477540	2477733	3330	21,21,34	272306281	18,26,9	578732686	298	149	2.1e-09	1.02e-07	0.037,0.033,0.057	0.015,0.017,0.007	0.029
AT3G07760	NA	chr3	+	2476714	2477733	2476714	2477441	2477540	2477733	3332	14,20,32	0,2,1	22,30,11	4,0,8	248	149	0.0041719	0.0229652	1.0,0.857,0.951	0.768,1.0,0.452	0.196
AT1G07350	SR45A	chr1	-	2258538	2259152	2258538	2258845	2259002	2259152	3338	54,71,59	46,58,53	45,54,52	111,117,97	298	149	2.73e-08	9.68e-07	0.37,0.38,0.358	0.169,0.188,0.211	0.18
AT1G69280	NA	chr1	-	26046782	26048190	26046782	26046896	26047006	26048190	3342	4,1,2	1,0,0	9,13,7	2,2,2	259	149	0.00149799	0.0100719	0.697,1.0,1.0	0.721,0.789,0.668	0.173
AT5G40540	NA	chr5	+	16236980	16238316	16236980	16237760	16238183	16238316	3343	1,11,6	24,35,35	0,1,0	48,55,40	298	149	1.06e-06	2.3e-05	0.02,0.136,0.079	0.0,0.009,0.0	0.075
AT1G26160	NA	chr1	-	9045084	9045319	9045084	9045121	9045239	9045319	3346	13,8,10	183189219	4,10,21	130,108,92	267	149	0.0115083	0.05097	0.038,0.023,0.025	0.017,0.049,0.113	-0.031
AT2G02470	AL6	chr2	+	654135	654985	654135	654262	654363	654985	3351	19,24,17	51,49,71	63,40,48	65,52,50	250	149	3.41e-06	6.26e-05	0.182,0.226,0.125	0.366,0.314,0.364	-0.17
AT1G80060	NA	chr1	-	30114448	30116554	30114448	30115183	30115266	30116554	3362	7,1,4	4,3,0	1,11,25	1,1,1	232	149	0.0128098	0.0556208	0.529,0.176,1.0	0.391,0.876,0.941	-0.168
AT1G68340	NA	chr1	-	25613925	25614594	25613925	25614445	25614516	25614594	3368	1,0,0	21,11,8	5,0,4	19,29,27	220	149	0.00494306	0.0263064	0.031,0.0,0.0	0.151,0.0,0.091	-0.07
AT4G17310	NA	chr4	-	9685185	9686024	9685185	9685454	9685665	9686024	3372	8,8,10	0,0,1	10,13,9	7,5,10	298	149	4.78e-08	1.55e-06	1.0,1.0,0.833	0.417,0.565,0.31	0.514
AT4G17310	NA	chr4	-	9685185	9686024	9685185	9685454	9685902	9686024	3373	14,18,25	0,0,2	19,14,10	0,12,5	298	149	9.69e-05	0.00107159	1.0,1.0,0.862	1.0,0.368,0.5	0.331
AT2G39300	NA	chr2	-	16410796	16412552	16410796	16412091	16412193	16412552	3377	26,18,18	0,6,4	82,80,76	4,2,5	251	149	0.0496783	0.154178	1.0,0.64,0.728	0.924,0.96,0.9	-0.139
AT1G65280	NA	chr1	+	24245121	24245893	24245121	24245407	24245488	24245893	3381	14,24,26	148182146	53,45,38	145146140	230	149	1.68e-06	3.48e-05	0.058,0.079,0.103	0.191,0.166,0.15	-0.089
AT1G77280	NA	chr1	-	29034402	29034822	29034402	29034630	29034712	29034822	3382	11,22,24	0,1,0	32,33,30	3,2,7	231	149	7.28e-05	0.000840864	1.0,0.934,1.0	0.873,0.914,0.734	0.138
AT1G50460	HKL1	chr1	+	18696590	18696993	18696590	18696718	18696914	18696993	3384	17,35,26	50,69,41	13,23,30	110,90,100	298	149	0.000218269	0.00205279	0.145,0.202,0.241	0.056,0.113,0.13	0.096
AT1G75060	NA	chr1	-	28181658	28181887	28181658	28181727	28181824	28181887	3389	0,1,0	8,19,20	0,14,0	8,27,14	246	149	0.00015318	0.00156069	0.0,0.031,0.0	0.0,0.239,0.0	-0.069
AT1G27110	NA	chr1	-	9413355	9413621	9413355	9413440	9413531	9413621	3390	1,3,1	2,7,6	1,0,0	15,13,9	240	149	0.0246353	0.0911269	0.237,0.21,0.094	0.04,0.0,0.0	0.167
AT2G35940	BLH1	chr2	-	15090856	15092115	15090856	15091786	15092066	15092115	3394	12,32,33	57,55,88	103,95,98	13,24,18	298	149	0	0	0.095,0.225,0.158	0.798,0.664,0.731	-0.572
AT1G16010	MRS2-1	chr1	-	5497390	5497720	5497390	5497437	5497526	5497720	3401	14,29,18	80,95,85	5,17,28	99118123	238	149	0.0346611	0.118235	0.099,0.16,0.117	0.031,0.083,0.125	0.046
AT1G80820	CCR2	chr1	+	30371331	30372799	30371331	30371684	30372273	30372799	3406	6,4,14	33,19,21	6,2,2	34,43,41	298	149	0.000640277	0.00503338	0.083,0.095,0.25	0.081,0.023,0.024	0.1
AT2G24600	NA	chr2	-	10452420	10453359	10452420	10452749	10452908	10453359	3411	25,19,66	6,17,4	8,4,7	1,1,0	298	149	0.00160631	0.0106765	0.676,0.358,0.892	0.8,0.667,1.0	-0.18
AT1G35220	NA	chr1	+	12909514	12910138	12909514	12909632	12910041	12910138	3414	5,9,10	30,49,53	26,19,19	61,52,91	298	149	0.0238926	0.0889464	0.077,0.084,0.086	0.176,0.154,0.095	-0.059
AT1G80780	NA	chr1	+	30357999	30359555	30357999	30358295	30358378	30359555	3418	293400314	130121130	248257215	197227246	232	149	1.07e-12	9.91e-11	0.591,0.68,0.608	0.447,0.421,0.36	0.217
AT2G17840	ERD7	chr2	-	7755604	7756282	7755604	7756100	7756197	7756282	3420	59,2,104	186227177	20,12,13	658725649	246	149	0	0	0.161,0.005,0.262	0.018,0.01,0.012	0.129
AT4G34430	CHB3	chr4	+	16464639	16465323	16464639	16465061	16465136	16465323	3423	58,80,119	0,0,0	110,136,75	5,3,1	224	149	0.0328109	0.113086	1.0,1.0,1.0	0.936,0.968,0.98	0.039
AT1G04160	XI-B	chr1	+	1095517	1095721	1095517	1095574	1095664	1095721	3426	0,6,4	5,19,10	5,0,1	36,31,29	239	149	0.00821231	0.0396204	0.0,0.164,0.2	0.08,0.0,0.021	0.088
AT2G26540	UROS	chr2	-	11287866	11288204	11287866	11288001	11288118	11288204	3427	15,30,12	242245265	6,12,8	37,29,46	266	149	0.000470902	0.0038929	0.034,0.064,0.025	0.083,0.188,0.089	-0.079
AT5G50160	FRO8	chr5	+	20416249	20416758	20416249	20416435	20416520	20416758	3436	10,7,5	35,27,49	2,2,6	0,0,4	234	149	0.000188964	0.00184082	0.154,0.142,0.061	1.0,1.0,0.489	-0.711
AT2G42640	NA	chr2	-	17759613	17759833	17759613	17759633	17759709	17759833	3438	0,2,1	5,14,15	3,9,5	9,24,10	225	149	0.000427919	0.00359514	0.0,0.086,0.042	0.181,0.199,0.249	-0.167
AT3G17100	BHLH147	chr3	+	5831135	5832733	5831135	5831383	5831465	5832733	3440	100162117	251293226	210252243	616618585	231	149	0.0403377	0.132164	0.204,0.263,0.25	0.18,0.208,0.211	0.039
AT1G29120	NA	chr1	+	10176986	10177190	10176986	10177042	10177137	10177190	3442	8,18,16	154172133	53,45,36	243217208	244	149	3.41e-05	0.000457465	0.031,0.06,0.068	0.118,0.112,0.096	-0.056
AT1G29170	SCAR3	chr1	-	10190529	10190839	10190529	10190646	10190746	10190839	3449	33,39,18	34,48,27	12,18,8	27,25,26	249	149	0.0369593	0.124339	0.367,0.327,0.285	0.21,0.301,0.155	0.104
AT1G48510	NA	chr1	+	17935118	17935526	17935118	17935210	17935296	17935526	3451	0,6,1	3,3,1	0,0,0	1,2,4	235	149	0.000864002	0.00641238	0.0,0.559,0.388	0.0,0.0,0.0	0.316
AT2G02760	UBC2	chr2	+	773683	774144	773683	773924	774003	774144	3456	3,18,0	0,0,9	5,3,2	4,24,5	228	149	0.0115971	0.0512644	1.0,1.0,0.0	0.45,0.076,0.207	0.422
AT5G26680	NA	chr5	-	9311445	9312304	9311445	9311956	9312085	9312304	3458	7,4,4	5,6,16	8,16,2	4,7,0	278	149	0.0177195	0.0706384	0.429,0.263,0.118	0.517,0.551,1.0	-0.419
AT2G44480	BGLU17	chr2	+	18360883	18361301	18360883	18360971	18361048	18361301	3463	3,1,6	2,3,3	5,1,3	28,6,8	226	149	0.0148391	0.0616764	0.497,0.18,0.569	0.105,0.099,0.198	0.281
AT3G24530	NA	chr3	-	8947109	8947396	8947109	8947208	8947285	8947396	3467	3,0,0	36,78,74	8,2,4	70,60,64	226	149	0.00311597	0.0181641	0.052,0.0,0.0	0.07,0.022,0.04	-0.027
AT1G18773	NA	chr1	+	6475107	6475942	6475107	6475215	6475363	6475942	3472	3,6,7	3,0,0	0,2,0	7,5,3	297	149	2.85e-08	1e-06	0.334,1.0,1.0	0.0,0.167,0.0	0.722
AT1G23020	FRO3	chr1	-	8153179	8153632	8153179	8153347	8153451	8153632	3474	163161134	54,50,59	171227221	26,32,24	253	149	3.87e-09	1.71e-07	0.64,0.655,0.572	0.795,0.807,0.844	-0.193
AT1G29890	NA	chr1	+	10465262	10465785	10465262	10465412	10465529	10465785	3479	1,3,0	117178159	2,2,17	93145127	266	149	0.000898954	0.00661893	0.005,0.009,0.0	0.012,0.008,0.07	-0.025
AT2G06005	FIP1	chr2	+	2335587	2335831	2335587	2335680	2335768	2335831	3483	6,0,5	17,24,17	0,2,3	31,40,31	237	149	0.00977213	0.0452204	0.182,0.0,0.156	0.0,0.03,0.057	0.084
AT2G41640	NA	chr2	+	17360962	17362601	17360962	17361040	17361177	17362601	3487	5,7,27	20,34,56	10,0,0	46,75,41	286	149	5.38e-07	1.26e-05	0.115,0.097,0.201	0.102,0.0,0.0	0.104
AT1G12750	RBL6	chr1	-	4346452	4346918	4346452	4346729	4346845	4346918	3489	0,1,7	65,100,58	7,8,12	35,74,85	265	149	0.000148448	0.00152925	0.0,0.006,0.064	0.101,0.057,0.074	-0.054
AT1G12750	RBL6	chr1	-	4347423	4348390	4347423	4347537	4348240	4348390	3490	29,24,55	16,21,9	18,24,27	1,6,5	298	149	0.0321446	0.111368	0.475,0.364,0.753	0.9,0.667,0.73	-0.235
AT1G30475	NA	chr1	-	10789632	10790241	10789632	10789719	10790008	10790241	3493	2,6,6	7,19,16	2,3,1	13,16,16	298	149	0.0351473	0.119504	0.125,0.136,0.158	0.071,0.086,0.03	0.077
AT1G08820	PVA22	chr1	-	2824363	2824915	2824363	2824476	2824791	2824915	3503	0,2,8	2,1,3	1,0,1	10,2,1	298	149	0.00152397	0.010217	0.0,0.5,0.571	0.048,0.0,0.333	0.23
AT4G31240	NA	chr4	-	15177881	15178849	15177881	15178034	15178469	15178849	3505	5,18,14	16,13,8	15,34,17	62,50,57	298	149	0.028259	0.10154	0.135,0.409,0.467	0.108,0.254,0.13	0.173
AT1G18415	NA	chr1	-	6344771	6345787	6344771	6345051	6345239	6345787	3508	6,6,5	25,21,13	11,13,13	7,3,18	298	149	0.000344697	0.00301593	0.107,0.125,0.161	0.44,0.684,0.265	-0.332
AT1G31070	GLCNAC1PUT1	chr1	+	11087668	11087918	11087668	11087736	11087803	11087918	3509	31,4,28	119146102	48,31,25	341354310	216	149	0.0346933	0.118258	0.152,0.019,0.159	0.089,0.057,0.053	0.044
AT1G66940	NA	chr1	-	24973464	24973602	24973464	24973491	24973578	24973602	3514	6,17,10	127136143	0,0,0	33,31,27	236	149	6.21e-05	0.00073807	0.029,0.073,0.042	0.0,0.0,0.0	0.048
AT1G48260	CIPK17	chr1	-	17815951	17816972	17815951	17816023	17816216	17816972	3517	2,3,3	0,0,0	23,26,32	2,0,9	298	149	3.44e-05	0.000459666	1.0,1.0,1.0	0.852,1.0,0.64	0.169
AT1G48260	CIPK17	chr1	-	17815951	17816972	17815951	17816023	17816498	17816972	3518	5,1,3	0,0,0	50,36,28	3,1,6	298	149	9.1e-05	0.00101433	1.0,1.0,1.0	0.893,0.947,0.7	0.153
AT3G27300	G6PD5	chr3	-	10086114	10086488	10086114	10086332	10086411	10086488	3522	0,0,2	1,7,29	0,8,6	14,41,10	228	149	0.000931219	0.00680258	0.0,0.0,0.043	0.0,0.113,0.282	-0.117
AT1G61810	BGLU45	chr1	+	22832191	22832487	22832191	22832294	22832378	22832487	3530	0,1,0	8,18,24	8,8,1	41,58,26	233	149	0.000226224	0.00211476	0.0,0.034,0.0	0.111,0.081,0.024	-0.061
AT1G28960	ATNUDT15	chr1	-	10109925	10110359	10109925	10110022	10110161	10110359	3532	74,99,45	47,46,73	146103136	164226186	288	149	0.0158252	0.064608	0.449,0.527,0.242	0.315,0.191,0.274	0.146
AT1G67060	NA	chr1	+	25037052	25038168	25037052	25037198	25038083	25038168	3534	6,10,11	5,4,9	29,15,9	1,4,5	298	149	0.0256725	0.0939908	0.375,0.556,0.379	0.935,0.652,0.474	-0.25
AT1G32127	NA	chr1	+	11556743	11557521	11556743	11557077	11557160	11557521	3536	7,4,0	25,22,20	19,27,38	60,63,47	232	149	0.000589333	0.00469646	0.152,0.105,0.0	0.169,0.216,0.342	-0.157
AT1G30540	NA	chr1	-	10817104	10817491	10817104	10817235	10817321	10817491	3537	9,3,4	65,50,63	0,0,1	68,62,80	235	149	8.98e-05	0.00100298	0.081,0.037,0.039	0.0,0.0,0.008	0.05
AT1G16489	NA	chr1	+	5629981	5630314	5629981	5630118	5630226	5630314	3542	10,7,13	17,5,11	32,46,37	2,4,9	257	149	1e-07	2.94e-06	0.254,0.448,0.407	0.903,0.87,0.704	-0.456
AT4G34680	GATA3	chr4	+	16553144	16553981	16553144	16553479	16553694	16553981	3544	20,43,51	0,7,2	133109106	13,26,16	298	149	0.0264918	0.0964584	1.0,0.754,0.927	0.836,0.677,0.768	0.133
AT2G48100	NA	chr2	+	19672191	19672530	19672191	19672380	19672449	19672530	3549	35,63,48	105157142	16,54,21	159176145	218	149	0.000165011	0.00164621	0.186,0.215,0.188	0.064,0.173,0.09	0.087
AT2G01830	AHK4	chr2	-	366886	368357	366886	367431	367954	368357	3551	10,3,2	0,5,6	9,15,33	0,0,3	298	149	0.000528684	0.00428668	1.0,0.231,0.143	1.0,1.0,0.846	-0.491
AT2G01830	AHK4	chr2	-	366886	368357	366886	367436	367954	368357	3552	11,3,0	4,5,4	7,15,31	1,8,5	298	149	0.00976408	0.0452204	0.579,0.231,0.0	0.778,0.484,0.756	-0.403
AT3G11520	CYCB1-3	chr3	-	3625285	3626294	3625285	3625619	3625707	3626294	3556	0,0,2	5,19,15	2,2,4	17,27,32	237	149	0.028714	0.102915	0.0,0.0,0.077	0.069,0.044,0.073	-0.036
AT1G20620	CAT3	chr1	+	7143132	7144303	7143132	7144105	7144206	7144303	3557	16,31,21	44,23,30	50,44,44	14,21,21	250	149	5.06e-05	0.000623751	0.178,0.445,0.294	0.68,0.555,0.555	-0.291
AT1G10830	Z-ISO	chr1	-	3606500	3606961	3606500	3606710	3606814	3606961	3568	0,4,0	132100170	4,5,3	35,45,39	253	149	0.000602615	0.00477773	0.0,0.023,0.0	0.063,0.061,0.043	-0.048
AT1G34020	URGT6	chr1	+	12366830	12367488	12366830	12367011	12367274	12367488	3581	16,24,23	79,92,119	39,40,32	64,83,95	298	149	0.000122198	0.00129324	0.092,0.115,0.088	0.234,0.194,0.144	-0.092
AT1G03620	NA	chr1	-	905666	906023	905666	905784	905910	906023	3582	9,3,0	3,1,1	4,12,3	0,0,0	275	149	0.00157763	0.0105463	0.619,0.619,0.0	1.0,1.0,1.0	-0.587
AT3G54230	SUA	chr3	+	20073031	20073471	20073031	20073305	20073402	20073471	3586	60,92,78	70,49,34	54,69,54	74,113,81	246	149	0.000520895	0.00423832	0.342,0.532,0.582	0.307,0.27,0.288	0.197
AT3G54230	SUA	chr3	+	20073798	20074144	20073798	20073919	20074103	20074144	3587	32,82,58	42,40,25	86,118,84	41,37,25	298	149	0.0372533	0.124872	0.276,0.506,0.537	0.512,0.615,0.627	-0.145
AT1G69750	COX19-2	chr1	+	26235212	26236361	26235212	26235354	26235776	26236361	3590	3,4,2	38,36,26	0,0,0	9,25,10	298	149	0.0239849	0.0892185	0.038,0.053,0.037	0.0,0.0,0.0	0.043
AT1G51740	SYP81	chr1	+	19189303	19189595	19189303	19189387	19189490	19189595	3600	9,11,8	47,70,51	8,7,4	66,80,66	252	149	0.047396	0.149023	0.102,0.085,0.085	0.067,0.049,0.035	0.04
AT1G13000	NA	chr1	-	4436715	4437005	4436715	4436790	4436884	4437005	3601	13,27,23	75,63,82	16,14,10	106140104	243	149	0.000114006	0.00123179	0.096,0.208,0.147	0.085,0.058,0.056	0.084
AT1G34770	NA	chr1	+	12746427	12746671	12746427	12746553	12746622	12746671	3602	13,3,6	13,10,5	2,1,1	9,1,8	218	149	0.00882746	0.0419881	0.406,0.17,0.451	0.132,0.406,0.079	0.137
AT2G42380	BZIP34	chr2	-	17646884	17647700	17646884	17647377	17647573	17647700	3605	24,28,28	166139131	11,6,12	117,116,90	298	149	0.00123309	0.00861491	0.067,0.092,0.097	0.045,0.025,0.063	0.041
AT2G42380	BZIP34	chr2	-	17647573	17647905	17647573	17647700	17647814	17647905	3606	18,36,14	139153154	5,4,7	98,98,111	263	149	3.17e-05	0.000434922	0.068,0.118,0.049	0.028,0.023,0.034	0.05
AT1G35460	BHLH80	chr1	+	13041268	13041744	13041268	13041334	13041675	13041744	3613	0,0,3	102,92,91	3,12,2	60,101,90	298	149	0.00283487	0.0167354	0.0,0.0,0.016	0.024,0.056,0.011	-0.025
AT5G09175	NA	chr5	-	25617178	25618113	25617178	25617701	25617987	25618113	3619	28,16,11	0,0,3	12,24,35	1,3,11	298	149	0.00347585	0.0198388	1.0,1.0,0.647	0.857,0.8,0.614	0.125
AT5G09175	NA	chr5	-	25617178	25618474	25617178	25618113	25618305	25618474	3620	11,9,25	0,0,2	8,16,10	5,5,3	298	149	5.53e-06	9.45e-05	1.0,1.0,0.862	0.444,0.615,0.625	0.393
AT4G26555	FKBP16-1	chr4	-	13404788	13404997	13404788	13404859	13404951	13404997	3621	145150161	318298378	87,75,68	94,86,70	241	149	3.37e-07	8.24e-06	0.22,0.237,0.208	0.364,0.35,0.375	-0.141
AT1G60545	NA	chr1	+	22302305	22304128	22302305	22303894	22303963	22304128	3622	28,38,23	0,1,2	38,33,48	2,1,9	218	149	0.00535431	0.027888	1.0,0.963,0.887	0.929,0.958,0.785	0.059
AT5G59490	NA	chr5	-	23982620	23983331	23982620	23983089	23983265	23983331	3626	2,4,8	8,17,21	6,2,2	33,54,46	298	149	0.00329243	0.019002	0.111,0.105,0.16	0.083,0.018,0.021	0.085
AT2G20815	QWRF3	chr2	+	8959254	8960923	8959254	8960041	8960128	8960923	3630	4,3,2	6,3,1	14,9,19	2,0,3	236	149	0.000164574	0.00164621	0.296,0.387,0.558	0.815,1.0,0.8	-0.458
AT3G26680	SNM1	chr3	+	9803418	9804282	9803418	9803518	9803607	9804282	3635	41,29,24	4,0,0	56,76,73	4,17,16	238	149	0.000154627	0.00156855	0.865,1.0,1.0	0.898,0.737,0.741	0.163
AT1G19360	RRA3	chr1	-	6692040	6692566	6692040	6692297	6692382	6692566	3636	130189134	14,21,1	207229256	6,9,6	234	149	0.00206122	0.0130888	0.855,0.851,0.988	0.956,0.942,0.964	-0.056
AT1G79880	LA2	chr1	-	30047899	30048203	30047899	30048049	30048124	30048203	3637	65,30,39	7,20,26	32,19,17	23,34,16	224	149	0.0125752	0.0548155	0.861,0.499,0.499	0.481,0.271,0.414	0.231
AT2G45660	SOC1	chr2	-	18808158	18808364	18808158	18808200	18808322	18808364	3639	24,5,20	61,54,56	4,2,0	16,31,2	271	149	0.00805737	0.0389537	0.178,0.048,0.164	0.121,0.034,0.0	0.078
AT5G06770	NA	chr5	-	2090702	2092166	2090702	2091519	2092105	2092166	3645	3,12,11	48,56,28	12,17,8	20,27,18	298	149	0.000802617	0.00607322	0.03,0.097,0.164	0.231,0.239,0.182	-0.12
AT2G39950	NA	chr2	-	16678034	16679772	16678034	16678278	16678966	16679772	3648	0,2,9	7,17,24	20,22,5	23,24,32	298	149	0.0114355	0.0507155	0.0,0.056,0.158	0.303,0.314,0.072	-0.158
AT2G39950	NA	chr2	-	16678034	16679772	16678034	16679426	16679656	16679772	3652	12,12,30	0,10,0	10,37,34	3,20,16	298	149	0.0102929	0.0470216	1.0,0.375,1.0	0.625,0.481,0.515	0.251
AT1G03960	B''EPSILON	chr1	+	1017057	1017481	1017057	1017183	1017331	1017481	3656	0,10,0	34,33,54	1,0,0	39,31,26	297	149	0.0254186	0.0934296	0.0,0.132,0.0	0.013,0.0,0.0	0.04
AT5G19400	SMG7	chr5	+	6542089	6544285	6542089	6543281	6543377	6544285	3660	306358396	0,1,3	576717548	0,28,11	245	149	4.3e-05	0.000555348	1.0,0.995,0.988	1.0,0.94,0.968	0.025
AT3G21755	NA	chr3	-	7666297	7669480	7666297	7666946	7667123	7669480	3662	74,93,71	0,3,5	1,4,1	0,0,0	298	149	0.0125329	0.0547255	1.0,0.939,0.877	1.0,1.0,1.0	-0.061
AT3G21755	NA	chr3	-	7666297	7669480	7666297	7667043	7667123	7669480	3663	73,82,61	10,3,9	1,4,0	2,0,2	229	149	0.0400189	0.131584	0.826,0.947,0.815	0.245,1.0,0.0	0.448
AT1G45010	NA	chr1	-	17013941	17014840	17013941	17014037	17014720	17014840	3665	2,1,7	49,60,46	7,11,9	39,46,27	298	149	0.000191113	0.00184981	0.02,0.008,0.071	0.082,0.107,0.143	-0.078
AT1G55810	UKL3	chr1	+	20860506	20861414	20860506	20860710	20861270	20861414	3673	44,49,49	15,20,22	90,94,74	17,34,13	298	149	0.04341	0.139573	0.595,0.551,0.527	0.726,0.58,0.74	-0.124
AT1G55810	UKL3	chr1	+	20863325	20863558	20863325	20863419	20863485	20863558	3675	15,51,28	191229181	44,46,38	392425379	215	149	0.0372592	0.124872	0.052,0.134,0.097	0.072,0.07,0.065	0.025
AT1G47500	RBP47C'	chr1	+	17433882	17434155	17433882	17433941	17434024	17434155	3677	11,7,10	97,104,99	18,11,20	62,65,78	232	149	0.000264233	0.00239303	0.068,0.041,0.061	0.157,0.098,0.141	-0.075
AT5G67520	APK4	chr5	+	26940311	26940578	26940311	26940396	26940531	26940578	3680	0,0,0	8,11,9	11,10,9	62,89,61	284	149	0.00010521	0.00115013	0.0,0.0,0.0	0.085,0.056,0.072	-0.071
AT3G55170	RPL35C	chr3	-	20452909	20453435	20452909	20453210	20453278	20453435	3682	28,44,23	230225243	7,15,5	160203191	217	149	2.08e-06	4.18e-05	0.077,0.118,0.061	0.029,0.048,0.018	0.054
AT1G48230	NA	chr1	+	17806593	17806862	17806593	17806701	17806830	17806862	3690	15,23,16	82,88,97	11,15,9	147154129	278	149	0.000152552	0.00156069	0.089,0.123,0.081	0.039,0.05,0.036	0.056
AT1G72830	HAP2C	chr1	-	27406172	27406343	27406172	27406250	27406325	27406343	3693	60,56,64	1,0,0	129168127	7,12,2	224	149	7.41e-05	0.000853857	0.976,1.0,1.0	0.925,0.903,0.977	0.057
AT5G01950	NA	chr5	-	369010	369537	369010	369082	369284	369537	3698	14,3,7	14,7,18	3,14,3	31,43,40	298	149	0.00186375	0.0120119	0.333,0.176,0.163	0.046,0.14,0.036	0.15
AT1G48430	NA	chr1	-	17902631	17903203	17902631	17902999	17903107	17903203	3701	66,67,70	90129119	80,97,78	314341230	257	149	2.02e-07	5.24e-06	0.298,0.231,0.254	0.129,0.142,0.164	0.116
AT2G47500	KIN14I	chr2	+	19497184	19498189	19497184	19497666	19497758	19498189	3715	2,2,5	49,61,68	10,22,7	86163143	241	149	0.0178948	0.0711809	0.025,0.02,0.043	0.067,0.077,0.029	-0.028
AT1G49160	WNK7	chr1	-	18181243	18181650	18181243	18181471	18181612	18181650	3719	0,0,2	4,14,12	18,14,8	34,30,35	290	149	7.83e-06	0.000129447	0.0,0.0,0.079	0.214,0.193,0.105	-0.144
AT1G79620	NA	chr1	-	29959363	29960052	29959363	29959839	29959917	29960052	3724	10,4,0	7,16,10	0,4,0	15,52,29	227	149	0.000397914	0.00339213	0.484,0.141,0.0	0.0,0.048,0.0	0.192
AT3G08800	SIEL	chr3	+	2673411	2675333	2673411	2673896	2673988	2675333	3728	9,6,8	19,12,8	0,0,0	9,4,4	241	149	1.58e-07	4.23e-06	0.227,0.236,0.382	0.0,0.0,0.0	0.282
AT4G02005	NA	chr4	-	876907	878628	876907	878510	878578	878628	3731	20,16,18	19,6,8	23,51,35	7,11,9	217	149	0.0158162	0.064608	0.42,0.647,0.607	0.693,0.761,0.728	-0.169
AT2G41170	NA	chr2	-	17159596	17159960	17159596	17159668	17159787	17159960	3735	2,5,2	130128129	9,10,0	97,114,87	268	149	0.0084327	0.0405573	0.008,0.021,0.009	0.049,0.047,0.0	-0.019
AT1G49980	POLK	chr1	+	18508710	18509088	18508710	18508884	18508964	18509088	3736	5,5,5	16,13,10	8,1,1	26,24,19	229	149	0.030359	0.107341	0.169,0.2,0.245	0.167,0.026,0.033	0.129
AT1G49980	POLK	chr1	+	18511162	18511993	18511162	18511748	18511848	18511993	3737	0,2,1	36,31,24	7,6,13	32,42,33	249	149	2.2e-06	4.36e-05	0.0,0.037,0.024	0.116,0.079,0.191	-0.108
AT1G49980	POLK	chr1	+	18511162	18512512	18511162	18511993	18512089	18512512	3738	5,10,3	1,7,3	7,31,21	1,2,3	245	149	0.00282358	0.01669	0.753,0.465,0.378	0.81,0.904,0.81	-0.309
AT2G44900	FBX5	chr2	-	18514382	18516468	18514382	18516011	18516123	18516468	3741	42,36,55	15,9,11	54,109,53	6,3,5	261	149	2.65e-05	0.000372113	0.615,0.695,0.741	0.837,0.954,0.858	-0.199
AT5G16980	NA	chr5	-	5580292	5581311	5580292	5580469	5580777	5581311	3742	86107158	41,50,63	40,63,28	1,4,0	298	149	6.59e-14	7.86e-12	0.512,0.517,0.556	0.952,0.887,1.0	-0.418
AT2G19080	MTX1	chr2	+	8264133	8264449	8264133	8264194	8264304	8264449	3748	7,16,13	67,80,102	5,8,14	113,127,89	259	149	0.0421947	0.136891	0.057,0.103,0.068	0.025,0.035,0.083	0.028
AT2G38880	NF-YB1	chr2	+	16240307	16240883	16240307	16240360	16240574	16240883	3757	16,10,7	38,39,19	19,7,10	85,67,60	298	149	0.0173791	0.0697266	0.174,0.114,0.156	0.101,0.05,0.077	0.072
novel.106	NA	chr2	+	8353851	8354324	8353851	8354009	8354110	8354324	3765	38,24,25	0,4,4	35,63,35	3,1,0	250	149	0.0388628	0.128693	1.0,0.781,0.788	0.874,0.974,1.0	-0.093
novel.106	NA	chr2	+	8354110	8354846	8354110	8354324	8354720	8354846	3768	1,0,9	22,15,15	16,6,8	17,16,15	298	149	0.00281885	0.0166833	0.022,0.0,0.231	0.32,0.158,0.211	-0.145
AT2G37020	NA	chr2	+	15548315	15548595	15548315	15548341	15548459	15548595	3772	2,3,2	47,59,77	10,8,3	29,27,32	267	149	9.29e-06	0.000150372	0.023,0.028,0.014	0.161,0.142,0.05	-0.096
AT1G06430	FTSH8	chr1	-	1961373	1962965	1961373	1962525	1962915	1962965	3773	1,14,0	4,0,2	3,4,3	0,0,0	298	149	1.21e-05	0.000189051	0.111,1.0,0.0	1.0,1.0,1.0	-0.63
AT2G25420	NA	chr2	+	10820484	10821168	10820484	10820660	10820741	10821168	3774	7,4,12	17,17,11	2,1,0	26,10,5	230	149	2.97e-05	0.00041244	0.211,0.132,0.414	0.047,0.061,0.0	0.216
AT2G26695	NA	chr2	+	11364995	11365680	11364995	11365132	11365248	11365680	3775	1,16,6	7,11,0	15,36,12	0,0,4	265	149	0.00367552	0.0207239	0.074,0.45,1.0	1.0,1.0,0.628	-0.368
AT4G27900	NA	chr4	+	13890471	13890965	13890471	13890726	13890818	13890965	3776	30,24,29	0,0,2	9,21,12	6,5,1	241	149	9.81e-06	0.000158174	1.0,1.0,0.9	0.481,0.722,0.881	0.272
AT3G11930	NA	chr3	+	3777105	3777694	3777105	3777224	3777302	3777694	3777	79,75,52	770819941	81,55,88	114514091477	227	149	0.00341424	0.0195593	0.063,0.057,0.035	0.044,0.025,0.038	0.016
AT3G56830	NA	chr3	-	21043688	21044318	21043688	21043885	21044097	21044318	3781	15,28,22	1,0,0	17,36,12	0,4,2	298	149	0.00543654	0.028253	0.882,1.0,1.0	1.0,0.818,0.75	0.105
AT2G20180	PIF1	chr2	-	8706440	8707004	8706440	8706548	8706784	8707004	3786	24,21,20	17,40,20	12,48,17	3,5,2	298	149	1.17e-08	4.63e-07	0.414,0.208,0.333	0.667,0.828,0.81	-0.45
AT4G21450	NA	chr4	+	11427311	11427769	11427311	11427430	11427691	11427769	3793	56,36,52	276357343	40,61,49	611628671	298	149	2.25e-05	0.000322704	0.092,0.048,0.07	0.032,0.046,0.035	0.032
AT3G06190	BPM2	chr3	-	1874855	1875463	1874855	1875132	1875380	1875463	3794	5,7,15	1,12,8	14,26,11	69,61,53	298	149	0.00205612	0.0130859	0.714,0.226,0.484	0.092,0.176,0.094	0.354
AT1G60940	SRK2B	chr1	-	22441776	22442221	22441776	22441934	22442107	22442221	3798	132160152	76,75,55	223241293	19,8,9	298	149	0	0	0.465,0.516,0.58	0.854,0.938,0.942	-0.391
AT2G20790	AP5M	chr2	-	8950469	8951469	8950469	8950526	8950600	8951469	3799	27,27,6	73106119	17,14,14	121130128	223	149	0.0386429	0.128148	0.198,0.145,0.033	0.086,0.067,0.068	0.052
AT2G20950	NA	chr2	+	9003040	9003340	9003040	9003201	9003274	9003340	3803	3,1,2	67,34,44	8,7,13	66,59,82	222	149	0.000763655	0.00583078	0.029,0.019,0.03	0.075,0.074,0.096	-0.056
AT2G20950	NA	chr2	+	9003730	9004021	9003730	9003817	9003898	9004021	3806	31,29,32	89,103,95	18,56,29	154182198	230	149	0.00556812	0.0287759	0.184,0.154,0.179	0.07,0.166,0.087	0.065
AT2G21195	NA	chr2	+	9083143	9083392	9083143	9083261	9083338	9083392	3815	70,78,72	82,83,80	63,79,59	124120108	226	149	0.00269787	0.0161317	0.36,0.383,0.372	0.251,0.303,0.265	0.099
AT2G34720	NFYA4	chr2	-	14650550	14651135	14650550	14650634	14651019	14651135	3821	26,52,29	143197186	18,19,16	127137141	298	149	0.0201645	0.0778754	0.083,0.117,0.072	0.066,0.065,0.054	0.029
AT3G55630	FPGS3	chr3	+	20636894	20637170	20636894	20637025	20637104	20637170	3824	54,50,58	91,64,93	1,3,0	2,12,5	228	149	0.0013539	0.00931884	0.279,0.338,0.29	0.246,0.14,0.0	0.174
AT3G55630	FPGS3	chr3	+	20636673	20637346	20636673	20637170	20637236	20637346	3825	86113123	20,30,50	1,7,4	2,10,2	215	149	0.00989211	0.0455488	0.749,0.723,0.63	0.257,0.327,0.581	0.312
AT5G53850	NA	chr5	-	21863652	21864225	21863652	21863700	21864088	21864225	3835	32,54,40	37,60,73	22,27,24	19,24,11	298	149	0.0236228	0.088083	0.302,0.31,0.215	0.367,0.36,0.522	-0.141
AT1G74390	NEN3	chr1	-	27963308	27963954	27963308	27963466	27963537	27963954	3838	4,3,5	7,16,23	0,1,0	2,17,8	220	149	0.000112357	0.00121965	0.279,0.113,0.128	0.0,0.038,0.0	0.161
AT2G22650	NA	chr2	-	9626334	9626652	9626334	9626479	9626543	9626652	3841	3,5,15	14,8,29	0,0,2	30,18,22	213	149	3.51e-08	1.18e-06	0.13,0.304,0.266	0.0,0.0,0.06	0.213
AT2G22660	GRDP1	chr2	+	9629737	9630184	9629737	9629930	9630028	9630184	3842	8,21,16	164186154	19,39,47	628750725	247	149	0.0105645	0.0479	0.029,0.064,0.059	0.018,0.03,0.038	0.022
AT4G20350	NA	chr4	+	10988050	10988624	10988050	10988184	10988563	10988624	3846	5,6,11	0,9,0	5,7,23	0,0,0	298	149	0.00866865	0.0413922	1.0,0.25,1.0	1.0,1.0,1.0	-0.25
AT2G41050	NA	chr2	-	17123189	17123649	17123189	17123471	17123558	17123649	3850	0,2,0	32,18,27	14,0,10	63108111	236	149	0.00177186	0.0115619	0.0,0.066,0.0	0.123,0.0,0.054	-0.037
AT3G54970	NA	chr3	-	20368499	20368853	20368499	20368645	20368767	20368853	3854	62,67,60	40,43,46	41,50,44	28,12,11	271	149	0.0276094	0.0998236	0.46,0.461,0.418	0.446,0.696,0.687	-0.163
AT3G23610	DSPTP1	chr3	+	8479021	8479399	8479021	8479142	8479253	8479399	3858	2,2,6	46,17,32	0,3,0	30,34,43	260	149	0.00987744	0.0455488	0.024,0.063,0.097	0.0,0.048,0.0	0.045
AT3G23610	DSPTP1	chr3	+	8479253	8479877	8479253	8479399	8479492	8479877	3859	3,1,1	2,9,3	8,2,2	3,4,1	242	149	0.0373595	0.124872	0.48,0.064,0.17	0.621,0.235,0.552	-0.231
AT2G23140	NA	chr2	-	9845867	9848264	9845867	9847910	9848147	9848264	3863	10,18,16	15,30,34	9,16,18	28,51,57	298	149	0.0381896	0.127156	0.25,0.231,0.19	0.138,0.136,0.136	0.087
AT1G33615	NA	chr1	-	12195267	12195639	12195267	12195478	12195593	12195639	3869	7,8,6	0,0,0	12,17,13	3,7,10	264	149	1.36e-08	5.3e-07	1.0,1.0,1.0	0.693,0.578,0.423	0.435
AT2G23950	NA	chr2	-	10186890	10188022	10186890	10187569	10187642	10188022	3881	21,16,5	49,39,72	1,2,2	67,50,47	222	149	2.08e-08	7.78e-07	0.223,0.216,0.045	0.01,0.026,0.028	0.14
AT4G32590	NA	chr4	+	15721693	15722300	15721693	15721807	15722015	15722300	3884	8,21,18	938794853	7,2,12	38,53,35	298	149	8.7e-09	3.57e-07	0.004,0.013,0.01	0.084,0.019,0.146	-0.074
AT4G32590	NA	chr4	+	15722015	15722300	15722015	15722069	15722237	15722300	3885	17,18,30	903808831	8,4,18	35,51,23	298	149	1.18e-11	9.48e-10	0.009,0.011,0.018	0.103,0.038,0.281	-0.128
AT2G41190	AVT1A	chr2	-	17167929	17168243	17167929	17167973	17168077	17168243	3886	8,19,4	27,37,24	24,43,30	216202181	253	149	0.0154485	0.0635165	0.149,0.232,0.089	0.061,0.111,0.089	0.07
AT2G24270	ALDH11A3	chr2	-	10327034	10327438	10327034	10327134	10327329	10327438	3894	335461386	16,6,13	381442292	11,28,29	298	149	0.00128594	0.00895723	0.913,0.975,0.937	0.945,0.888,0.834	0.053
AT2G24280	NA	chr2	+	10336495	10336696	10336495	10336575	10336646	10336696	3895	37,39,32	210228238	8,10,8	107138146	220	149	4.46e-05	0.000566993	0.107,0.104,0.083	0.048,0.047,0.036	0.054
AT1G28395	NA	chr1	-	9969245	9969836	9969245	9969587	9969771	9969836	3898	8,14,11	13,30,21	16,17,27	12,21,14	298	149	0.00446487	0.0242051	0.235,0.189,0.208	0.4,0.288,0.491	-0.182
AT1G51380	RH34	chr1	+	19049122	19049427	19049122	19049230	19049307	19049427	3899	1,0,0	3,8,2	4,0,1	2,2,1	226	149	0.0132012	0.0569189	0.18,0.0,0.0	0.569,0.0,0.397	-0.262
AT3G62620	NA	chr3	+	23159747	23160075	23159747	23159923	23160035	23160075	3904	8,1,3	16,34,17	0,4,0	26,15,32	261	149	0.00750063	0.0365282	0.222,0.017,0.092	0.0,0.132,0.0	0.066
AT2G24650	REM13	chr2	-	10483277	10484219	10483277	10483762	10483844	10484219	3909	17,8,10	29,29,36	6,10,0	34,55,32	231	149	0.00167321	0.0110579	0.274,0.151,0.152	0.102,0.105,0.0	0.123
AT2G24650	REM13	chr2	-	10487040	10487427	10487040	10487115	10487180	10487427	3911	20,10,14	12,15,18	17,34,21	13,9,7	214	149	0.0157376	0.0644258	0.537,0.317,0.351	0.477,0.725,0.676	-0.224
AT1G02610	NA	chr1	-	553018	553490	553018	553261	553394	553490	3912	13,4,13	11,40,48	6,2,1	24,35,55	282	149	0.000956158	0.00696678	0.384,0.05,0.125	0.117,0.029,0.01	0.134
AT2G25220	NA	chr2	-	10743178	10743456	10743178	10743268	10743337	10743456	3921	0,0,5	14,37,18	21,21,7	126165107	218	149	0.0310218	0.108775	0.0,0.0,0.16	0.102,0.08,0.043	-0.022
AT2G25350	NA	chr2	+	10799705	10800233	10799705	10799870	10799990	10800233	3926	0,2,7	12,20,22	0,2,2	31,39,30	269	149	0.0167723	0.0678189	0.0,0.052,0.15	0.0,0.028,0.036	0.046
AT2G25530	NA	chr2	+	10865527	10865893	10865527	10865690	10865765	10865893	3930	3,3,1	3,31,36	2,0,8	1,5,0	224	149	0.0241222	0.0895142	0.399,0.06,0.018	0.571,0.0,1.0	-0.365
AT2G25690	FLZ11	chr2	-	10940070	10941680	10940070	10940641	10940786	10941680	3936	0,8,14	21,12,22	5,1,5	36,42,25	294	149	0.00482116	0.0257757	0.0,0.253,0.244	0.066,0.012,0.092	0.109
AT4G24380	NA	chr4	+	12612854	12613076	12612854	12612953	12613034	12613076	3944	47,25,83	40,54,113	32,0,0	28,38,36	230	149	0.000327395	0.00289178	0.432,0.231,0.322	0.425,0.0,0.0	0.187
AT2G25850	PAPS2	chr2	-	11025344	11026715	11025344	11026242	11026619	11026715	3947	18,32,27	53,99,100	48,69,75	102176159	298	149	0.0290601	0.103776	0.145,0.139,0.119	0.19,0.164,0.191	-0.047
AT3G47000	NA	chr3	-	17315696	17316275	17315696	17315787	17316070	17316275	3948	22,21,25	106133100	22,9,15	138177153	298	149	0.000958194	0.00696678	0.094,0.073,0.111	0.074,0.025,0.047	0.044
AT2G25880	AtAUR2	chr2	-	11036797	11037125	11036797	11036811	11036955	11037125	3951	26,37,32	0,0,0	40,42,32	4,17,10	293	149	1.75e-10	1.1e-08	1.0,1.0,1.0	0.836,0.557,0.619	0.329
AT2G26100	B3GALT12	chr2	-	11115872	11116531	11115872	11116306	11116388	11116531	3957	1,3,0	55,71,66	5,4,6	80,83,64	231	149	0.00762842	0.0370729	0.012,0.027,0.0	0.039,0.03,0.057	-0.029
AT5G57180	CIA2	chr5	+	23170123	23171025	23170123	23170276	23170712	23171025	3959	15,31,22	50,49,40	9,8,18	45,59,37	298	149	0.0104496	0.0475501	0.13,0.24,0.216	0.091,0.063,0.196	0.079
AT2G26280	CID7	chr2	-	11188704	11189724	11188704	11189147	11189285	11189724	3961	76,95,97	283315325	118108106	274298305	287	149	0.0319461	0.111102	0.122,0.135,0.134	0.183,0.158,0.153	-0.034
AT4G12720	AtNUDT7	chr4	+	7489124	7490077	7489124	7489236	7489335	7490077	3962	21,10,50	153163173	26,2,3	235360296	248	149	3.08e-11	2.39e-09	0.076,0.036,0.148	0.062,0.003,0.006	0.063
AT3G62860	NA	chr3	-	23241886	23242274	23241886	23241977	23242113	23242274	3963	18,36,46	41,46,70	82,92,91	81104105	285	149	0.0343819	0.117541	0.187,0.29,0.256	0.346,0.316,0.312	-0.08
AT2G21500	NA	chr2	-	9207431	9208894	9207431	9207886	9207960	9208894	3965	6,9,14	29,35,17	9,5,5	58,30,60	223	149	0.0053526	0.027888	0.121,0.147,0.355	0.094,0.1,0.053	0.125
AT2G26350	PEX10	chr2	-	11219939	11220136	11219939	11220029	11220104	11220136	3969	3,3,5	31,61,50	0,2,4	63,76,74	224	149	0.0346008	0.118116	0.06,0.032,0.062	0.0,0.017,0.035	0.034
AT2G26510	NAT3	chr2	+	11276602	11276866	11276602	11276657	11276788	11276866	3972	23,50,47	2,0,0	75,107,94	6,3,0	280	149	0.030671	0.107871	0.86,1.0,1.0	0.869,0.95,1.0	0.014
AT5G67240	SDN3	chr5	-	26824879	26825172	26824879	26824981	26825073	26825172	3974	25,22,13	56,45,51	14,11,11	62,90,71	241	149	0.000322955	0.002858	0.216,0.232,0.136	0.123,0.07,0.087	0.101
AT2G31350	GLX2-5	chr2	+	13370305	13370570	13370305	13370380	13370471	13370570	3975	7,29,13	243250236	21,23,16	722812686	240	149	6.72e-05	0.000782786	0.018,0.067,0.033	0.018,0.017,0.014	0.023
AT1G55610	BRL1	chr1	-	20783615	20784017	20783615	20783745	20783853	20784017	3976	0,3,0	2,8,7	9,7,7	3,7,0	257	149	5.04e-06	8.74e-05	0.0,0.179,0.0	0.635,0.367,1.0	-0.608
AT5G19420	NA	chr5	-	6548653	6551085	6548653	6548800	6548958	6551085	3977	0,0,0	26,22,40	3,11,0	30,51,43	298	149	0.00057915	0.00463161	0.0,0.0,0.0	0.048,0.097,0.0	-0.048
AT2G38660	FOLD1	chr2	+	16165951	16166563	16165951	16166033	16166368	16166563	3978	2,2,1	15,35,26	7,3,0	8,14,9	298	149	0.0146007	0.0611124	0.063,0.028,0.019	0.304,0.097,0.0	-0.097
AT2G26810	NA	chr2	-	11434142	11434534	11434142	11434254	11434432	11434534	3983	33,16,23	31,0,0	28,17,16	0,0,0	298	149	0.00131565	0.00909148	0.347,1.0,1.0	1.0,1.0,1.0	-0.218
AT2G29910	NA	chr2	-	12751146	12752839	12751146	12751808	12751894	12752839	3990	10,12,20	34,55,59	24,44,40	51,57,52	235	149	0.000143375	0.0014902	0.157,0.122,0.177	0.23,0.329,0.328	-0.144
AT1G43650	NA	chr1	-	16444119	16444513	16444119	16444271	16444354	16444513	3991	7,4,0	12,12,15	6,0,0	30,25,23	232	149	0.0174571	0.0698584	0.273,0.176,0.0	0.114,0.0,0.0	0.112
AT1G06080	ADS1	chr1	+	1844845	1845208	1844845	1844986	1845101	1845208	3996	13,29,10	343322223	46,63,48	423539421	264	149	0.000119797	0.00127655	0.021,0.048,0.025	0.058,0.062,0.06	-0.029
AT1G12260	NAC007	chr1	-	4162825	4163813	4162825	4163369	4163528	4163813	3998	18,31,18	0,0,5	31,52,39	9,13,6	298	149	0.00709701	0.0351522	1.0,1.0,0.643	0.633,0.667,0.765	0.193
AT2G27340	NA	chr2	+	11696936	11697554	11696936	11697163	11697448	11697554	4000	19,22,40	10,13,16	42,72,64	7,9,11	298	149	6.43e-05	0.000758038	0.487,0.458,0.556	0.75,0.8,0.744	-0.264
AT2G27450	CPA	chr2	-	11739216	11739690	11739216	11739265	11739482	11739690	4001	0,5,5	217289217	6,16,10	107,120,88	298	149	3.86e-08	1.28e-06	0.0,0.009,0.011	0.027,0.063,0.054	-0.041
AT2G31130	NA	chr2	-	13265447	13266565	13265447	13265570	13266459	13266565	4004	3,1,0	10,31,21	0,5,6	30,18,22	298	149	0.0330635	0.113788	0.13,0.016,0.0	0.0,0.122,0.12	-0.032
AT2G28060	KINB3	chr2	-	11951695	11952253	11951695	11951777	11952042	11952253	4009	9,19,9	84,99,88	17,17,22	77,83,92	298	149	0.0371019	0.124639	0.051,0.088,0.049	0.099,0.093,0.107	-0.037
AT2G02820	MYB88	chr2	-	804913	805482	804913	805262	805339	805482	4014	0,7,14	31,72,14	13,14,17	213304286	226	149	0.022786	0.0857889	0.0,0.06,0.397	0.039,0.029,0.038	0.117
AT1G76580	NA	chr1	+	28737148	28737967	28737148	28737293	28737428	28737967	4019	20,30,19	0,2,0	24,21,36	8,8,4	284	149	2.36e-06	4.66e-05	1.0,0.887,1.0	0.611,0.579,0.825	0.291
AT2G28550	RAP2.7	chr2	-	12227519	12227644	12227519	12227550	12227618	12227644	4028	11,16,13	215208225	23,24,8	165177165	217	149	0.0142757	0.0601096	0.034,0.05,0.038	0.087,0.085,0.032	-0.027
AT5G41130	NA	chr5	-	16460121	16460405	16460121	16460207	16460291	16460405	4029	11,2,6	31,22,18	3,0,5	58,59,50	233	149	6.47e-05	0.00076112	0.185,0.055,0.176	0.032,0.0,0.06	0.108
AT5G18500	NA	chr5	+	6138241	6138670	6138241	6138464	6138551	6138670	4035	31,74,53	1,5,0	22,20,36	8,3,0	236	149	0.0183754	0.0725954	0.951,0.903,1.0	0.635,0.808,1.0	0.137
AT5G17370	NA	chr5	-	5721800	5722084	5721800	5721877	5721973	5722084	4038	2,2,4	11,19,22	1,5,10	12,12,14	245	149	0.0401955	0.131791	0.1,0.06,0.1	0.048,0.202,0.303	-0.098
AT4G26640	WRKY20	chr4	-	13438520	13439473	13438520	13439025	13439317	13439473	4040	20,15,32	64,97,69	8,5,6	61,101,71	298	149	1.61e-06	3.36e-05	0.135,0.072,0.188	0.062,0.024,0.041	0.089
AT3G55400	OVA1	chr3	-	20536083	20536481	20536083	20536212	20536325	20536481	4043	17,17,29	147152129	21,29,11	55,57,43	262	149	1.96e-05	0.000288056	0.062,0.06,0.113	0.178,0.224,0.127	-0.098
AT2G29210	NA	chr2	+	12560042	12561305	12560042	12560723	12560780	12561305	4045	170151198	0,0,0	200294208	0,0,17	206	149	0.00268626	0.0161037	1.0,1.0,1.0	1.0,1.0,0.898	0.034
AT1G28090	NA	chr1	+	9795717	9796135	9795717	9795948	9796059	9796135	4049	8,13,6	47,56,66	14,14,10	49,48,33	260	149	0.0321091	0.111328	0.089,0.117,0.05	0.141,0.143,0.148	-0.059
AT2G30170	NA	chr2	-	12880073	12880350	12880073	12880156	12880226	12880350	4058	100105142	240311235	44,67,24	32,52,18	219	149	5.9e-10	3.26e-08	0.221,0.187,0.291	0.483,0.467,0.476	-0.242
AT1G51840	NA	chr1	-	19250077	19250863	19250077	19250211	19250604	19250863	4062	17,24,12	0,2,3	15,18,13	0,8,10	298	149	0.048303	0.151122	1.0,0.857,0.667	1.0,0.529,0.394	0.2
AT2G30260	U2B''	chr2	-	12905344	12906042	12905344	12905826	12905953	12906042	4065	28,12,25	230220252	52,69,68	206213162	276	149	2.98e-14	3.84e-12	0.062,0.029,0.051	0.12,0.149,0.185	-0.104
AT3G19720	ARC5	chr3	-	6851048	6851381	6851048	6851209	6851317	6851381	4070	333302310	38,53,39	68,68,90	5,8,4	257	149	0.00908879	0.0429131	0.836,0.768,0.822	0.887,0.831,0.929	-0.074
AT2G30840	NA	chr2	-	13135313	13136231	13135313	13135814	13135909	13136231	4078	21,11,11	0,0,0	47,33,25	5,1,0	244	149	0.0314304	0.110042	1.0,1.0,1.0	0.852,0.953,1.0	0.065
AT3G17040	HCF107	chr3	-	5810148	5810760	5810148	5810358	5810514	5810760	4083	55,58,29	3,0,6	7,13,4	2,0,0	298	149	0.0244284	0.0905057	0.902,1.0,0.707	0.636,1.0,1.0	-0.009
AT2G30945	NA	chr2	+	13173142	13173983	13173142	13173229	13173699	13173983	4084	6,6,2	4,24,20	4,3,5	55,31,42	298	149	0.0292906	0.104415	0.429,0.111,0.048	0.035,0.046,0.056	0.15
AT2G31510	ARI7	chr2	-	13416550	13417611	13416550	13417183	13417484	13417611	4094	56,54,58	158159169	47,33,41	218276220	298	149	4.59e-06	8.1e-05	0.151,0.145,0.146	0.097,0.056,0.085	0.068
AT2G31560	NA	chr2	+	13437232	13437683	13437232	13437422	13437534	13437683	4096	44,63,55	0,0,0	16,23,26	2,3,7	261	149	2.72e-08	9.68e-07	1.0,1.0,1.0	0.82,0.814,0.68	0.229
AT2G31580	THG1	chr2	-	13441751	13442107	13441751	13441837	13441937	13442107	4097	13,7,16	49,23,32	12,27,15	30,33,24	249	149	0.0408062	0.13323	0.137,0.154,0.23	0.193,0.329,0.272	-0.091
AT1G79970	NA	chr1	+	30082702	30083894	30082702	30083395	30083492	30083894	4105	36,31,27	173163151	11,14,7	207224190	246	149	4.52e-10	2.53e-08	0.112,0.103,0.098	0.031,0.036,0.022	0.075
AT2G31955	CNX2	chr2	-	13586418	13586703	13586418	13586495	13586588	13586703	4108	31,26,32	20,10,12	55,48,46	12,7,13	242	149	0.00873933	0.0416868	0.488,0.616,0.621	0.738,0.809,0.685	-0.169
AT2G31955	CNX2	chr2	-	13586418	13586703	13586418	13586521	13586588	13586703	4109	26,19,20	1,3,4	36,28,28	0,0,1	216	149	0.000374448	0.00321568	0.947,0.814,0.775	1.0,1.0,0.951	-0.138
AT3G51075	NA	chr3	-	18971490	18972307	18971490	18971628	18971945	18972307	4116	17,5,2	3,1,1	11,9,11	2,0,0	298	149	0.0105248	0.0477988	0.739,0.714,0.5	0.733,1.0,1.0	-0.26
AT5G30490	NA	chr5	+	11612001	11612351	11612001	11612045	11612177	11612351	4120	5,6,2	0,4,2	1,4,2	1,0,0	281	149	0.00138243	0.00945918	1.0,0.443,0.347	0.347,1.0,1.0	-0.186
AT3G53610	RABE1A	chr3	-	19878191	19878792	19878191	19878266	19878389	19878792	4121	37,26,36	138162182	29,36,47	375387378	272	149	1.9e-05	0.000280503	0.128,0.081,0.098	0.041,0.048,0.064	0.051
AT2G32150	NA	chr2	+	13659887	13660249	13659887	13660100	13660183	13660249	4122	135,88,179	645744634	144,94,80	243624362403	232	149	0	0	0.118,0.071,0.153	0.037,0.024,0.021	0.087
AT2G32235	NA	chr2	-	13682556	13683343	13682556	13682987	13683229	13683343	4128	2,3,0	7,13,14	4,2,4	1,6,17	298	149	0.0479283	0.150253	0.125,0.103,0.0	0.667,0.143,0.105	-0.229
AT2G32250	FRS2	chr2	+	13693104	13695479	13693104	13693270	13693584	13695479	4130	47,27,68	0,2,0	61,81,74	8,1,24	298	149	5.61e-06	9.52e-05	1.0,0.871,1.0	0.792,0.976,0.607	0.165
AT2G32390	GLR3.5	chr2	-	13749020	13749430	13749020	13749314	13749402	13749430	4135	32,16,48	5,1,4	3,21,30	0,0,0	237	149	3.88e-05	0.000508119	0.801,0.91,0.883	1.0,1.0,1.0	-0.135
AT2G32500	NA	chr2	-	13795684	13795964	13795684	13795747	13795825	13795964	4138	29,34,51	229294267	11,2,4	17,13,8	227	149	0.0154985	0.0636097	0.077,0.071,0.111	0.298,0.092,0.247	-0.126
AT2G32620	CSLB2	chr2	+	13843748	13844425	13843748	13843843	13843986	13844425	4145	4,19,4	0,1,0	5,13,4	1,2,5	292	149	2.12e-05	0.000308247	1.0,0.907,1.0	0.718,0.768,0.29	0.377
AT3G26730	NA	chr3	+	9826205	9826796	9826205	9826308	9826402	9826796	4154	12,9,10	144189212	5,1,0	241285214	243	149	9.9e-06	0.000159227	0.049,0.028,0.028	0.013,0.002,0.0	0.03
AT3G26730	NA	chr3	+	9826402	9826796	9826402	9826507	9826672	9826796	4155	10,8,13	123185165	4,3,10	177253217	298	149	0.00259961	0.0156448	0.039,0.021,0.038	0.011,0.006,0.023	0.019
AT3G26730	NA	chr3	+	9826402	9827056	9826402	9826796	9826879	9827056	4156	12,18,18	213245226	1,4,6	285384358	232	149	2.16e-09	1.04e-07	0.035,0.045,0.049	0.002,0.007,0.011	0.036
AT3G26730	NA	chr3	+	9826402	9827547	9826402	9827056	9827124	9827547	4157	33,27,32	223238229	18,19,21	275373310	217	149	3.25e-05	0.00044264	0.092,0.072,0.088	0.043,0.034,0.044	0.044
AT1G68690	PERK9	chr1	+	25791691	25792324	25791691	25792033	25792132	25792324	4165	0,7,3	6,10,11	0,2,0	38,47,40	248	149	2.15e-05	0.000310711	0.0,0.296,0.141	0.0,0.025,0.0	0.137
AT2G45100	NA	chr2	-	18598026	18598481	18598026	18598177	18598381	18598481	4168	1,2,6	0,9,11	0,0,0	3,5,1	298	149	0.0180318	0.0715261	1.0,0.1,0.214	0.0,0.0,0.0	0.438
AT1G31540	NA	chr1	-	11289345	11291506	11289345	11290527	11291095	11291506	4175	3,14,5	22,27,15	2,3,5	25,34,40	298	149	0.00230181	0.01424	0.064,0.206,0.143	0.038,0.042,0.059	0.091
AT2G34010	SPEAR2	chr2	+	14369737	14370438	14369737	14369876	14369953	14370438	4179	3,6,3	13,35,21	10,26,3	40,17,14	226	149	0.0206255	0.0791951	0.132,0.102,0.086	0.142,0.502,0.124	-0.149
AT2G35585	NA	chr2	+	14937355	14938032	14937355	14937532	14937645	14938032	4184	5,6,8	11,19,5	10,16,16	69,87,80	262	149	0.0135652	0.0580866	0.205,0.152,0.476	0.076,0.095,0.102	0.187
AT4G38040	NA	chr4	+	17868803	17869542	17868803	17868961	17869029	17869542	4185	4,27,16	47114127	12,10,3	112,90,119	217	149	0.00510308	0.0270341	0.055,0.14,0.08	0.069,0.071,0.017	0.039
AT5G58140	PHOT2	chr5	+	23524129	23525279	23524129	23524545	23524722	23525279	4190	48,77,93	130164107	18,15,20	9,7,16	298	149	9.93e-05	0.00109292	0.156,0.19,0.303	0.5,0.517,0.385	-0.251
AT5G58140	PHOT2	chr5	+	23524129	23525279	23524129	23524549	23524722	23525279	4191	48,77,93	19,29,19	18,15,20	0,2,4	298	149	0.00747784	0.0365108	0.558,0.57,0.71	1.0,0.789,0.714	-0.222
AT1G49130	NA	chr1	-	18175031	18176389	18175031	18175798	18175902	18176389	4195	36,39,35	32,13,12	121164117	0,1,1	253	149	0	0	0.399,0.639,0.632	1.0,0.99,0.986	-0.435
AT4G36860	NA	chr4	-	17360900	17361209	17360900	17361006	17361078	17361209	4200	7,8,12	111,69,77	14,16,39	149120116	221	149	0.0315479	0.110204	0.041,0.073,0.095	0.06,0.082,0.185	-0.039
AT2G35140	NA	chr2	+	14813390	14814289	14813390	14813489	14813974	14814289	4202	5,5,4	0,0,0	3,7,3	7,2,1	298	149	3.8e-09	1.71e-07	1.0,1.0,1.0	0.176,0.636,0.6	0.529
AT4G29810	ATMKK2	chr4	-	14593038	14593539	14593038	14593415	14593493	14593539	4208	6,9,15	182247147	10,6,5	264295212	227	149	0.0275224	0.0995867	0.021,0.023,0.063	0.024,0.013,0.015	0.018
AT2G35510	SRO1	chr2	-	14917352	14917967	14917352	14917432	14917722	14917967	4212	46,41,34	94100106	48,76,46	91,87,79	298	149	0.00480181	0.0257315	0.197,0.17,0.138	0.209,0.304,0.225	-0.078
AT2G35660	CTF2A	chr2	+	14988777	14989075	14988777	14988924	14989009	14989075	4214	5,10,7	50,67,60	0,2,0	4,4,6	234	149	0.0212829	0.0813528	0.06,0.087,0.069	0.0,0.241,0.0	-0.008
AT3G49645	NA	chr3	-	18404365	18404987	18404365	18404443	18404702	18404987	4215	8,10,36	21,41,50	17,32,15	24,32,25	298	149	0.0490932	0.152771	0.16,0.109,0.265	0.262,0.333,0.231	-0.097
AT5G58003	CPL4	chr5	+	23480320	23480549	23480320	23480352	23480436	23480549	4227	0,0,7	50,55,27	6,6,1	23,36,40	233	149	0.0472559	0.148814	0.0,0.0,0.142	0.143,0.096,0.016	-0.038
AT2G35840	SPP2	chr2	+	15053482	15054011	15053482	15053719	15053932	15054011	4230	6,30,29	14,46,45	4,3,8	6,24,18	298	149	0.0306257	0.107793	0.176,0.246,0.244	0.25,0.059,0.182	0.058
AT1G76990	ACR3	chr1	+	28932867	28933457	28932867	28933242	28933338	28933457	4233	114151177	4,5,7	28,44,46	0,8,9	245	149	0.00378379	0.021257	0.945,0.948,0.939	1.0,0.77,0.757	0.102
AT2G36250	FTSZ2-1	chr2	-	15199299	15200603	15199299	15200016	15200468	15200603	4239	6,15,14	99118107	12,17,7	29,33,32	298	149	1.69e-05	0.000252452	0.029,0.06,0.061	0.171,0.205,0.099	-0.108
AT1G78000	SULTR1	chr1	+	29332544	29333212	29332544	29332621	29332733	29333212	4241	58115130	109196109	98106121	217218284	261	149	0.0106238	0.0480139	0.233,0.251,0.405	0.205,0.217,0.196	0.09
AT3G16320	CDC27a	chr3	+	5533299	5533725	5533299	5533419	5533505	5533725	4242	2,0,0	2,1,8	1,6,4	13,5,7	235	149	0.00425083	0.0232986	0.388,0.0,0.0	0.047,0.432,0.266	-0.119
AT2G36720	NA	chr2	+	15393046	15394301	15393046	15393287	15393404	15394301	4245	75,96,75	13,24,14	117,138,98	1,18,8	266	149	0.000194151	0.00186755	0.764,0.691,0.75	0.985,0.811,0.873	-0.155
AT2G36895	NA	chr2	-	15489430	15489730	15489430	15489532	15489613	15489730	4248	8,16,20	487482532	6,16,20	96,107,71	230	149	3.18e-10	1.85e-08	0.011,0.021,0.024	0.039,0.088,0.154	-0.075
AT5G51630	NA	chr5	+	20969182	20970532	20969182	20969701	20970091	20970532	4249	2,7,8	10,13,14	19,24,33	12,15,15	298	149	4.55e-05	0.00057342	0.091,0.212,0.222	0.442,0.444,0.524	-0.295
AT1G75295	NA	chr1	-	28256489	28256877	28256489	28256642	28256715	28256877	4264	20,18,26	14,15,18	25,41,23	48,70,50	222	149	0.000108876	0.00118742	0.489,0.446,0.492	0.259,0.282,0.236	0.217
AT5G11210	GLR2.5	chr5	-	3571107	3572276	3571107	3571668	3571813	3572276	4266	3,5,6	0,0,0	3,10,3	2,2,0	294	149	0.0471569	0.148738	1.0,1.0,1.0	0.432,0.717,1.0	0.284
AT3G19780	NA	chr3	+	6870525	6871675	6870525	6870930	6871286	6871675	4274	16,18,23	14,10,18	18,11,17	17,24,22	298	149	0.0434785	0.139696	0.364,0.474,0.39	0.346,0.186,0.279	0.139
AT3G19780	NA	chr3	+	6870525	6871675	6870525	6870930	6871378	6871675	4275	44,53,36	11,8,5	27,36,34	17,16,10	298	149	0.00443509	0.0240718	0.667,0.768,0.783	0.443,0.529,0.63	0.205
AT2G36740	SWC2	chr2	-	15407046	15407512	15407046	15407261	15407446	15407512	4276	8,3,10	53,60,50	4,1,4	48,71,47	298	149	0.0176837	0.0705831	0.07,0.024,0.091	0.04,0.007,0.041	0.032
AT2G38025	NA	chr2	-	15916247	15916589	15916247	15916332	15916423	15916589	4279	9,10,2	221197203	7,12,8	80,79,88	240	149	0.000252972	0.0023136	0.025,0.031,0.006	0.052,0.086,0.053	-0.043
AT1G80555	NA	chr1	+	30287288	30287741	30287288	30287418	30287492	30287741	4281	8,5,2	0,2,0	2,3,3	4,1,3	223	149	0.000134361	0.00140595	1.0,0.626,1.0	0.25,0.667,0.401	0.436
AT2G38160	NA	chr2	-	15986824	15987736	15986824	15987352	15987636	15987736	4283	1,6,3	4,0,3	1,0,0	3,4,3	298	149	0.000127399	0.00134522	0.111,1.0,0.333	0.143,0.0,0.0	0.434
AT2G38160	NA	chr2	-	15986824	15987736	15986824	15987370	15987636	15987736	4284	1,5,4	1,3,0	1,0,0	1,4,2	298	149	1.33e-05	0.000205276	0.333,0.455,1.0	0.333,0.0,0.0	0.485
AT2G38780	NA	chr2	+	16212807	16213683	16212807	16212900	16213255	16213683	4289	1,0,4	26,27,33	3,1,6	13,12,6	298	149	0.00467311	0.0250998	0.019,0.0,0.057	0.103,0.04,0.333	-0.133
AT2G38780	NA	chr2	+	16212807	16213683	16212807	16212900	16213263	16213683	4290	3,1,8	103,137,90	5,1,3	20,30,13	298	149	0.033386	0.114643	0.014,0.004,0.043	0.111,0.016,0.103	-0.056
AT2G38780	NA	chr2	+	16213255	16213683	16213255	16213322	16213411	16213683	4291	26,46,42	15,19,10	7,2,7	1,1,0	238	149	0.000597079	0.00474624	0.52,0.602,0.724	0.814,0.556,1.0	-0.175
AT2G38780	NA	chr2	+	16213255	16213683	16213255	16213480	16213589	16213683	4293	25,39,33	4,23,10	1,5,24	0,1,0	258	149	2.5e-06	4.86e-05	0.783,0.495,0.656	1.0,0.743,1.0	-0.27
AT3G59470	NA	chr3	-	21979542	21980839	21979542	21980122	21980527	21980839	4295	24,31,25	0,1,2	23,36,26	3,4,2	298	149	0.00942947	0.0441626	1.0,0.939,0.862	0.793,0.818,0.867	0.108
novel.145	NA	chr2	-	16277428	16277833	16277428	16277504	16277725	16277833	4300	30,31,22	51,41,39	18,2,9	50,62,51	298	149	5.02e-07	1.18e-05	0.227,0.274,0.22	0.153,0.016,0.081	0.157
novel.145	NA	chr2	-	16277725	16277965	16277725	16277833	16277898	16277965	4301	16,20,16	45,54,59	6,19,4	44,51,68	214	149	0.0218201	0.0832317	0.198,0.205,0.159	0.087,0.206,0.039	0.077
novel.145	NA	chr2	-	16277725	16278240	16277725	16277965	16278049	16278240	4302	6,17,24	62,69,74	0,8,3	58,63,84	233	149	3.23e-06	6.01e-05	0.058,0.136,0.172	0.0,0.075,0.022	0.09
AT3G46440	UXS5	chr3	-	17091533	17092065	17091533	17091635	17091724	17092065	4306	11,16,7	65,103,63	22,31,21	67,103,72	238	149	0.00123224	0.00861491	0.096,0.089,0.065	0.171,0.159,0.154	-0.078
novel.205	NA	chr3	-	11759928	11760184	11759928	11760065	11760135	11760184	4315	5,19,32	0,1,0	7,11,12	2,5,1	219	149	2.19e-05	0.000316407	1.0,0.928,1.0	0.704,0.599,0.891	0.245
AT2G39435	NA	chr2	-	16466645	16467024	16466645	16466676	16466815	16467024	4317	1,1,1	3,2,0	9,12,20	2,0,4	288	149	0.00313796	0.0182237	0.147,0.206,1.0	0.7,1.0,0.721	-0.356
AT2G39630	NA	chr2	-	16522437	16522768	16522437	16522521	16522636	16522768	4318	12,13,3	63,88,104	12,27,21	96136101	264	149	0.0374057	0.124919	0.097,0.077,0.016	0.066,0.101,0.105	-0.027
[truncated: 662 more rows]

## Sheet: cop1-6_D vs WT_D
Supplementary Data 1. RNA-seq data of alternative splicing events, related to Fig. 2 and 3, and Supplementary Fig. 4.
GeneID: Gene id
geneSymbol: Gene name
chr: Chromosome
strand: Strand of the gene
longExonStart_0base: The start site of the longer exon
longExonEnd: The end site of the longer exon
shortES: The start site of the shorter exon
shortEE: The end site of the shorter exon
flankingES: The start site of the flanking exon
flankingEE: The end site of the flanking exon
riExonStart_0base: The start site of the exon containing an intron
riExonEnd: The end site of the exon containing an intron
upstreamES: The start site of the upstream exon
upstreamEE: The end site of the upstream exon
downstreamES: The start site of the downstream exon
downstreamEE: The end site of the downstream exon
exonStart_0base: The start site of the exon
exonEnd: The end site of the exon
IJC_SAMPLE_1: Inclusion counts for sample 1. Replicates are comma separated
SJC_SAMPLE_1: Skipping counts for sample 1. Replicates are comma separated
IJC_SAMPLE_2: Inclusion counts for sample 2. Replicates are comma separated
SJC_SAMPLE_2: Skipping counts for sample 2. Replicates are comma separated
IncFormLen: Length of inclusion form, used for normalization
SkipFormLen: Length of skipping form, used for normalization
FDR: False Discovery Rate calculated from p-value. (Only available if statistical model is on)
IncLevel1: Inclusion level for sample 1. Replicates are comma separated. Calculated from normalized counts
IncLevel2: Inclusion level for sample 2. Replicates are comma separated. Calculated from normalized counts
IncLevelDifference: average(IncLevel1) - average(IncLevel2)
SAMPLE_1: cop1-6_D
SAMPLE_2: WT_D
A3SS
GeneID	geneSymbol	chr	strand	longExonStart_0base	longExonEnd	shortES	shortEE	flankingES	flankingEE	ID	IJC_SAMPLE_1	SJC_SAMPLE_1	IJC_SAMPLE_2	SJC_SAMPLE_2	IncFormLen	SkipFormLen	PValue	FDR	IncLevel1	IncLevel2	IncLevelDifference
AT5G66850	MAPKKK5	chr5	-	26695567	26696171	26695567	26696142	26696300	26696380	2	5,5,6	80,69,95	10,19,20	104108134	178	149	0.00418132	0.0374038	0.05,0.057,0.05	0.074,0.128,0.111	-0.052
AT5G66720	NA	chr5	-	26639669	26639979	26639669	26639970	26640048	26640545	3	221232269	4,15,16	195191197	6,0,10	158	149	0.0397363	0.190209	0.981,0.936,0.941	0.968,1.0,0.949	-0.02
AT5G66240	NA	chr5	+	26467906	26467956	26467912	26467956	26467723	26467808	5	351367354	6,9,7	350406336	4,21,13	155	149	0.0474866	0.211434	0.983,0.975,0.98	0.988,0.949,0.961	0.013
AT5G65060	MAF3	chr5	+	25990083	25990183	25990116	25990183	25989941	25990003	13	11,21,21	1,5,2	29,23,19	15,19,4	182	149	0.00330406	0.031719	0.9,0.775,0.896	0.613,0.498,0.795	0.222
AT5G63870	PP7	chr5	-	25562512	25562924	25562512	25562913	25563158	25563316	15	10,10,12	110117150	7,1,0	97,114,95	160	149	0.00032989	0.00595176	0.078,0.074,0.069	0.063,0.008,0.0	0.05
AT5G62640	ELF5	chr5	-	25150537	25150911	25150537	25150893	25151011	25151093	21	80,95,129	9,2,15	159136110	2,2,3	167	149	1.66707e-05	0.000729066	0.888,0.977,0.885	0.986,0.984,0.97	-0.063
AT5G61410	RPE	chr5	-	24683605	24683858	24683605	24683852	24684044	24684134	25	200120111733	299302233	523471499	64,67,39	155	149	0.0346641	0.175232	0.865,0.865,0.877	0.887,0.871,0.925	-0.025
AT5G61310	NA	chr5	-	24653323	24653761	24653323	24653752	24654769	24654940	26	2,0,2	16,6,6	6,2,1	9,2,9	158	149	0.0346848	0.175232	0.105,0.0,0.239	0.386,0.485,0.095	-0.207
AT5G60590	NA	chr5	+	24357944	24358248	24357956	24358248	24357702	24357878	28	0,3,10	29,46,39	16,15,15	45,35,33	161	149	7.84644e-05	0.00226813	0.0,0.057,0.192	0.248,0.284,0.296	-0.193
AT5G60580	NA	chr5	+	24356204	24356305	24356225	24356305	24356052	24356143	29	4,3,8	54,66,54	37,37,9	213201172	170	149	0.0431367	0.199873	0.061,0.038,0.115	0.132,0.139,0.044	-0.034
AT5G60570	NA	chr5	+	24348169	24350164	24348367	24350164	24347782	24348026	30	37,19,44	13,19,6	43,41,52	31,35,48	298	149	0.0483634	0.213406	0.587,0.333,0.786	0.41,0.369,0.351	0.192
AT5G60570	NA	chr5	+	24348169	24350164	24348379	24350164	24347782	24348026	31	39,19,46	111,76,111	43,43,50	218282233	298	149	0.00033267	0.00595176	0.149,0.111,0.172	0.09,0.071,0.097	0.058
AT5G58240	FHIT	chr5	-	23558741	23558977	23558741	23558890	23559056	23559171	45	57,33,37	62,62,65	63,73,38	69,60,46	236	149	0.0413468	0.195133	0.367,0.252,0.264	0.366,0.434,0.343	-0.087
AT5G53020	NA	chr5	+	21499794	21500829	21499888	21500829	21499290	21499440	62	14,6,8	0,2,0	21,16,8	4,1,2	243	149	0.0107234	0.0799382	1.0,0.648,1.0	0.763,0.907,0.71	0.089
AT5G52040	ATRSP41	chr5	+	21131561	21132199	21132086	21132199	21131075	21131186	70	168142138	382375409	205164194	290369314	298	149	0.000275018	0.00530623	0.18,0.159,0.144	0.261,0.182,0.236	-0.065
AT5G51080	NA	chr5	-	20770357	20770686	20770357	20770625	20770910	20771085	77	20,26,15	3,6,0	3,19,18	0,0,1	210	149	0.000294043	0.00561822	0.825,0.755,1.0	1.0,1.0,0.927	-0.116
AT5G48520	NA	chr5	+	19663926	19663984	19663929	19663984	19663712	19663794	90	2,2,0	59,34,48	9,5,12	36,60,42	152	149	3.25428e-06	0.000237201	0.032,0.055,0.0	0.197,0.076,0.219	-0.135
AT5G48150	PAT1	chr5	-	19523031	19524083	19523031	19524072	19524502	19524788	93	80,87,74	24,25,19	68,67,80	10,18,10	160	149	0.0433668	0.199873	0.756,0.764,0.784	0.864,0.776,0.882	-0.073
AT5G45510	NA	chr5	+	18448937	18449446	18449020	18449446	18445186	18448755	108	63,52,59	281272246	164181216	571683720	232	149	0.028958	0.156135	0.126,0.109,0.133	0.156,0.145,0.162	-0.032
AT5G38970	CYP85A1	chr5	-	15597192	15597517	15597192	15597485	15597583	15597910	133	1,5,6	0,0,0	16,50,36	9,2,0	181	149	0.000507855	0.00774127	1.0,1.0,1.0	0.594,0.954,1.0	0.151
AT5G38720	NA	chr5	-	15510074	15510188	15510074	15510167	15510429	15510713	135	3,2,3	38,35,26	0,0,1	15,19,13	170	149	0.0104781	0.0790073	0.065,0.048,0.092	0.0,0.0,0.063	0.047
AT5G37370	SRL1	chr5	-	14814825	14815545	14814825	14815283	14815697	14816046	144	44,32,30	25,52,36	88103103	24,26,28	298	149	1.29419e-07	1.71944e-05	0.468,0.235,0.294	0.647,0.665,0.648	-0.321
AT5G27840	TOPP8	chr5	-	9862922	9863506	9862922	9863334	9863606	9863786	157	15,8,15	147134163	16,4,1	252256181	298	149	0.000215801	0.0044824	0.049,0.029,0.044	0.031,0.008,0.003	0.027
AT5G54840	SGP1	chr5	-	22276932	22277016	22276932	22276994	22277396	22277436	164	76,77,57	18,4,4	156139159	11,5,10	171	149	0.0299437	0.158839	0.786,0.944,0.925	0.925,0.96,0.933	-0.054
AT5G25520	NA	chr5	+	8888097	8888590	8888530	8888590	8887835	8887956	168	95119138	30,31,16	92,85,87	28,36,39	298	149	0.015423	0.102498	0.613,0.657,0.812	0.622,0.541,0.527	0.131
AT5G24350	NA	chr5	+	8304631	8305566	8304644	8305566	8303289	8304256	175	27,27,22	0,0,0	29,42,59	4,3,5	162	149	0.00014431	0.00334119	1.0,1.0,1.0	0.87,0.928,0.916	0.095
AT5G24060	NA	chr5	-	8132603	8132826	8132603	8132787	8133046	8133146	179	333241276	11,19,5	140169157	18,15,6	188	149	0.00702192	0.0583086	0.96,0.91,0.978	0.86,0.899,0.954	0.045
AT5G23610	NA	chr5	-	7958016	7958134	7958016	7958131	7958217	7958576	183	19,10,18	160157175	38,41,10	163188155	152	149	0.00792171	0.0631171	0.104,0.059,0.092	0.186,0.176,0.059	-0.055
AT5G23450	ATLCBK1	chr5	-	7908507	7909184	7908507	7909050	7909353	7909623	186	402355373	75,62,47	426553523	38,67,56	283	149	0.00285772	0.0288813	0.738,0.751,0.807	0.855,0.813,0.831	-0.068
AT5G22700	NA	chr5	-	7548651	7548921	7548651	7548727	7549289	7549393	192	143,115,96	3,9,0	80,114,75	0,0,0	298	149	0.000416727	0.00682761	0.96,0.865,1.0	1.0,1.0,1.0	-0.058
AT5G22690	NA	chr5	+	7544536	7544694	7544558	7544694	7543638	7544325	193	21,8,13	0,10,0	10,9,3	0,0,0	171	149	0.00508528	0.0442824	1.0,0.411,1.0	1.0,1.0,1.0	-0.196
AT5G21970	NA	chr5	+	7261989	7263644	7262049	7263644	7261522	7261764	199	5,1,2	39,27,16	2,0,0	4,21,14	209	149	0.0494435	0.216287	0.084,0.026,0.082	0.263,0.0,0.0	-0.024
AT5G18680	TULP11	chr5	-	6229731	6230010	6229731	6229819	6230117	6230630	210	36,26,45	192149163	26,34,28	319382319	298	149	2.76618e-07	2.86518e-05	0.086,0.08,0.121	0.039,0.043,0.042	0.054
AT5G16840	BPA1	chr5	+	5537023	5537093	5537026	5537093	5536754	5536864	221	7,3,5	321264324	10,17,9	374388335	152	149	0.0149972	0.101486	0.021,0.011,0.015	0.026,0.041,0.026	-0.015
AT5G53500	NA	chr5	-	21727504	21728645	21727504	21728633	21729032	21729413	229	74,57,67	10,10,14	29,43,11	0,2,2	161	149	0.000417854	0.00682761	0.873,0.841,0.816	1.0,0.952,0.836	-0.086
AT5G14610	NA	chr5	+	4714589	4715069	4714592	4715069	4714116	4714506	235	24,26,32	49,66,40	20,30,28	101,115,54	152	149	0.0244953	0.137823	0.324,0.279,0.44	0.163,0.204,0.337	0.113
AT5G14270	BET9	chr5	+	4607424	4607508	4607427	4607508	4607282	4607349	238	5,11,14	192119154	4,9,4	209235152	152	149	0.00697653	0.0583086	0.025,0.083,0.082	0.018,0.036,0.025	0.037
AT5G13660	NA	chr5	+	4406443	4406515	4406446	4406515	4405093	4406365	241	4,1,1	12,12,5	8,11,7	17,15,16	152	149	0.014701	0.100634	0.246,0.076,0.164	0.316,0.418,0.3	-0.183
AT5G13590	NA	chr5	-	4376106	4376494	4376106	4376419	4376578	4378550	243	6,11,17	53,61,36	7,8,9	91,96,76	224	149	0.00390414	0.035571	0.07,0.107,0.239	0.049,0.053,0.073	0.08
AT5G13530	KEG	chr5	+	4349758	4349880	4349761	4349880	4349245	4349403	245	62,36,43	7,5,5	69,64,60	24,15,24	152	149	0.000273375	0.00530623	0.897,0.876,0.894	0.738,0.807,0.71	0.137
AT5G12440	NA	chr5	-	4041473	4041709	4041473	4041676	4042037	4042254	254	10,5,2	4,0,0	2,3,4	2,1,5	182	149	0.0167274	0.108645	0.672,1.0,1.0	0.45,0.711,0.396	0.372
AT5G11170	RH15	chr5	+	3554100	3554409	3554236	3554409	3553678	3553779	258	395325402	258270294	298285271	328391294	285	149	5.14397e-06	0.000326559	0.445,0.386,0.417	0.322,0.276,0.325	0.108
AT5G09250	KIWI	chr5	-	2875975	2876121	2875975	2876081	2876233	2876377	275	7,6,12	74116163	12,38,13	112135135	189	149	0.00112358	0.0146438	0.069,0.039,0.055	0.078,0.182,0.071	-0.056
AT5G08480	VQ31	chr5	+	2744417	2745111	2744428	2745111	2743318	2743843	279	1,0,0	0,1,2	1,4,2	1,3,5	160	149	0.00229494	0.0241521	1.0,0.0,0.0	0.482,0.554,0.271	-0.102
AT5G08190	NF-YB12	chr5	+	2636942	2637433	2636945	2637433	2636787	2636856	281	124,98,96	12,23,13	122138111	11,11,11	152	149	0.0344356	0.175114	0.91,0.807,0.879	0.916,0.925,0.908	-0.051
AT5G49960	NA	chr5	-	20324877	20324970	20324877	20324954	20325062	20325257	282	46,25,34	10,8,4	37,37,39	21,18,14	165	149	0.00601062	0.0512073	0.806,0.738,0.885	0.614,0.65,0.716	0.15
AT5G08130	BIM1	chr5	-	2608279	2608382	2608279	2608370	2608483	2608885	284	206186173	2,0,3	423424368	8,19,12	161	149	0.000336125	0.0059594	0.99,1.0,0.982	0.98,0.954,0.966	0.024
AT5G08130	BIM1	chr5	-	2609301	2609391	2609301	2609354	2609534	2609914	285	136173195	15,4,23	352366294	46,62,71	186	149	8.51087e-05	0.00239277	0.879,0.972,0.872	0.86,0.825,0.768	0.09
AT5G08130	BIM1	chr5	-	2609301	2609403	2609301	2609354	2609534	2609914	286	30,47,66	15,4,23	119125109	46,62,71	198	149	0.0486283	0.214095	0.601,0.898,0.683	0.661,0.603,0.536	0.127
AT5G07920	DGK1	chr5	-	2527226	2528622	2527226	2528434	2529119	2529421	289	90,68,77	0,0,0	164179141	0,6,12	298	149	4.41196e-05	0.00155049	1.0,1.0,1.0	1.0,0.937,0.855	0.069
AT5G43910	NA	chr5	-	17667860	17667987	17667860	17667956	17668073	17668174	297	31,23,28	1,12,3	40,57,27	28,11,19	180	149	0.021805	0.129253	0.962,0.613,0.885	0.542,0.811,0.541	0.189
AT5G06960	TGA5	chr5	+	2155878	2155961	2155889	2155961	2155660	2155807	303	4,0,1	83,53,72	5,10,2	87,80,109	160	149	0.0123093	0.0877696	0.043,0.0,0.013	0.051,0.104,0.017	-0.039
AT5G16350	NA	chr5	+	5354071	5354190	5354131	5354190	5353856	5353923	307	17,11,27	0,8,1	7,1,16	0,1,0	209	149	0.00932323	0.07281	1.0,0.495,0.951	1.0,0.416,1.0	0.01
AT5G06440	NA	chr5	-	1966255	1966378	1966255	1966364	1966474	1966596	309	10,9,6	84,69,84	7,25,12	73,76,67	163	149	0.0239402	0.136734	0.098,0.107,0.061	0.081,0.231,0.141	-0.062
AT5G06120	NA	chr5	+	1844736	1845549	1845291	1845549	1843936	1844184	310	105,98,122	10,18,3	66,90,75	10,18,13	298	149	0.0310813	0.162681	0.84,0.731,0.953	0.767,0.714,0.743	0.1
AT5G05310	NA	chr5	+	1573644	1573776	1573663	1573776	1573444	1573558	315	73,40,63	13,13,13	82,81,77	17,2,5	168	149	0.00577905	0.0496261	0.833,0.732,0.811	0.811,0.973,0.932	-0.113
novel.341	NA	chr5	-	1421184	1421397	1421184	1421390	1421597	1421672	318	72,63,78	8,10,1	48,69,59	0,0,5	156	149	0.00314256	0.030769	0.896,0.857,0.987	1.0,1.0,0.919	-0.06
AT5G04280	RZ1C	chr5	+	1192952	1195033	1192965	1195033	1192450	1192571	320	40,52,41	1,1,1	26,26,32	6,0,11	162	149	1.39729e-05	0.000639503	0.974,0.98,0.974	0.799,1.0,0.728	0.134
AT5G04280	RZ1C	chr5	+	1192952	1195033	1194494	1195033	1192450	1192571	321	154120109	166128124	104119112	208252216	298	149	1.35509e-06	0.000115949	0.317,0.319,0.305	0.2,0.191,0.206	0.115
AT5G04280	RZ1C	chr5	+	1192965	1195033	1194494	1195033	1192450	1192571	322	119,70,69	166128124	85,93,91	208252216	298	149	0.0015515	0.0182835	0.264,0.215,0.218	0.17,0.156,0.174	0.066
AT5G04080	NA	chr5	+	1104925	1105049	1104934	1105049	1104523	1104848	324	241275247	22,26,14	375527392	9,16,30	158	149	0.00215829	0.0230843	0.912,0.909,0.943	0.975,0.969,0.925	-0.035
AT5G59980	NA	chr5	+	24149335	24149578	24149348	24149578	24148319	24149272	331	3,3,1	10,5,7	0,0,1	5,4,0	162	149	0.0183628	0.115827	0.216,0.356,0.116	0.0,0.0,1.0	-0.104
AT5G02620	ANK1	chr5	+	589588	589978	589651	589978	589198	589508	337	25,13,23	1,4,5	34,19,12	14,3,13	212	149	0.0357107	0.177207	0.946,0.696,0.764	0.631,0.817,0.393	0.188
AT4G39140	NA	chr4	-	18230996	18231378	18230996	18231374	18231906	18232020	358	8,6,4	0,6,0	20,19,5	0,0,2	153	149	0.0450489	0.203436	1.0,0.493,1.0	1.0,1.0,0.709	-0.072
AT4G39140	NA	chr4	-	18230996	18231378	18230996	18231301	18231913	18232202	359	120105124	14,16,7	218275276	7,21,20	226	149	0.0437309	0.200612	0.85,0.812,0.921	0.954,0.896,0.901	-0.056
AT4G39100	SHL	chr4	-	18218620	18218753	18218620	18218733	18219335	18219404	360	300272340	101,84,94	268297292	161106129	169	149	0.00358304	0.033491	0.724,0.741,0.761	0.595,0.712,0.666	0.084
AT4G38220	NA	chr4	+	17926508	17926742	17926517	17926742	17926233	17926371	362	12,14,13	278240145	13,0,6	378482549	158	149	1.95713e-07	2.24963e-05	0.039,0.052,0.078	0.031,0.0,0.01	0.043
AT4G38200	BIG1	chr4	+	17916901	17917245	17916911	17917245	17916369	17916687	363	16,14,14	14,15,8	14,27,18	30,26,43	159	149	0.0389733	0.188451	0.517,0.467,0.621	0.304,0.493,0.282	0.175
AT4G38120	NA	chr4	-	17893768	17893922	17893768	17893849	17894099	17894151	364	28,19,23	10,24,20	34,49,38	9,14,18	222	149	0.0227482	0.133142	0.653,0.347,0.436	0.717,0.701,0.586	-0.189
AT5G65560	NA	chr5	-	26200013	26200441	26200013	26200436	26200515	26200769	372	0,0,4	3,8,4	5,4,4	5,1,0	154	149	0.000246964	0.00495944	0.0,0.0,0.492	0.492,0.795,1.0	-0.598
AT4G36980	NA	chr4	-	17435517	17435627	17435517	17435624	17435728	17436023	374	399360372	14,13,23	409463381	2,17,2	152	149	0.00012232	0.00307751	0.965,0.964,0.941	0.995,0.964,0.995	-0.028
AT4G36730	GBF1	chr4	-	17310630	17310679	17310630	17310673	17310757	17310815	375	573629535	117,162,91	432455387	142,121,91	155	149	0.020557	0.1251	0.825,0.789,0.85	0.745,0.783,0.803	0.044
AT4G35920	MCA1	chr4	-	17014306	17014522	17014306	17014409	17015075	17015493	385	233243236	3,7,14	158184176	2,0,0	262	149	1.71892e-05	0.0007354	0.978,0.952,0.906	0.978,1.0,1.0	-0.047
AT4G34570	THY-2	chr4	-	16513052	16513555	16513052	16513480	16513831	16513877	396	49,40,53	14,6,6	37,36,21	2,0,3	224	149	0.00151104	0.0180226	0.7,0.816,0.855	0.925,1.0,0.823	-0.126
AT4G34310	NA	chr4	+	16415205	16416371	16415222	16416371	16413973	16414871	399	6,23,11	21,4,5	0,6,25	26,15,19	166	149	0.0312487	0.162692	0.204,0.838,0.664	0.0,0.264,0.542	0.3
AT4G34310	NA	chr4	+	16415205	16416371	16415265	16416371	16413979	16414871	400	10,27,12	2,1,7	3,12,35	7,11,8	209	149	0.0327448	0.167381	0.781,0.951,0.55	0.234,0.437,0.757	0.285
AT4G33740	NA	chr4	+	16187325	16189123	16187361	16189123	16186790	16186954	407	28,26,32	72,42,64	52,81,63	68,81,88	185	149	0.00394101	0.0357416	0.239,0.333,0.287	0.381,0.446,0.366	-0.111
AT4G32850	nPAP	chr4	+	15854043	15854241	15854164	15854241	15853669	15853753	415	71,90,58	232149157	65,98,77	271293242	270	149	0.0310009	0.162681	0.144,0.25,0.169	0.117,0.156,0.149	0.047
AT5G60430	NA	chr5	+	24302238	24302640	24302331	24302640	24301548	24301824	423	36,22,39	5,4,6	19,59,23	18,11,22	242	149	0.00263764	0.0270359	0.816,0.772,0.8	0.394,0.768,0.392	0.278
AT4G31880	NA	chr4	-	15421248	15422094	15421248	15422091	15422202	15422241	429	109,73,96	2,1,0	73,86,114	3,8,11	152	149	7.30965e-06	0.000449543	0.982,0.986,1.0	0.96,0.913,0.91	0.062
AT4G31170	NA	chr4	-	15153947	15154935	15153947	15154891	15155047	15155118	438	307370379	53,39,45	411455444	30,52,34	193	149	0.012446	0.0881069	0.817,0.88,0.867	0.914,0.871,0.91	-0.044
AT4G31010	NA	chr4	+	15107666	15107913	15107687	15107913	15107465	15107593	441	1,0,2	39,38,39	5,3,3	28,33,39	170	149	0.00212985	0.0230254	0.022,0.0,0.043	0.135,0.074,0.063	-0.069
AT4G28040	NA	chr4	+	13940849	13941059	13940858	13941059	13940600	13940716	456	23,15,22	45,30,24	13,6,10	4,5,0	158	149	0.000496163	0.00770885	0.325,0.32,0.464	0.754,0.531,1.0	-0.392
AT4G27860	NA	chr4	+	13875111	13875246	13875156	13875246	13874953	13875037	457	45,31,64	40,42,43	84,92,121	149181188	194	149	0.00128771	0.0159385	0.464,0.362,0.533	0.302,0.281,0.331	0.148
AT4G27490	RRP41L	chr4	+	13739922	13740099	13739945	13740099	13739747	13739835	460	8,6,16	12,13,7	2,3,2	6,4,18	172	149	0.0150063	0.101486	0.366,0.286,0.664	0.224,0.394,0.088	0.203
AT4G26940	B3GALT4	chr4	-	13530354	13530480	13530354	13530406	13530567	13530655	463	184144223	1,0,0	387525487	7,5,13	223	149	0.00357116	0.033491	0.992,1.0,1.0	0.974,0.986,0.962	0.023
AT4G26910	NA	chr4	-	13522320	13522404	13522320	13522401	13522494	13522549	464	28,24,24	155137145	52,64,47	174231179	152	149	0.00441402	0.0391297	0.15,0.147,0.14	0.227,0.214,0.205	-0.07
AT4G26795	NA	chr4	-	13487754	13488364	13487754	13488192	13488443	13488868	465	6,9,13	5,1,0	7,8,6	7,3,6	298	149	0.0227992	0.133142	0.375,0.818,1.0	0.333,0.571,0.333	0.319
AT4G26300	emb1027	chr4	-	13312195	13312270	13312195	13312266	13312647	13312785	468	73,57,73	112110119	62,87,69	37,61,40	153	149	8.63138e-10	3.39731e-07	0.388,0.335,0.374	0.62,0.581,0.627	-0.244
AT4G26300	emb1027	chr4	-	13312195	13312270	13312195	13312266	13313019	13313109	469	5,9,2	0,2,3	3,12,7	3,14,4	153	149	0.0477429	0.212095	1.0,0.814,0.394	0.493,0.455,0.63	0.21
AT4G07405	NA	chr4	+	13027996	13028194	13028071	13028194	13027580	13027892	473	9,9,8	0,4,5	15,38,30	0,1,3	224	149	0.00370301	0.0342137	1.0,0.599,0.516	1.0,0.962,0.869	-0.239
AT4G25080	CHLM	chr4	+	12878338	12878703	12878381	12878703	12877744	12878145	476	856978715	591736521	313317252	334357229	192	149	0.000304253	0.00562805	0.529,0.508,0.516	0.421,0.408,0.461	0.088
AT4G24590	NA	chr4	+	12697201	12697377	12697216	12697377	12697021	12697112	483	3,4,5	187138166	18,11,11	240343256	164	149	0.0156268	0.1032	0.014,0.026,0.027	0.064,0.028,0.038	-0.021
AT4G24220	VEP1	chr4	+	12565346	12566755	12565349	12566755	12564944	12565257	486	12281014998	65,86,79	113213061263	105134141	152	149	0.00211808	0.0230254	0.949,0.92,0.925	0.914,0.905,0.898	0.026
AT4G30820	NA	chr4	+	15007106	15007675	15007601	15007675	15006647	15006702	494	36,29,28	3,0,5	31,29,16	0,0,0	298	149	0.000224367	0.0045521	0.857,1.0,0.737	1.0,1.0,1.0	-0.135
AT4G30820	NA	chr4	+	15007366	15007675	15007601	15007675	15006647	15007268	495	3,5,6	6,1,0	3,3,1	4,7,3	298	149	0.0150603	0.101502	0.2,0.714,1.0	0.273,0.176,0.143	0.441
AT4G23330	NA	chr4	+	12194196	12194403	12194257	12194403	12193963	12194112	498	3,8,6	6,7,19	14,21,8	8,3,2	210	149	0.000147542	0.0033763	0.262,0.448,0.183	0.554,0.832,0.739	-0.411
AT4G22540	ORP2A	chr4	-	11863760	11864126	11863760	11864123	11865712	11866475	511	2,1,2	23,30,54	11,17,13	47,62,69	152	149	7.77626e-06	0.000463748	0.079,0.032,0.035	0.187,0.212,0.156	-0.136
AT4G21660	NA	chr4	-	11508308	11508668	11508308	11508386	11508826	11508934	515	109117122	182170168	142159153	163199170	298	149	0.0487378	0.214098	0.23,0.256,0.266	0.303,0.285,0.31	-0.049
AT4G21400	CRK28	chr4	-	11399611	11399751	11399611	11399715	11399837	11400376	519	59,38,38	11,15,35	11,33,29	4,0,7	185	149	0.0161859	0.106535	0.812,0.671,0.467	0.689,1.0,0.769	-0.169
AT4G21400	CRK28	chr4	-	11399611	11399768	11399611	11399715	11399837	11400376	520	192190168	11,15,35	92136118	4,0,7	202	149	3.70605e-05	0.00135065	0.928,0.903,0.78	0.944,1.0,0.926	-0.086
AT4G20070	AAH	chr4	+	10863909	10864035	10863949	10864035	10863571	10863814	545	200237276	1,1,10	241320280	15,10,16	189	149	0.000221741	0.00454569	0.994,0.995,0.956	0.927,0.962,0.932	0.041
AT4G19670	NA	chr4	-	10700919	10701365	10700919	10701360	10701833	10702174	550	25,17,34	5,0,4	34,35,40	6,13,7	154	149	0.0444229	0.202841	0.829,1.0,0.892	0.846,0.723,0.847	0.102
AT4G19670	NA	chr4	-	10700919	10701424	10700919	10701365	10701833	10702174	552	55,37,42	21,15,31	114160113	29,30,32	208	149	0.00205419	0.0227146	0.652,0.639,0.493	0.738,0.793,0.717	-0.155
AT4G19440	NA	chr4	-	10601512	10601900	10601512	10601879	10601982	10604624	557	6,17,13	4,1,1	12,4,4	0,1,1	170	149	0.0244729	0.137823	0.568,0.937,0.919	1.0,0.778,0.778	-0.044
AT4G17640	CKB2	chr4	+	9826343	9826453	9826358	9826453	9825991	9826216	566	186178178	11,36,31	241214204	15,15,2	164	149	3.5885e-06	0.00025222	0.939,0.818,0.839	0.936,0.928,0.989	-0.086
AT4G17615	CBL1	chr4	+	9817634	9818076	9818016	9818076	9817018	9817220	567	69,26,55	0,0,1	163158155	11,0,0	298	149	0.0165147	0.107619	1.0,1.0,0.965	0.881,1.0,1.0	0.028
AT4G16990	RLM3	chr4	+	9564676	9564941	9564691	9564941	9564476	9564596	578	68,65,59	417425461	0,0,3	13,26,11	164	149	0.00131452	0.0161686	0.129,0.122,0.104	0.0,0.0,0.199	0.052
AT4G15510	PPD1	chr4	+	8861323	8861752	8861333	8861752	8861035	8861140	589	73,85,83	19,26,18	9,27,8	7,11,7	159	149	0.0215237	0.128043	0.783,0.754,0.812	0.546,0.697,0.517	0.196
AT4G15010	NA	chr4	-	8574747	8574919	8574747	8574897	8575068	8575340	597	60,70,71	29,20,26	54,56,52	12,4,11	171	149	0.0018682	0.0212522	0.643,0.753,0.704	0.797,0.924,0.805	-0.142
AT4G14880	OASA1	chr4	-	8520017	8520066	8520017	8520063	8520243	8520521	600	6,7,10	3,6,2	8,11,15	11,15,19	152	149	0.017291	0.111569	0.662,0.534,0.831	0.416,0.418,0.436	0.252
AT4G14520	NRPB7L	chr4	+	8341935	8342238	8342197	8342238	8341243	8341478	601	18,8,14	0,0,4	12,14,6	2,6,5	298	149	0.00959797	0.0743654	1.0,1.0,0.636	0.75,0.538,0.375	0.324
AT5G59090	SBT4.12	chr5	-	23854351	23854604	23854351	23854598	23854688	23854780	604	296254269	0,1,0	7961053885	29,16,11	155	149	0.000507118	0.00774127	1.0,0.996,1.0	0.963,0.984,0.987	0.021
AT5G52545	NA	chr5	-	21323780	21324233	21323780	21324222	21324347	21324474	612	34,19,15	4,1,4	34,30,29	4,14,15	160	149	0.014149	0.0977024	0.888,0.947,0.777	0.888,0.666,0.643	0.138
AT4G13330	NA	chr4	-	7753259	7754021	7753259	7753633	7754228	7754912	615	5,32,40	7,20,9	6,5,13	16,12,10	298	149	0.0185452	0.116604	0.263,0.444,0.69	0.158,0.172,0.394	0.224
AT4G13100	NA	chr4	-	7636437	7636855	7636437	7636846	7637036	7637529	619	100,64,140	0,24,1	170157118	16,21,20	158	149	0.0427907	0.199873	1.0,0.715,0.992	0.909,0.876,0.848	0.025
AT5G03560	NA	chr5	-	900837	902235	900837	901168	902411	902770	621	30,39,33	107,105,89	17,20,19	184188161	298	149	1.55822e-09	5.11096e-07	0.123,0.157,0.156	0.044,0.051,0.056	0.095
AT4G12990	NA	chr4	-	7594775	7595535	7594775	7594839	7595823	7595999	623	30,16,38	13,19,6	30,43,49	0,2,10	298	149	0.00100861	0.0135031	0.536,0.296,0.76	1.0,0.915,0.71	-0.344
AT4G12790	NA	chr4	-	7518847	7519081	7518847	7518955	7519325	7519578	627	174163165	48,85,36	175214138	32,31,39	275	149	0.0307683	0.162681	0.663,0.51,0.713	0.748,0.789,0.657	-0.103
AT4G11610	NA	chr4	-	7016522	7016965	7016522	7016953	7017377	7018089	636	3,3,9	5,0,0	92,130,76	98122126	161	149	0.00547937	0.0472956	0.357,1.0,1.0	0.465,0.497,0.358	0.346
AT4G11410	NA	chr4	-	6945404	6945866	6945404	6945451	6945965	6946044	639	69,56,97	0,4,5	109,113,97	1,0,1	298	149	0.00305985	0.0302603	1.0,0.875,0.907	0.982,1.0,0.98	-0.06
AT4G05520	EHD2	chr4	+	2805517	2805579	2805520	2805579	2805379	2805422	660	20,14,34	1,2,0	20,15,30	3,8,5	152	149	0.000123538	0.00307751	0.951,0.873,1.0	0.867,0.648,0.855	0.151
AT5G19660	SBT6.1	chr5	-	6645317	6645503	6645317	6645470	6645610	6645739	666	3,7,1	32,34,37	13,11,8	50,67,47	182	149	0.0478797	0.212223	0.071,0.144,0.022	0.176,0.118,0.122	-0.06
AT4G03115	NA	chr4	-	1383686	1383835	1383686	1383819	1383914	1383964	676	0,6,0	11,36,18	0,1,0	18,22,20	165	149	0.043324	0.199873	0.0,0.131,0.0	0.0,0.039,0.0	0.031
AT4G02900	NA	chr4	+	1284751	1284933	1284797	1284933	1284458	1284608	677	1,2,0	16,14,16	3,6,3	7,7,3	195	149	1.25818e-05	0.000589549	0.046,0.098,0.0	0.247,0.396,0.433	-0.311
AT4G02760	NA	chr4	-	1227479	1228236	1227479	1228011	1228662	1229014	680	3,11,2	23,28,22	22,19,32	24,34,27	298	149	1.1239e-05	0.000573521	0.061,0.164,0.043	0.314,0.218,0.372	-0.212
AT4G02390	PARP2	chr4	+	1050607	1050753	1050613	1050753	1050264	1050526	688	38,44,62	7,1,15	10,9,3	0,0,1	155	149	0.000378101	0.00652722	0.839,0.977,0.799	1.0,1.0,0.743	-0.043
AT2G18960	AHA1	chr2	+	8222800	8223297	8223177	8223297	8221513	8221899	691	82,59,69	892818759	37,52,34	124814081212	298	149	2.36422e-12	4.65278e-09	0.044,0.035,0.043	0.015,0.018,0.014	0.025
AT2G16940	NA	chr2	-	7345694	7346177	7345694	7345776	7346570	7347075	705	492426463	144120103	303386310	112141105	298	149	0.0107845	0.0800905	0.631,0.64,0.692	0.575,0.578,0.596	0.071
AT1G53780	NA	chr1	-	20076129	20076205	20076129	20076202	20076306	20076433	710	11,17,25	38,35,32	17,18,17	70,75,50	152	149	0.0298559	0.158839	0.221,0.323,0.434	0.192,0.19,0.25	0.115
AT4G08390	APXS	chr4	+	5315322	5315590	5315325	5315590	5314904	5315232	717	274209293	9,4,14	186174154	12,15,7	152	149	0.0202182	0.123955	0.968,0.981,0.954	0.938,0.919,0.956	0.03
AT2G05520	GRP3	chr2	+	2026670	2027117	2026712	2027117	2026523	2026610	736	82,62,32	0,12,0	134113180	0,4,0	191	149	0.000695776	0.00992237	1.0,0.801,1.0	1.0,0.957,1.0	-0.052
AT2G05520	GRP3	chr2	+	2026670	2027117	2026733	2027117	2026523	2026610	737	143,139,53	0,0,0	256333378	0,0,48	212	149	4.93014e-06	0.000323417	1.0,1.0,1.0	1.0,1.0,0.847	0.051
AT2G05520	GRP3	chr2	+	2026712	2027117	2026733	2027117	2026523	2026610	738	61,89,21	0,0,0	122224198	0,0,48	170	149	2.22004e-05	0.000925285	1.0,1.0,1.0	1.0,1.0,0.783	0.072
AT2G05520	GRP3	chr2	+	2026670	2027117	2026712	2027117	2026523	2026649	739	104,88,37	0,0,0	155153203	0,34,0	191	149	2.62149e-05	0.00105287	1.0,1.0,1.0	1.0,0.778,1.0	0.074
AT2G05440	ATGRP9	chr2	+	1993744	1994166	1993885	1994166	1993573	1993723	742	47,70,56	39,0,0	24,43,46	0,0,0	290	149	0.0018466	0.0211285	0.382,1.0,1.0	1.0,1.0,1.0	-0.206
AT5G35330	MBD2	chr5	-	13524824	13525279	13524824	13525275	13525641	13525834	748	137,93,103	0,0,3	54,69,69	8,3,0	153	149	0.00247861	0.0256731	1.0,1.0,0.971	0.868,0.957,1.0	0.049
AT2G14620	XTH10	chr2	+	6245164	6245265	6245187	6245265	6244771	6245090	760	2,3,3	0,0,0	8,8,9	2,3,2	172	149	0.000133594	0.00320625	1.0,1.0,1.0	0.776,0.698,0.796	0.243
AT2G02860	SUC3	chr2	-	831043	831108	831043	831083	831209	831308	766	63,54,68	10,1,4	58,65,50	9,19,8	174	149	0.00292973	0.0292676	0.844,0.979,0.936	0.847,0.746,0.843	0.108
AT2G02780	NA	chr2	-	782272	782504	782272	782387	782570	782764	767	83,64,75	1,0,8	91,89,66	0,0,2	266	149	0.00726403	0.059763	0.979,1.0,0.84	1.0,1.0,0.949	-0.043
AT2G43490	NA	chr2	-	18054410	18054731	18054410	18054724	18054941	18055279	769	42,18,12	3,2,6	17,41,40	2,3,0	156	149	0.0215357	0.128043	0.93,0.896,0.656	0.89,0.929,1.0	-0.112
AT5G64080	NA	chr5	-	25645208	25645629	25645208	25645617	25646000	25646027	785	11,24,33	3,0,0	9,32,15	6,4,6	161	149	8.96694e-05	0.00248398	0.772,1.0,1.0	0.581,0.881,0.698	0.204
AT5G51460	TPPA	chr5	+	20902656	20902800	20902659	20902800	20902156	20902559	799	19,39,40	14,33,15	13,7,5	0,6,0	152	149	0.0117661	0.0854456	0.571,0.537,0.723	1.0,0.534,1.0	-0.234
AT1G53790	NA	chr1	-	20079080	20079458	20079080	20079441	20079530	20079612	804	23,19,37	6,2,2	38,56,55	0,6,0	166	149	0.0242431	0.137823	0.775,0.895,0.943	1.0,0.893,1.0	-0.093
AT2G01220	NA	chr2	+	124810	124907	124813	124907	124550	124707	813	143110179	16,5,3	165217161	2,4,6	152	149	0.00665979	0.0560105	0.898,0.956,0.983	0.988,0.982,0.963	-0.032
AT1G77080	MAF1	chr1	+	28959150	28959371	28959329	28959371	28958952	28958994	815	7,15,10	216240232	4,1,6	260272272	298	149	0.00200294	0.0223966	0.016,0.03,0.021	0.008,0.002,0.011	0.015
AT3G53570	AFC1	chr3	-	19863957	19864153	19863957	19864114	19864362	19864461	817	101,62,123	2,4,1	84,79,61	3,10,7	188	149	0.000899036	0.0121185	0.976,0.925,0.99	0.957,0.862,0.874	0.066
AT1G76040	CPK29	chr1	+	28538672	28539134	28538990	28539134	28537592	28538541	826	12,12,16	18,22,20	15,34,24	79,104,65	298	149	0.00290358	0.0291543	0.25,0.214,0.286	0.087,0.14,0.156	0.122
AT1G73350	NA	chr1	-	27576238	27576345	27576238	27576339	27576430	27576479	837	54,51,42	8,5,11	53,82,49	2,4,0	155	149	3.53932e-05	0.00131422	0.866,0.907,0.786	0.962,0.952,1.0	-0.118
AT1G80640	NA	chr1	+	30313912	30314002	30313916	30314002	30313717	30313833	843	104109107	8,4,12	31,35,25	0,0,1	153	149	0.000130406	0.00320485	0.927,0.964,0.897	1.0,1.0,0.961	-0.058
AT1G19650	SFH4	chr1	-	6797196	6797311	6797196	6797268	6797409	6797523	848	48,43,38	4,3,5	36,45,29	2,15,7	192	149	0.0377289	0.184956	0.903,0.918,0.855	0.933,0.7,0.763	0.093
AT1G71528	NA	chr1	-	26939499	26940202	26939499	26940190	26940338	26942945	850	16,12,23	6,3,0	5,7,13	0,0,0	161	149	6.37119e-05	0.00193987	0.712,0.787,1.0	1.0,1.0,1.0	-0.167
AT3G52030	NA	chr3	+	19302864	19303031	19302927	19303031	19302550	19302649	851	5,2,6	53,60,67	0,0,6	86,108,73	212	149	0.0102543	0.0776174	0.062,0.023,0.059	0.0,0.0,0.055	0.03
AT3G24870	EAF1B	chr3	-	9074664	9076772	9074664	9076766	9077021	9077400	859	21,17,25	4,1,2	11,27,32	0,3,0	155	149	0.0347258	0.175232	0.835,0.942,0.923	1.0,0.896,1.0	-0.065
AT2G32640	NA	chr2	-	13848409	13848507	13848409	13848443	13848608	13848676	863	23,41,31	20,25,16	3,5,6	0,0,0	213	149	1.60677e-08	3.95266e-06	0.446,0.534,0.575	1.0,1.0,1.0	-0.482
AT2G22010	RKP	chr2	-	9364367	9364581	9364367	9364572	9364665	9364865	866	5,0,9	62,67,63	2,17,16	75,92,89	158	149	0.0450701	0.203436	0.071,0.0,0.119	0.025,0.148,0.145	-0.043
AT4G13150	NA	chr4	-	7650651	7650717	7650651	7650704	7650790	7650846	872	67,48,71	4,1,0	49,51,27	1,4,5	162	149	0.0394898	0.189551	0.939,0.978,1.0	0.978,0.921,0.832	0.062
AT3G58490	LPPD	chr3	+	21633557	21633632	21633571	21633632	21633351	21633447	873	345377318	17,15,40	191179190	4,13,6	163	149	0.0196732	0.12099	0.949,0.958,0.879	0.978,0.926,0.967	-0.028
AT5G13870	XTH5	chr5	-	4476030	4476720	4476030	4476566	4476997	4477090	874	11,5,0	14,9,10	5,7,5	5,7,0	298	149	0.04585	0.206011	0.282,0.217,0.0	0.333,0.333,1.0	-0.389
AT3G09560	PAH1	chr3	-	2937205	2938737	2937205	2938730	2939099	2939456	877	1,0,0	2,4,2	0,3,2	1,1,0	156	149	2.25679e-05	0.000925285	0.323,0.0,0.0	0.0,0.741,1.0	-0.473
AT1G08310	NA	chr1	+	2619396	2619617	2619405	2619617	2619114	2619292	878	3,0,0	12,6,8	9,4,6	17,18,21	158	149	0.00205447	0.0227146	0.191,0.0,0.0	0.333,0.173,0.212	-0.176
AT1G50500	HIT1	chr1	-	18708643	18708808	18708643	18708791	18709035	18709098	881	134110170	16,16,19	117202167	5,4,4	166	149	7.0261e-08	1.25703e-05	0.883,0.861,0.889	0.955,0.978,0.974	-0.091
AT1G50500	HIT1	chr1	-	18712243	18712297	18712243	18712285	18712378	18712564	882	128,93,118	1,0,0	139144150	7,9,0	161	149	0.00126723	0.0158352	0.992,1.0,1.0	0.948,0.937,1.0	0.036
AT1G67325	NA	chr1	-	25210282	25210310	25210282	25210307	25210503	25210613	891	132107150	26,31,26	119134117	23,15,15	152	149	0.044712	0.203218	0.833,0.772,0.85	0.835,0.898,0.884	-0.054
AT1G65540	NA	chr1	-	24365493	24366089	24365493	24366065	24366333	24366456	908	28,13,28	75,48,78	35,58,42	64,124,78	173	149	0.0317526	0.164445	0.243,0.189,0.236	0.32,0.287,0.317	-0.085
AT1G60430	ARPC3	chr1	-	22265679	22265761	22265679	22265745	22265831	22266076	919	3,12,25	47,32,54	5,6,6	88,59,56	165	149	0.000655376	0.00948368	0.054,0.253,0.295	0.049,0.084,0.088	0.127
AT1G60430	ARPC3	chr1	-	22265679	22265761	22265679	22265748	22265831	22266076	920	3,12,23	83,47,41	5,1,6	83,104,71	162	149	6.01994e-05	0.00188052	0.032,0.19,0.34	0.052,0.009,0.072	0.143
AT5G11510	MYB3R4	chr5	+	3680319	3680504	3680392	3680504	3679747	3680075	921	0,0,0	6,7,6	6,3,0	12,13,11	222	149	0.000111518	0.00292624	0.0,0.0,0.0	0.251,0.134,0.0	-0.128
AT1G64110	NA	chr1	-	23799367	23799438	23799367	23799432	23799521	23799613	922	20,28,11	8,2,6	189232231	100125148	155	149	0.0237664	0.136662	0.706,0.931,0.638	0.645,0.641,0.6	0.13
AT2G04270	RNE	chr2	+	1475599	1475781	1475604	1475781	1475325	1475429	939	43,41,49	6,7,4	28,36,31	3,0,3	154	149	0.0470097	0.210261	0.874,0.85,0.922	0.9,1.0,0.909	-0.054
AT2G30740	PTI12	chr2	+	13095593	13096492	13095650	13096492	13095322	13095484	945	9,5,4	0,2,0	6,27,18	0,5,4	206	149	0.00767925	0.0619376	1.0,0.644,1.0	1.0,0.796,0.765	0.028
AT2G30740	PTI12	chr2	+	13095636	13096492	13095650	13096492	13095322	13095484	946	4,6,4	0,2,0	13,27,40	0,5,4	163	149	0.0182403	0.115466	1.0,0.733,1.0	1.0,0.832,0.901	0
AT2G30740	PTI12	chr2	+	13095848	13096492	13096351	13096492	13095650	13095700	948	9,12,9	12,9,11	13,24,20	27,38,61	298	149	0.0399546	0.190209	0.273,0.4,0.29	0.194,0.24,0.141	0.129
AT3G52340	SPP2	chr3	+	19407204	19407471	19407406	19407471	19406852	19407119	952	34,32,29	63,75,62	28,12,11	4,21,10	298	149	0.0212887	0.127732	0.212,0.176,0.19	0.778,0.222,0.355	-0.259
AT1G61970	NA	chr1	+	22906831	22907730	22907128	22907730	22906472	22906610	953	31,21,16	15,8,14	17,26,26	7,6,3	298	149	0.0298108	0.158839	0.508,0.568,0.364	0.548,0.684,0.813	-0.202
AT4G31570	NA	chr4	+	15298134	15303824	15298145	15303824	15297330	15297997	971	19,12,3	0,0,6	20,13,6	15,4,8	160	149	0.0122344	0.0877696	1.0,1.0,0.318	0.554,0.752,0.411	0.2
AT3G27990	NA	chr3	-	10393012	10395718	10393012	10393200	10396680	10396736	978	2,3,7	17,37,32	0,2,0	61,70,47	298	149	0.000300652	0.00562805	0.056,0.039,0.099	0.0,0.014,0.0	0.06
AT1G60200	NA	chr1	-	22203492	22204553	22203492	22203749	22204826	22205400	979	510432381	48,63,62	632784602	67,58,55	298	149	0.00764577	0.0619213	0.842,0.774,0.754	0.825,0.871,0.846	-0.057
AT2G05510	NA	chr2	+	2016390	2016749	2016432	2016749	2016225	2016288	980	201215124	13,9,0	269218305	0,1,0	191	149	2.23315e-06	0.000183118	0.923,0.949,1.0	1.0,0.994,1.0	-0.041
AT1G60140	TPS10	chr1	-	22178085	22180474	22178085	22180151	22180705	22181313	981	8,11,6	407340356	7,19,22	304361321	298	149	0.00243177	0.0254559	0.01,0.016,0.008	0.011,0.026,0.033	-0.012
AT1G59750	ARF1	chr1	+	21983071	21983541	21983080	21983541	21982823	21982989	989	7,5,1	37,38,34	9,6,9	27,38,23	158	149	0.0208575	0.1263	0.151,0.11,0.027	0.239,0.13,0.27	-0.117
AT3G20290	EHD1	chr3	-	7078570	7078738	7078570	7078671	7078824	7079014	1003	78,76,52	12,7,10	36,70,68	14,19,11	216	149	0.0382092	0.186128	0.818,0.882,0.782	0.639,0.718,0.81	0.105
AT5G43430	ETFBETA	chr5	+	17454865	17455296	17454885	17455296	17454570	17454665	1014	5,10,6	210159176	2,5,2	137197170	169	149	0.0262501	0.144759	0.021,0.053,0.029	0.013,0.022,0.01	0.019
AT4G21090	MFDX2	chr4	-	11258211	11258327	11258211	11258304	11258452	11258660	1015	106,71,83	18,14,29	52,81,65	18,41,23	172	149	0.0123537	0.0877696	0.836,0.815,0.713	0.714,0.631,0.71	0.103
AT1G55500	ECT4	chr1	+	20720569	20721091	20720608	20721091	20720415	20720471	1021	69,22,86	12,8,9	22,52,37	14,15,14	188	149	0.0110466	0.0811183	0.82,0.685,0.883	0.555,0.733,0.677	0.141
AT1G55350	DEK1	chr1	-	20653739	20654256	20653739	20654235	20654322	20654768	1022	96,69,59	20,30,34	71,91,80	13,21,14	170	149	0.0106816	0.0799382	0.808,0.668,0.603	0.827,0.792,0.834	-0.125
AT5G25770	NA	chr5	-	8971310	8971438	8971310	8971429	8971672	8971829	1027	23,13,15	0,3,2	19,20,36	5,8,9	158	149	0.00536758	0.0465348	1.0,0.803,0.876	0.782,0.702,0.79	0.135
AT1G54080	UBP1A	chr1	-	20185312	20185400	20185312	20185388	20185573	20185661	1037	8,4,11	313258430	17,14,22	358498393	161	149	0.0100338	0.0764596	0.023,0.014,0.023	0.042,0.025,0.049	-0.019
AT1G53570	MAPKKK3	chr1	+	19990477	19991113	19990480	19991113	19990314	19990400	1041	245177225	14,14,6	189225191	21,34,23	152	149	3.19968e-05	0.00121096	0.945,0.925,0.974	0.898,0.866,0.891	0.063
AT3G18500	NA	chr3	+	6354696	6354808	6354699	6354808	6354498	6354605	1043	26,11,5	4,2,0	1,1,2	0,1,0	152	149	0.0262597	0.144759	0.864,0.844,1.0	1.0,0.495,1.0	0.071
AT3G18500	NA	chr3	+	6354696	6354808	6354708	6354808	6354498	6354605	1044	29,11,5	58,50,54	1,1,2	9,18,17	161	149	0.00389179	0.035571	0.316,0.169,0.079	0.093,0.049,0.098	0.108
AT3G18500	NA	chr3	+	6354699	6354808	6354708	6354808	6354498	6354605	1045	7,2,0	58,50,54	0,1,0	9,18,17	158	149	0.0235193	0.136135	0.102,0.036,0.0	0.0,0.05,0.0	0.029
AT2G43465	NA	chr2	-	18048523	18048642	18048523	18048626	18048709	18048797	1048	3,7,4	0,0,5	5,3,1	0,0,0	165	149	0.0392975	0.189089	1.0,1.0,0.419	1.0,1.0,1.0	-0.194
AT1G52630	OFUT13	chr1	-	19607836	19607941	19607836	19607907	19608198	19608278	1052	10,10,20	3,6,6	9,15,7	11,11,10	183	149	0.0109177	0.0807096	0.731,0.576,0.731	0.4,0.526,0.363	0.25
AT2G25480	NA	chr2	+	10844347	10844447	10844350	10844447	10844204	10844270	1065	31,23,49	60,40,57	9,0,5	11,25,13	152	149	0.0355751	0.177207	0.336,0.36,0.457	0.445,0.0,0.274	0.145
AT1G68080	NA	chr1	+	25518200	25518296	25518260	25518296	25518034	25518107	1066	10,21,15	2,7,1	7,11,8	6,6,11	209	149	0.00164764	0.019301	0.781,0.681,0.914	0.454,0.567,0.341	0.338
AT5G20920	EIF2B	chr5	-	7096380	7096495	7096380	7096492	7096622	7096669	1069	274269265	30,22,15	304341369	9,15,20	152	149	0.0021232	0.0230254	0.9,0.923,0.945	0.971,0.957,0.948	-0.036
AT5G07100	WRKY26	chr5	+	2204629	2205165	2204812	2205165	2204205	2204539	1070	86,47,72	0,0,0	76,90,81	1,1,8	298	149	0.000782514	0.010845	1.0,1.0,1.0	0.974,0.978,0.835	0.071
AT2G33585	NA	chr2	-	14223545	14223637	14223545	14223617	14223711	14224167	1073	2,1,0	58,58,62	9,3,1	54,57,65	169	149	0.00210827	0.0230254	0.03,0.015,0.0	0.128,0.044,0.013	-0.047
AT1G67140	SWEETIE	chr1	-	25104758	25105196	25104758	25105193	25105293	25105497	1076	1,3,2	57,44,50	6,10,7	54,99,92	152	149	0.0131987	0.0921102	0.017,0.063,0.038	0.098,0.09,0.069	-0.046
AT1G19330	NA	chr1	-	6681205	6681271	6681205	6681268	6681360	6681515	1079	1,0,1	59,72,67	7,8,5	106,95,83	152	149	7.95228e-05	0.00226813	0.016,0.0,0.014	0.061,0.076,0.056	-0.054
AT4G11900	NA	chr4	-	7150629	7150942	7150629	7150780	7151059	7151297	1095	6,2,4	13,5,6	1,0,0	1,2,6	298	149	0.000387582	0.00657552	0.188,0.167,0.25	0.333,0.0,0.0	0.091
AT3G29160	KIN11	chr3	-	11129658	11129799	11129658	11129794	11129882	11129966	1099	93125146	29,36,16	147196183	26,11,2	154	149	9.58989e-06	0.000555085	0.756,0.771,0.898	0.845,0.945,0.989	-0.118
AT1G14570	PUX7	chr1	+	4985427	4985656	4985490	4985656	4984635	4984746	1103	295335305	6,10,3	452463436	14,19,19	212	149	0.00932144	0.07281	0.972,0.959,0.986	0.958,0.945,0.942	0.024
AT4G00560	NA	chr4	-	241024	241370	241024	241155	241458	241646	1107	112,95,110	40,28,23	60,95,51	40,70,47	298	149	2.05759e-07	2.24963e-05	0.583,0.629,0.705	0.429,0.404,0.352	0.244
AT2G44970	NA	chr2	-	18550660	18550907	18550660	18550904	18551081	18551208	1115	105101113	7,2,0	142140116	2,14,19	152	149	0.000511365	0.00774127	0.936,0.98,1.0	0.986,0.907,0.857	0.055
AT5G24630	BIN4	chr5	-	8435631	8435742	8435631	8435730	8435859	8436170	1127	6,0,2	23,18,16	6,2,6	15,10,15	161	149	0.0445616	0.203003	0.194,0.0,0.104	0.27,0.156,0.27	-0.133
AT3G16565	NA	chr3	-	5640702	5640842	5640702	5640798	5641283	5641358	1138	3,0,4	23,26,14	5,9,7	29,23,28	193	149	0.0239702	0.136734	0.091,0.0,0.181	0.117,0.232,0.162	-0.08
AT1G15790	NA	chr1	-	5439752	5439852	5439752	5439837	5439994	5440131	1142	0,1,0	2,2,3	6,10,6	13,20,20	164	149	0.000139423	0.00328511	0.0,0.312,0.0	0.295,0.312,0.214	-0.17
AT1G09840	ASK10	chr1	-	3199380	3199623	3199380	3199619	3200035	3200103	1152	115,90,109	8,13,11	101102123	30,22,22	153	149	0.000385005	0.00657552	0.933,0.871,0.906	0.766,0.819,0.845	0.093
AT5G18240	MYR1	chr5	-	6028284	6029327	6028284	6029309	6029622	6029692	1160	9,11,5	11,3,22	1,0,2	0,6,11	167	149	0.0169867	0.109967	0.422,0.766,0.169	1.0,0.0,0.14	0.072
AT3G63400	CYP63	chr3	+	23412427	23412526	23412446	23412526	23412023	23412168	1171	55,35,42	52,33,62	12,20,37	37,38,63	168	149	0.00728817	0.059763	0.484,0.485,0.375	0.223,0.318,0.342	0.154
AT1G12430	ARK3	chr1	-	4234363	4234495	4234363	4234492	4234559	4234703	1188	1,1,1	38,65,53	5,2,5	53,81,32	152	149	0.00375915	0.0345701	0.025,0.015,0.018	0.085,0.024,0.133	-0.061
AT3G11720	NA	chr3	-	3707789	3707915	3707789	3707898	3707984	3708115	1192	0,3,1	34,22,42	7,14,4	43,38,49	166	149	0.000119793	0.00306171	0.0,0.109,0.021	0.127,0.249,0.068	-0.105
AT2G32415	RRP6L3	chr2	-	13763596	13763784	13763596	13763781	13763907	13764028	1195	10,7,7	11,5,6	19,9,4	4,0,4	152	149	0.0153542	0.10243	0.471,0.578,0.534	0.823,1.0,0.495	-0.245
AT4G38270	GAUT3	chr4	+	17939441	17939582	17939445	17939582	17939038	17939168	1198	11,0,1	11,4,15	11,14,25	11,5,1	153	149	0.000131907	0.00320485	0.493,0.0,0.061	0.493,0.732,0.961	-0.544
AT1G16610	SR45	chr1	-	5677153	5677376	5677153	5677355	5677465	5677634	1206	227138165	22,25,25	140224139	40,37,48	170	149	0.00126636	0.0158352	0.9,0.829,0.853	0.754,0.841,0.717	0.09
AT4G32650	KAT3	chr4	-	15751689	15751836	15751689	15751833	15751933	15752012	1208	110,86,98	8,15,26	159245201	21,17,21	152	149	0.0375811	0.184899	0.931,0.849,0.787	0.881,0.934,0.904	-0.051
AT1G29850	NA	chr1	+	10448845	10448907	10448848	10448907	10448679	10448745	1210	60,67,78	399428430	96125112	425551458	152	149	0.00453337	0.0400075	0.128,0.133,0.151	0.181,0.182,0.193	-0.048
AT1G10870	AGD4	chr1	-	3617838	3617944	3617838	3617929	3618076	3618198	1220	4,10,8	38,50,54	9,3,0	81,69,75	164	149	0.00329153	0.031719	0.087,0.154,0.119	0.092,0.038,0.0	0.077
AT1G10590	NA	chr1	-	3502762	3503049	3502762	3503004	3503369	3503437	1228	9,9,14	29,31,18	1,5,5	30,22,26	194	149	0.00360665	0.033491	0.192,0.182,0.374	0.025,0.149,0.129	0.148
AT2G20585	NFD6	chr2	+	8866092	8866791	8866573	8866791	8865657	8865779	1237	10,20,16	21,36,34	8,0,11	26,22,22	298	149	0.0352625	0.176134	0.192,0.217,0.19	0.133,0.0,0.2	0.089
AT2G20585	NFD6	chr2	+	8866347	8866791	8866573	8866791	8865657	8865779	1238	23,34,31	21,36,34	11,11,16	26,22,22	298	149	0.0205804	0.1251	0.354,0.321,0.313	0.175,0.2,0.267	0.115
AT5G07940	NA	chr5	+	2534681	2534912	2534687	2534912	2534527	2534592	1249	55,71,46	1,5,8	51,85,41	3,3,0	155	149	0.0349523	0.175914	0.981,0.932,0.847	0.942,0.965,1.0	-0.049
AT1G11870	OVA7	chr1	+	4004169	4004321	4004175	4004321	4003845	4004099	1250	110110125	17,32,25	32,62,47	7,6,4	155	149	0.0250812	0.13983	0.861,0.768,0.828	0.815,0.909,0.919	-0.062
AT3G13225	NA	chr3	-	4261870	4262165	4261870	4261995	4262233	4262255	1261	19,27,30	3,0,0	11,12,8	2,6,5	298	149	1.05489e-05	0.000573521	0.76,1.0,1.0	0.733,0.5,0.444	0.361
AT3G10480	ANAC050	chr3	+	3265472	3265658	3265475	3265658	3265103	3265381	1264	91,89,93	20,11,17	66,69,91	24,21,19	152	149	0.0322396	0.16566	0.817,0.888,0.843	0.729,0.763,0.824	0.077
AT1G02960	NA	chr1	-	667150	667437	667150	667281	667540	667641	1267	48,54,54	1,0,0	52,61,62	8,1,0	298	149	0.0017527	0.0202901	0.96,1.0,1.0	0.765,0.968,1.0	0.076
AT1G02960	NA	chr1	-	667150	667464	667150	667281	667540	667641	1268	109,105,87	1,0,0	101,98,89	8,1,0	298	149	0.0070195	0.0583086	0.982,1.0,1.0	0.863,0.98,1.0	0.046
AT1G48360	FAN1	chr1	+	17871532	17871738	17871677	17871738	17871318	17871459	1281	34,49,36	2,4,8	39,44,31	1,3,0	294	149	0.00485362	0.042453	0.896,0.861,0.695	0.952,0.881,1.0	-0.127
AT2G41460	ARP	chr2	+	17286118	17286299	17286139	17286299	17285469	17285783	1289	20,18,24	10,0,5	7,17,15	1,0,0	170	149	5.57944e-05	0.00180006	0.637,1.0,0.808	0.86,1.0,1.0	-0.138
AT2G03360	NA	chr2	-	1022189	1023533	1022189	1023521	1024152	1024497	1290	2,2,1	0,0,0	8,7,7	1,3,6	161	149	1.23087e-06	0.000115351	1.0,1.0,1.0	0.881,0.683,0.519	0.306
AT1G55250	HUB2	chr1	+	20610177	20610249	20610181	20610249	20609536	20609697	1294	16,31,34	18,6,15	21,59,50	2,8,7	153	149	0.00132547	0.0162021	0.464,0.834,0.688	0.911,0.878,0.874	-0.226
AT1G79950	RTEL1	chr1	+	30078554	30079203	30078739	30079203	30078127	30078233	1299	82,69,67	3,2,11	52,45,39	0,1,0	298	149	2.88339e-05	0.0011349	0.932,0.945,0.753	1.0,0.957,1.0	-0.109
AT3G26020	NA	chr3	+	9514037	9514192	9514079	9514192	9513644	9513854	1309	40,40,45	6,2,0	60,82,35	6,26,10	191	149	0.00039504	0.00664478	0.839,0.94,1.0	0.886,0.711,0.732	0.15
AT1G70620	NA	chr1	+	26627774	26628053	26627841	26628053	26627195	26627512	1314	49,71,75	0,3,3	32,86,60	0,33,11	216	149	5.38923e-05	0.00179763	1.0,0.942,0.945	1.0,0.643,0.79	0.151
AT1G70620	NA	chr1	+	26629001	26629962	26629052	26629962	26628830	26628897	1316	217157176	93,61,108	215156149	142163119	200	149	0.000424133	0.00684175	0.635,0.657,0.548	0.53,0.416,0.483	0.137
AT1G70620	NA	chr1	+	26630397	26630582	26630504	26630582	26630246	26630303	1317	134123142	153144179	145154183	159142147	256	149	0.0473203	0.211171	0.338,0.332,0.316	0.347,0.387,0.42	-0.056
AT1G14700	PAP3	chr1	+	5059725	5059833	5059731	5059833	5059472	5059629	1319	67,83,109	2,1,9	160139131	4,0,0	155	149	0.00402253	0.0363135	0.97,0.988,0.921	0.975,1.0,1.0	-0.032
AT1G04300	TRAF1B	chr1	-	1152878	1152971	1152878	1152947	1153035	1153124	1320	9,5,6	101112140	3,0,6	209230168	173	149	0.000497472	0.00770885	0.071,0.037,0.036	0.012,0.0,0.03	0.034
AT4G21540	SPHK1	chr4	+	11460639	11460715	11460642	11460715	11460244	11460345	1323	12,7,9	78,111,92	11,36,22	106160136	152	149	0.0210729	0.126824	0.131,0.058,0.088	0.092,0.181,0.137	-0.044
AT1G74040	IPMS2	chr1	+	27845151	27845311	27845165	27845311	27844940	27845075	1325	4,14,6	91,79,71	1,2,2	48,57,47	163	149	0.00221158	0.0234	0.039,0.139,0.072	0.019,0.031,0.037	0.054
novel.39	NA	chr1	-	1943753	1943790	1943753	1943787	1943893	1944023	1327	1,2,4	37,25,9	7,3,4	13,19,11	152	149	0.0238181	0.136662	0.026,0.073,0.303	0.345,0.134,0.263	-0.113
[truncated: 2,206 more rows]

## Sheet: WT_L_N vs WT_L_C
Supplementary Data 1. RNA-seq data of alternative splicing events, related to Fig. 2 and 3, and Supplementary Fig. 4.
[truncated: 318 more rows]

[truncated: 6 more sheets: WT_D_N vs WT_D_C, cop1-6_D_N vs cop1-6_D_C, WT_L_N vs WT_D_N, cop1-6_D_N vs WT_D_N, WT_L_C vs WT_D_C, cop1-6_D_C vs WT_D_C]
