# Supplementary material for: Light regulates nuclear detainment of intron-retained transcripts through COP1-spliceosome to modulate photomorphogenesis
Source: Nat Commun. 2024 Jun 15;15:5130. doi: 10.1038/s41467-024-49571-9 (PMC11180117; doi:10.1038/s41467-024-49571-9)
Supplement: Supplementary file 5 — Supplementary Data 2 [file 41467_2024_49571_MOESM5_ESM.xlsx]

## Sheet: WT_L vs WT_D
Supplementary Data 2. RNA-seq data of differentially expressed genes, related to Supplementary Fig. 4.
gene_id	gene_name	WT_L	WT_D	log2FoldChange	padj
AT2G37130	PER21	4251.25	102873	-4.59657	0
AT1G67090	RBCS-1A	295060	28457.1	3.37413	0
AT1G70830	MLP28	9209.78	68212	-2.88885	0
AT2G39730	RCA	192859	3079.96	5.96823	0
AT5G66570	PSBO1	104980	6139.57	4.09564	0
AT3G61470	LHCA2	96733.4	5266.11	4.1992	0
AT3G47470	LHCA4	159768	4216.37	5.24376	0
AT1G79040	PSBR	108542	4298.64	4.65824	0
AT2G38530	LTP2	5424.77	59033.7	-3.44393	0
AT5G01530	LHCB4.1	102360	6890.77	3.89294	0
AT5G38410	-	131482	4477.8	4.87606	0
AT1G29920	LHCB1.1	153592	125.32	10.2589	0
AT5G15230	GASA4	4038.64	29377.6	-2.86292	0
AT4G10340	LHCB5	126606	6049.21	4.38733	0
AT3G54890	LHCA1	105992	703.357	7.23422	0
AT1G23310	GGAT1	51926.4	2211.96	4.55293	0
AT4G12800	PSAL	65882.2	2057.25	5.00121	0
AT1G30380	PSAK	42823.9	796.645	5.74819	0
AT1G10070	BCAT2	245.26	3796.15	-3.95491	0
AT3G54500	-	8345.71	1069.13	2.96452	0
AT1G61520	LHCA3	89746.6	3129.1	4.84208	0
AT1G06680	PSBP1	77886.3	4057.71	4.2626	0
AT5G54270	LHCB3	104421	2163.94	5.59205	0
AT1G08380	PSAO	48756.7	809.427	5.91158	0
AT2G05100	LHCB2.1	80419.3	551.975	7.18816	0
AT1G15820	LHCB6	80940.5	1713.41	5.56198	0
AT1G31330	PSAF	67039.7	1908.89	5.13408	0
AT2G43050	PME16	303.597	23429.7	-6.27025	0
AT1G29910	LHCB1.1	101985	1917.68	5.73256	0
AT1G37130	NIA2	49262.4	6677.85	2.88294	0
AT3G08940	LHCB4.2	55902.4	6541.06	3.09533	0
AT3G01500	BCA1	47393.1	608.401	6.28228	0
AT3G26650	GAPA1	32404.5	5764.88	2.49084	0
AT2G05070	LHCB2.2	58054.7	343.942	7.39693	0
AT5G35630	GLN2	44398	3314.69	3.74348	0
AT4G37930	SHM1	50873.6	698.381	6.18603	0
AT5G64040	PSAN	38248.8	710.228	5.75084	0
AT5G54770	THI1	52149.2	453.311	6.84715	0
AT2G30570	PSBW	50270.6	1264.69	5.31297	0
AT1G65970	PRXIIC	474.625	6932.57	-3.86648	0
AT1G20340	DRT112	53656.6	1236.39	5.43866	0
AT5G13630	CHLH	56593.3	1897.45	4.89774	0
AT5G26000	TGG1	44717.6	2953.08	3.92016	0
AT1G32450	NPF7.3	2592.88	16386.8	-2.6597	0
AT4G38970	FBA2	52697.8	2311.46	4.51072	0
AT2G14878	-	1171.56	8559.49	-2.8693	0
AT3G12780	PGK1	27080.9	1668.17	4.02057	0
AT3G14420	GLO1	26690.5	1423.32	4.22918	0
AT1G42970	GAPB	40369	1481.11	4.76804	0
AT4G02770	PSAD1	45627.1	1432.78	4.99269	0
AT5G46110	APE2	25483.9	1841.37	3.79084	0
AT5G09660	PMDH2	20752.2	1715.52	3.59678	0
AT1G60950	FD2	26393.1	1601.21	4.04296	0
AT3G56940	CRD1	31213	1875.31	4.0573	0
AT4G05180	PSBQ2	31342.8	1084.51	4.85233	0
AT3G14415	-	17315.7	1708.28	3.34195	0
AT4G32260	-	21245.9	1962.32	3.43676	0
AT4G03280	PETC	28986.6	1477.71	4.29448	0
AT2G06520	PSBX	32154.7	1210.36	4.73089	0
AT1G32170	XTH30	517.947	6714.5	-3.69454	0
AT5G61410	RPE	13741.1	1872.93	2.87561	0
AT1G68010	HPR	16977	1142.98	3.89258	0
AT1G67740	PSBY	25343.7	815.416	4.95686	0
AT1G20020	LFNR2	15087.7	339.494	5.47412	0
AT1G12900	GAPA-2	29790.3	1128.81	4.7225	0
AT2G30520	RPT2	12066.8	617.834	4.28703	0
AT5G04140	GLU1	40867.2	1586.16	4.687	0
AT4G33010	GLDP1	30990.9	2013.75	3.94361	0
AT3G50820	PSBO2	27446	519.517	5.72206	0
AT3G21055	PSBTN	20262.4	544.906	5.21541	0
AT3G27690	LHCB2.4	19185.8	341.971	5.80956	0
AT2G26500	-	14402.2	1369.15	3.39539	0
AT3G11630	BAS1	11865.8	1390.84	3.09241	0
AT4G21280	PSBQ1	31997.9	1063.67	4.91089	0
AT3G46780	PTAC16	21850.4	1035.8	4.39807	0
AT2G30950	VAR2	20746.2	1582.52	3.71257	0
AT2G46820	CURT1B	19676.4	709.919	4.79238	0
AT1G55670	PSAG	7958.15	452.569	4.13402	0
AT3G62030	ROC4	13530.8	562.55	4.58778	0
AT4G04640	ATPC1	24495.3	1221.17	4.32557	0
AT2G20260	PSAE2	12443.5	1265.44	3.2977	0
AT5G35170	-	5434.21	370.627	3.87315	0
AT4G28750	PSAE1	11414	285.38	5.32327	0
AT4G13495	-	4300.78	77.7732	5.78411	0
AT4G09650	ATPD	13433.7	445.258	4.91298	0
AT5G54600	RPL24	6504.17	727.608	3.16129	0
AT4G01050	TROL	11099.1	1164.11	3.25362	0
AT1G44575	PSBS	25271.8	949.365	4.73416	0
AT1G13930	-	9426.12	1144.01	3.0427	0
AT2G38540	LTP1	20282.1	1524.03	3.73348	0
AT2G21330	FBA1	21568.8	437.578	5.62163	0
AT2G42600	PPC2	12207.9	1678.8	2.86205	0
AT3G16140	PSAH1	12285.7	810.827	3.91982	0
AT5G66190	LFNR1	18435.4	577.288	4.99497	0
AT1G64660	MGL	669.468	5196.67	-2.95701	0
AT1G03130	PSAD2	20978	506.426	5.37156	0
AT5G38430	RBCS-1B	14252.2	77.087	7.52287	0
AT5G42270	FTSH5	12883.8	1521.56	3.08207	0
AT4G01150	CURT1A	16353.2	990.489	4.04438	0
AT3G55800	SBPASE	16039.2	976.612	4.03689	0
AT3G47070	-	5614.7	179.121	4.96501	0
AT5G60600	ISPG	10132.6	1465.59	2.78929	0
AT4G16990	RLM3	5722.17	141.265	5.33495	0
AT1G09340	CRB	15808.6	424.376	5.21916	0
AT5G19940	PAP8	10318.1	1077.91	3.25935	0
AT3G15360	ATHM4	8273.55	423.265	4.28665	0
AT5G54190	PORA	14.8286	7309.49	-8.96454	0
AT1G58290	HEMA1	10540.3	1199.41	3.1357	0
AT2G20890	THF1	6354.43	903.939	2.81257	0
AT5G64840	ABCF5	11139.7	1192.86	3.22338	0
AT5G67030	ZEP	11366.9	1068.66	3.41113	0
AT4G25050	ACP4	8077.64	368.398	4.45764	0
AT1G52230	PSAH2	16661.8	183.401	6.50317	0
AT4G22890	PGRL1A	9384.53	276.313	5.08389	0
AT1G62750	CPEFG	11794.3	1263.55	3.22217	0
AT1G69530	ATEXPA1	10025.4	1046.08	3.26145	0
AT5G30510	RPS1	8721.8	1294.66	2.75179	0
AT5G65010	ASN2	9341.56	172.429	5.76203	0
AT3G27160	GHS1	4475.71	474.685	3.23611	0
AT1G03600	PSB27-1	9129.28	905.25	3.33412	0
AT3G63410	VTE3	10287.2	1261.9	3.02693	0
AT3G59780	-	4745.2	419.536	3.49824	0
AT5G12860	DIT1	12585.3	1486.6	3.08114	0
AT5G64940	ATATH13	8150.91	575.042	3.82369	0
AT3G63140	CSP41A	8869.65	293.387	4.91744	0
AT4G18480	CHLI1	8858.09	612.145	3.85431	0
AT3G54050	CFBP1	12620	760.134	4.05243	0
AT3G19170	PREP1	8125.39	1051.92	2.94915	0
AT1G17220	FUG1	9093.65	1262.72	2.84846	0
AT2G35260	-	5273.98	297.054	4.14907	0
AT3G15540	IAA19	206.79	2930.34	-3.82453	0
AT3G26060	ATPRX Q	5222.45	229.145	4.50601	0
AT3G01480	CYP38	5402.32	462.826	3.54457	0
AT1G16720	HCF173	7251.44	340.116	4.41518	0
AT3G02730	TRXF1	6140.2	64.8327	6.56289	0
AT3G27830	RPL12A	6903.31	749.461	3.20445	0
AT1G44446	CAO	6085.48	414.617	3.87667	0
AT4G27520	ENODL2	5874.71	386.912	3.92533	0
AT1G67700	HHL1	4871.22	676.767	2.8475	0
AT1G52220	CURT1C	4689.47	150.883	4.95851	0
AT5G35970	-	8579.6	388.636	4.46353	0
AT1G51110	PAP12	2451.07	39.5751	5.95354	0
AT3G51600	LTP5	8148.9	944.439	3.10826	0
AT5G23120	HCF136	6034.62	736.936	3.03251	0
AT1G03680	ATHM1	4680.73	347.886	3.75016	0
AT3G15850	ADS3	3674.04	261.304	3.81491	0
AT1G75350	RPL31	4661.31	592.804	2.97652	0
AT1G54780	TLP18.3	7602.1	232.794	5.03236	0
AT5G17230	PSY	6448.19	531.352	3.5998	0
AT5G58330	-	5949.81	569.42	3.38428	0
AT5G23060	CAS	7956.13	292.42	4.7661	0
AT3G26570	PHT2;1	6166.04	385.458	3.99949	0
AT2G37660	-	5083.44	497.458	3.35202	0
AT5G19220	ADG2	3053.56	244.798	3.6421	0
AT1G71500	-	5648.68	480.453	3.55439	0
AT4G09010	APX4	5295.82	332.733	3.99047	0
AT2G47450	CAO	6671.7	578.381	3.52771	0
AT1G21500	-	4893.8	49.6718	6.60887	0
AT5G05200	-	4248.56	434.487	3.28991	0
AT5G57345	-	2730.68	100.456	4.76096	0
AT1G32080	PLGG1	7125.68	612.405	3.54125	0
AT4G35250	-	5223.78	331.274	3.97891	0
AT1G76080	CDSP32	10165.9	24.519	8.69546	0
AT5G07020	MPH1	4154.64	222.001	4.22925	0
AT2G42220	STR9	5925.19	352.538	4.06924	0
AT3G63160	-	4135.35	467.843	3.14467	0
AT1G56500	SOQ1	3963.36	308.37	3.68083	0
AT4G02530	-	3060.63	188.906	4.01724	0
AT1G50250	FTSH1	6460.89	392.894	4.03706	0
AT3G05730	-	4385.99	91.1652	5.58647	0
AT1G68830	STN7	4274.15	200.54	4.41607	0
AT4G27700	-	2533.58	120.139	4.39842	0
AT1G68590	-	3277.07	242.082	3.75686	0
AT1G75690	LQY1	3632.28	129.601	4.80614	0
AT5G48300	APS1	6765.65	305.153	4.46805	0
AT3G27925	DEGP1	3860.63	314.038	3.61962	0
AT3G61870	-	4122.23	130.92	4.97708	0
AT4G16950	RPP5	2643.29	162.465	4.02541	0
AT1G25440	COL16	3128.29	182.523	4.09844	0
AT3G48420	CBBY	3921.19	71.6235	5.78239	0
AT1G52510	-	2938.43	109.133	4.74834	0
AT3G23400	PAP6	3969.49	241.876	4.0367	0
AT1G76100	PETE1	3402.38	244.998	3.79596	0
AT2G27680	-	3590.57	419.356	3.09728	0
AT4G17600	LIL3.1	2920.46	329.398	3.14814	0
AT3G16000	MFP1	3118.35	272.716	3.51497	0
AT5G37360	-	2612.72	148.889	4.13442	0
AT3G18890	TIC62	3570.85	176.761	4.33349	0
AT3G12345	-	3692.19	307.178	3.58468	0
AT1G45474	LHCA5	3159.75	135.774	4.53862	0
AT1G74730	-	2351.68	81.4817	4.85045	0
AT5G17170	ENH1	3361.1	130.577	4.68631	0
AT5G08050	-	3020.81	192.874	3.96857	0
AT1G55480	ZKT	4554.88	102.634	5.46346	0
AT5G16400	TRXF2	2579.82	146.816	4.13011	0
AT5G28500	RAF1.1	3041.67	257.722	3.56254	0
AT3G10060	FKBP16-4	2177.45	61.4573	5.13896	0
AT5G59250	-	3163.87	152.394	4.37585	0
AT1G23740	AOR	4812.88	210.096	4.51759	0
AT5G43750	PNSB5	2474.74	118.35	4.38432	0
AT1G15980	PNSB1	4575.55	59.6992	6.25874	0
AT2G47590	PHR2	3537.23	369.168	3.261	0
AT1G52870	-	2865.05	183.154	3.9696	0
AT1G31800	CYP97A3	2511.53	77.9146	5.0111	0
AT1G78370	GSTU20	3812.27	212.156	4.16698	0
AT3G47250	-	2303.93	117.915	4.28534	0
AT3G62410	CP12-2	3363.7	95.6698	5.13919	0
AT1G03630	PORC	2535.59	137.376	4.2048	0
AT4G18810	-	2220.43	105.68	4.39534	0
AT1G75460	-	2753.79	52.3096	5.7293	0
AT4G19170	CCD4	3442.62	63.5574	5.77048	0
AT4G11610	-	68.3673	3379.98	-5.63126	3.1179e-305
AT2G21140	PRP2	1577.07	11552.4	-2.87339	2.2697e-304
AT3G60750	TKL-1	35799.9	8479.33	2.07785	1.0428e-301
AT2G39470	PNSL1	2361.25	91.4339	4.68899	1.7977e-300
AT4G14040	SBP2	4090.46	479.054	3.09465	4.085e-299
AT5G40950	RPL27	6238.2	712.722	3.12871	9.7143e-298
AT5G02160	-	7948.99	948.104	3.06714	1.1342e-297
AT5G14320	RPS13	6045.53	900.12	2.74688	8.2509e-297
AT4G02920	-	4900.7	758.452	2.69253	2.2226e-295
AT1G32060	PRK	26675	3562.5	2.90461	1.5893e-294
AT5G13650	-	8151.38	1245.86	2.71049	1.7909e-292
AT2G20570	GPRI1	2927.24	195.751	3.90085	4.1395e-290
AT2G25080	GPX1	11624.8	1640.68	2.8252	2.2149e-289
AT2G34860	PSA2	2869.84	342.716	3.06536	8.4532e-289
AT2G34460	-	1925.11	93.5489	4.36056	1.0964e-288
AT3G10985	SAG20	1481.85	8066.94	-2.44446	7.5119e-288
AT4G34190	44805	3993.3	339.288	3.55533	7.8828e-288
AT3G01060	-	2082	51.9445	5.31575	9.8042e-287
AT2G21530	-	1895.18	104.99	4.1754	2.1223e-286
AT3G21090	ABCG15	336.054	4432.38	-3.72376	7.7098e-286
AT2G13360	AGT1	31500.9	6044.51	2.3819	8.0417e-286
AT3G51820	CHLG	3421.67	411.306	3.05642	9.9924e-286
AT5G09440	EXL4	687.084	10515.3	-3.93476	1.0339e-285
AT1G29930	LHCB1.3	471149	58342	3.01357	1.9361e-285
AT2G43560	FKBP16-3	2580.32	171.956	3.90499	1.3207e-283
AT5G13770	-	2901.26	169.207	4.10365	7.1994e-283
AT1G32220	-	2068.86	141.481	3.87123	3.6463e-282
AT4G17090	BAM3	3054.77	20.7673	7.19648	4.1733e-282
AT4G16890	SNC1	3421.37	338.035	3.3406	8.1677e-282
AT5G58140	PHOT2	4953.74	778.522	2.66878	8.5166e-282
AT3G55330	PPL1	2259.76	153.93	3.87803	3.0106e-281
AT4G04850	KEA3	2238.39	129.793	4.10925	6.3841e-281
AT1G43670	CYFBP	4788.17	629.33	2.92815	4.1699e-280
AT3G54210	RPL17	6447.81	1040.38	2.63156	7.5465e-280
AT5G08650	-	4246.98	490.567	3.1152	1.9303e-278
AT4G21210	RP1	2605.86	157.615	4.04496	1.3594e-277
AT3G14210	ESM1	2885.05	56.3723	5.67189	4.974e-275
AT2G29290	-	2023.65	82.9158	4.6074	1.33e-274
AT3G52380	CP33	3470.22	382.294	3.18144	1.445e-274
AT5G02020	SIS	344.722	3211.84	-3.22046	3.5922e-274
AT4G28660	PSB28	2105.06	67.4903	4.95989	4.3335e-274
AT1G61190	-	1930.95	75.9351	4.65961	1.2366e-272
AT2G24820	TIC55	2176.8	94.7724	4.51922	1.5189e-269
AT1G18060	-	2084.01	47.3369	5.47026	6.0068e-269
AT5G03240	UBQ3	12333.9	58540.5	-2.24684	5.0455e-268
AT1G34000	OHP2	2341.97	176.728	3.72795	7.4185e-268
AT1G12080	-	956.618	17429.2	-4.18645	1.8564e-267
AT5G02120	OHP1	2116.82	89.597	4.55766	4.7872e-265
AT5G67370	CGLD27	1868.86	71.4335	4.71798	1.1557e-264
AT1G35680	RPL21	5454.2	737.604	2.88626	1.2638e-264
AT1G11860	-	21355.9	4146.89	2.36463	8.1455e-262
AT3G25920	RPL15	8644.59	1261.77	2.77563	1.1149e-261
AT4G11570	PYRP2	4297.96	540.199	2.99227	2.1118e-261
AT2G05310	-	2283.79	164.697	3.79154	3.0811e-261
AT2G05620	PGR5	2795.88	206.426	3.76208	1.3106e-260
AT4G03520	ATHM2	5570.68	1048.28	2.40987	1.5487e-259
AT1G32990	RPL11	3934.38	373.74	3.39488	2.1899e-256
AT1G66970	SVL2	2831.05	15.7582	7.47419	2.8309e-256
AT1G76180	ERD14	6631.16	30851.7	-2.21813	5.8198e-256
AT3G15840	PIFI	5123.4	223.289	4.51756	3.6233e-255
AT1G19740	-	2363.12	233.98	3.33543	2.6672e-254
AT3G02830	ZFN1	1944.15	107.259	4.17782	4.2428e-254
AT5G38520	-	2211.46	204.783	3.43094	4.5968e-253
AT1G64860	SIGA	2918.17	379.612	2.94339	1.3107e-252
AT1G29660	-	3671.97	204.154	4.1725	8.5628e-252
AT5G25980	TGG2	2760.12	118.551	4.53534	4.005e-250
AT1G58030	CAT2	2358.19	12548.5	-2.4117	4.8437e-250
AT2G17710	-	330.175	3133.49	-3.24539	3.5676e-248
AT5G45390	CLPP4	5181.61	834.366	2.63348	7.7884e-247
AT5G15290	CASP5	37.8327	2016.15	-5.72562	1.1294e-246
AT1G64780	AMT1-2	1836.04	97.1393	4.23789	2.5109e-246
AT1G14345	-	1904.67	70.806	4.75769	3.2265e-246
AT2G38800	-	1772.9	9251.04	-2.38308	7.9953e-246
AT1G78850	-	4742.06	28717.3	-2.5981	1.1484e-244
AT1G79600	ABC1K3	5181.06	799.834	2.69569	1.9209e-244
AT4G25580	-	44.7735	2080.1	-5.52497	3.3898e-244
AT1G20620	CAT3	28137.1	123616	-2.13534	2.0052e-243
AT3G48200	-	2734.5	306.462	3.15693	2.1719e-243
AT4G08870	ARGAH2	1748	56.3782	4.95998	1.8874e-242
AT5G21430	ndhU	1667.69	26.9296	5.95074	4.6408e-242
AT5G16030	-	2549.03	251.727	3.34156	6.633e-242
AT3G59060	PIF5	3592.57	301.199	3.5765	3.534e-241
AT3G12500	CHI-B	350.196	2811.64	-3.0055	3.8251e-239
AT2G23600	ACL	2517.16	319.011	2.98041	1.9817e-238
AT4G13840	CER26	1600.41	31.5849	5.66334	2.8895e-238
AT5G06290	2-Cys Prx B	3441.44	414.226	3.05293	7.4985e-238
AT5G49730	FRO6	2893.89	12.8864	7.81243	1.311e-237
AT4G04020	PAP1	2659.76	146.098	4.18443	4.6572e-236
AT5G53980	ATHB-52	112.548	1915.8	-4.09372	1.0067e-235
AT5G43630	TZP	1694.28	114.644	3.88134	1.1297e-234
AT1G32900	GBSS1	1726.92	46.5555	5.20595	1.323e-234
AT3G52150	PSRP2	3785.95	566.654	2.73892	2.1377e-234
AT4G37760	SQE3	1934.57	218.309	3.14684	1.2848e-233
AT4G37870	PCKA	5902.05	28797	-2.28677	9.65e-233
AT1G04420	-	2339.82	306.122	2.9347	2.1922e-232
AT4G15560	DXS	15305.7	3561.25	2.10355	2.3805e-232
AT2G29650	ANTR1	3954.09	176.954	4.48134	4.4122e-232
AT1G64510	-	4599.39	862.79	2.41475	3.3208e-231
AT4G30950	FAD6	9273.08	2058	2.17159	9.5403e-231
AT5G16710	DHAR3	2986.1	381.875	2.96512	1.3736e-230
AT3G25690	CHUP1	7156.29	1265.3	2.49957	1.8402e-230
AT2G47940	DEGP2	4171.11	800.975	2.3804	2.0138e-230
AT4G37980	CAD7	1881.46	21.3997	6.45456	4.989e-230
AT3G57020	SSL9	1783.69	28.3406	5.96968	2.4331e-229
AT2G04030	HSP90-5	5240.13	690.768	2.92298	2.7194e-229
AT2G36320	SAP4	2231	12733.8	-2.51331	3.2895e-228
AT1G10960	FD1	7641.28	1325.99	2.52707	2.7943e-226
AT5G24300	SS1	3008.45	441.785	2.76653	1.7729e-225
AT4G25130	MSR4	4531.23	742.041	2.60961	7.8488e-225
AT4G35720	-	73.3332	2232.35	-4.92235	9.0036e-225
AT4G35090	CAT2	28840.1	5205.14	2.47012	1.4709e-224
AT5G63310	NDPK2	2907.52	443.681	2.71172	1.9726e-224
AT5G44190	GLK2	4757.02	460.7	3.37046	2.7151e-224
AT5G14200	IMDH3	2110.29	19.1008	6.79425	1.8714e-223
AT3G26070	PAP4	3330.75	420.912	2.98337	1.9527e-223
AT5G51110	ATP1	3759.01	473.968	2.98707	1.9833e-223
AT1G63880	RLM1B	1398.24	58.3264	4.57928	2.3288e-223
AT1G77490	APXT	2761.22	293.375	3.23253	2.485e-223
AT5G64260	EXL2	4485.12	18503.1	-2.04459	3.1389e-222
AT1G77090	PPD4	1401.53	74.9389	4.23102	3.286e-222
AT1G02560	CLPP5	5316.61	994.525	2.41826	3.848e-222
AT3G48730	GSA2	2895.2	461.269	2.64863	9.8587e-222
AT1G05190	RPL6	6688.33	1026.24	2.70329	5.2427e-221
AT1G12800	-	4726.06	653.452	2.85425	7.4341e-221
AT5G65390	AGP7	690.962	6881.21	-3.31443	8.5984e-221
AT1G62480	-	3539.36	19169	-2.43703	5.0603e-220
AT3G54900	GRXS14	2248.44	332.831	2.75611	7.4793e-220
AT1G12250	TL20.3	1501.13	80.0901	4.22983	1.8551e-219
AT2G35370	GDH1	7038.18	763.79	3.20348	4.7659e-219
AT3G23700	-	3008.52	389.774	2.94691	1.6029e-218
AT5G14060	AK2	3034.64	486.019	2.64258	3.0665e-217
AT3G48970	HIPP31	100.812	1734.91	-4.11006	3.6414e-217
AT2G04039	-	1504	42.8709	5.14662	1.2372e-216
AT1G57770	-	1394.56	52.2327	4.74155	1.236e-215
AT3G52060	-	2436.1	10384.1	-2.09181	2.7964e-215
AT1G66980	SNC4	1511.06	97.9859	3.94297	9.0671e-215
AT1G74670	GASA6	5982.89	989.058	2.59695	4.1557e-214
AT1G07280	-	1801.86	93.0234	4.27403	5.9721e-214
AT5G17870	PSRP6	2926.81	439.213	2.73776	1.4164e-213
AT1G63970	ISPF	1940.38	174.483	3.47774	2.0834e-213
AT5G16010	-	1636.8	124.435	3.7134	9.8295e-213
AT2G29670	-	1902.45	158.849	3.5821	3.4694e-211
AT1G51805	-	1857.81	159.558	3.53835	7.832e-211
AT1G64680	-	2392.17	185.495	3.6874	6.1311e-210
AT1G68520	COL6	3668.95	429.53	3.09444	7.4269e-210
AT3G04790	RPI3	3145.73	340.017	3.20853	9.3265e-210
AT1G29700	-	1381.89	38.2782	5.16411	1.0757e-209
AT5G38660	APE1	2910.1	284.07	3.35318	1.2603e-209
AT1G75100	JAC1	1636.89	137.169	3.58139	1.5197e-209
AT5G14910	-	2923.04	437.829	2.73772	2.8965e-209
AT3G52960	PRXIIE	3548.47	640.48	2.47097	8.9315e-209
AT1G44000	SGRL	2196.61	153.013	3.84058	1.7339e-208
AT3G47650	-	2337.02	270.579	3.11077	2.1733e-208
AT5G16110	-	2242.2	9207.71	-2.03789	2.3064e-208
AT2G31040	CGL160	2303.02	279.721	3.04144	3.6424e-208
AT3G21720	ICL	1474.11	16356.6	-3.47159	4.8574e-208
AT5G24120	SIGE	1425.36	22.9236	5.95505	2.0958e-207
AT2G46340	SPA1	3200.37	497.714	2.68416	3.3167e-207
AT3G63490	RPL1	8772.93	1529.61	2.51937	6.5764e-207
AT5G53490	-	3154.31	396.628	2.99215	2.4814e-206
AT2G27290	-	1830.37	166.788	3.45219	1.0043e-205
AT2G34020	-	45.7123	1731.75	-5.2369	2.2891e-205
AT4G27300	SD11	1269.35	34.7535	5.18434	4.6607e-205
AT2G35830	-	1195.05	52.8201	4.50184	9.1248e-205
AT5G39530	-	2539.83	389.205	2.70667	4.8236e-204
AT5G49440	-	2872.86	13316.9	-2.21295	8.2681e-204
AT1G07010	-	1572.7	52.6795	4.88885	1.1715e-203
AT1G19150	LHCA6	2235.17	146.258	3.92789	1.1806e-203
AT4G32460	-	1418.57	8070.86	-2.50865	4.1843e-203
AT4G32590	-	1645.34	96.4976	4.09584	5.4402e-203
AT1G04350	-	1577.68	110.848	3.83306	1.8471e-202
AT4G37800	XTH7	10404	964.934	3.43118	2.3937e-202
AT2G01450	MPK17	2313.96	13134.8	-2.50488	6.7515e-202
AT4G25290	-	1263.4	71.3785	4.14092	1.327e-201
AT3G13120	RPS10	3795.19	673.53	2.49411	4.3649e-201
AT5G47190	-	2957.5	513.7	2.52556	8.4859e-201
AT1G64500	-	1823.22	88.4269	4.36252	1.2058e-200
AT5G57040	-	2516.87	311.377	3.01398	2.3321e-200
AT4G14210	PDS	3057.47	577.198	2.40601	2.9136e-200
AT5G22800	EMB86	2386.95	294.98	3.01358	4.0539e-199
AT2G42750	-	3627.82	544.99	2.7354	4.5575e-199
AT5G55220	TIG	2568.35	408.322	2.65205	6.4937e-199
AT3G32980	PER32	6983.82	24949.9	-1.8369	1.0864e-198
AT2G41680	NTRC	3513.31	479.93	2.87013	7.8264e-198
AT1G48350	RPL18	3213.68	621.682	2.36964	8.1171e-198
AT1G28330	DRM1	2468.7	19286.4	-2.96617	1.264e-197
AT2G04700	FTRC	2805.79	453.415	2.63042	1.9364e-197
AT5G26146	-	40.5993	2249.74	-5.78257	4.5868e-197
AT4G10300	-	1494.75	126.237	3.56184	5.421e-197
AT2G30390	FC2	1807.85	205.85	3.13456	5.6402e-197
AT3G11170	FAD7	5360.29	1005.47	2.41446	6.6728e-196
AT4G24930	-	1412.72	129.361	3.4493	1.3263e-195
AT1G76450	PPD3	1867.33	259.468	2.84756	2.0818e-195
AT1G32470	GDH3	6041.13	629.648	3.26215	7.2045e-195
AT3G17040	HCF107	2215.15	271.138	3.02959	2.753e-194
AT3G48115	-	623.448	3307.23	-2.40829	1.0539e-193
AT3G16520	UGT88A1	3599.35	473.928	2.92504	1.389e-193
AT1G15290	-	3676.67	788.833	2.22021	1.6292e-193
AT1G33811	-	1405.36	89.2912	3.96886	9.6026e-193
AT5G44580	-	1689.79	60.1082	4.80986	9.8812e-193
AT5G59750	-	1185.26	72.7598	4.02365	8.3828e-192
AT2G43910	ATHOL1	5634.34	1244.22	2.17961	8.6067e-192
AT5G45680	FKBP13	1359.65	84.3208	4.00873	1.669e-191
AT2G26355	-	316.695	2196.07	-2.79571	1.0431e-190
AT1G54500	-	2218.61	313.503	2.82485	1.8438e-190
AT1G04250	IAA17	1611.37	7192.28	-2.15749	2.0725e-190
AT1G65230	-	1168.5	36.3398	5.01193	9.5828e-190
AT5G08280	HEMC	4764.7	1035.52	2.20143	1.9124e-189
AT3G62530	-	3141.57	584.746	2.42548	2.2055e-188
AT1G64720	CP5	35521.2	8966.46	1.9861	4.6938e-188
AT2G46450	CNGC12	1340.18	94.6723	3.82326	1.2884e-187
AT5G51010	-	1800.61	182.569	3.30102	1.5497e-187
AT4G28040	-	173.564	2292.19	-3.71892	2.7952e-187
AT3G19480	PGDH3	1106.42	34.5696	4.99837	9.8265e-187
AT3G61160	-	195.475	1712.63	-3.13101	2.7746e-186
AT5G28750	TATA	2126.67	228.445	3.21544	3.1568e-186
AT3G49120	PER34	2298.83	11614.5	-2.33671	4.1236e-186
AT2G39430	DIR9	227.867	2046.72	-3.16293	1.7621e-185
AT3G26710	CCB1	1942.98	217.165	3.16159	3.342e-185
AT1G54520	-	2696.56	443.098	2.6054	9.2458e-185
AT3G51510	-	2089.35	253.675	3.04491	9.6287e-185
AT5G47840	AMK2	2602.55	469.557	2.46969	2.7314e-184
AT1G22690	GASA9	1932.12	11.6272	7.33972	3.663e-184
AT5G50950	FUM2	1179.23	33.076	5.155	5.4566e-184
AT4G08300	-	159.961	2005.91	-3.64621	8.0411e-184
AT5G64170	LNK1	1660.91	131.823	3.65507	2.0041e-183
AT1G22630	-	1329.75	65.0334	4.35909	2.8996e-183
AT2G35490	PAP3	2633.14	448.676	2.55435	3.7256e-183
AT3G14930	HEME1	3278.75	581.382	2.49525	6.9403e-183
AT3G08740	-	2868.65	446.504	2.68514	3.4024e-182
AT4G22240	PAP2	4596.81	950.305	2.2745	3.5799e-182
AT3G10520	AHB2	1272.57	61.6938	4.37183	1.5693e-181
AT2G29340	-	1786.97	200.367	3.15617	9.2513e-181
AT5G02940	-	1626.5	164.176	3.30703	1.1903e-180
AT5G56850	-	1177.08	24.115	5.58952	8.3693e-180
AT4G02290	AtGH9B13	254.109	2254.21	-3.14644	1.774e-179
AT1G62180	44653	1561.99	163.744	3.25713	1.3977e-178
AT1G20160	CRSP	173.134	3225.09	-4.21496	2.6325e-178
AT1G64390	AtGH9C2	2081.49	7269.28	-1.80442	2.6898e-178
AT3G47500	CDF3	1270.03	119.517	3.40945	5.2837e-178
AT1G06430	FTSH8	5390.2	721.166	2.90295	5.7754e-178
AT4G24770	CP31A	10797.3	2731.07	1.98319	8.2074e-178
AT5G35790	G6PD1	2551.61	351.704	2.85684	9.2627e-178
AT2G21170	TIM	8915.29	2709.62	1.7183	1.7281e-176
AT3G29575	AFP3	260.24	1831.63	-2.8139	1.999e-176
AT3G56650	PPD6	1365.1	141.899	3.26731	2.7906e-176
AT5G48412	-	757.162	3603.09	-2.25126	3.954e-176
AT5G02380	MT2B	24279.2	6639.02	1.87053	1.2485e-175
AT4G36530	-	1653.26	191.155	3.11627	1.9276e-175
AT5G08410	FTRA2	1530.24	160.598	3.25613	2.7575e-174
AT1G03310	ISA2	1343.66	126.002	3.41639	4.1947e-174
AT1G09130	-	3499.17	703.419	2.31371	4.6637e-174
AT2G24090	RPL35	3508.18	548.515	2.67809	2.0103e-173
AT4G33150	-	1372.75	7998.51	-2.54188	3.3578e-173
AT5G53870	ENODL1	15.6705	1718.51	-6.77484	4.7285e-173
AT5G01410	PDX13	4228.73	1094.38	1.95042	1.7531e-172
AT2G36145	-	1062.37	50.3957	4.39485	2.047e-171
AT3G18080	BGLU44	5398.53	622.557	3.11543	5.5207e-171
AT1G73060	LPA3	2559.61	510.002	2.32773	7.1733e-171
AT5G09650	PPA6	3289.9	614.98	2.41997	8.2964e-171
AT5G15450	CLPB3	2879.44	578.214	2.31626	1.4201e-170
AT4G26850	VTC2	6509.67	1281.37	2.34472	1.8713e-170
AT5G64770	RGF9	1154.8	37.6507	4.92903	2.278e-170
AT3G62550	-	1743.52	43.4949	5.32405	3.3327e-170
AT1G09570	PHYA	4308.4	17939.1	-2.05806	5.5557e-170
AT1G64770	NDF2	2153.78	283.875	2.92118	5.404e-169
AT2G44790	UCC2	1084.14	7840.03	-2.85529	8.5744e-169
AT3G24430	HCF101	2181.39	361.426	2.59285	1.2361e-168
AT5G64570	BXL4	1068.25	5928.76	-2.47361	3.576e-168
AT5G38510	RBL9	1040.38	79.9372	3.70137	3.818e-168
AT2G40840	DPE2	3475.59	473.803	2.87385	2.937e-167
AT1G14150	PNSL2	1140.24	35.3985	5.01445	6.0467e-166
AT1G78630	RPL13	6770.61	1641.42	2.0441	7.6787e-166
AT5G19855	RBCX2	1792.14	274.465	2.70639	3.5176e-165
AT2G28780	-	298.599	2148.5	-2.84859	1.6058e-164
AT2G32540	CSLB4	1228.56	62.6836	4.29972	2.4712e-164
AT2G37240	-	997.193	48.8932	4.34116	6.1037e-164
AT4G35790	PLDDELTA	2474.29	8413	-1.76593	8.9428e-164
AT5G67385	SR1IP1	3436.1	568.378	2.59531	1.3219e-163
AT2G42770	-	1151.75	93.4663	3.62535	1.3771e-163
AT1G15350	-	659.318	3053.69	-2.2116	1.4653e-163
AT1G29070	RPL34	4165.94	932.067	2.16082	1.7263e-163
AT5G20710	BGAL7	36.9586	1644.91	-5.46282	3.3662e-163
AT3G25770	AOC2	2206.59	8.32088	8.05852	6.2342e-163
AT1G74970	RPS9	3775.17	931.565	2.0188	1.279e-162
AT5G43450	-	1172.01	34.6424	5.08009	1.3707e-162
AT1G75780	TUBB1	241.728	2028.79	-3.0657	2.5443e-162
AT4G25080	CHLM	8827.32	2187.05	2.01311	1.0255e-161
AT1G76930	ATEXT4	9298	40609.4	-2.12695	1.3112e-161
AT3G44890	RPL9	3183.76	692.148	2.20264	1.3262e-161
AT5G65840	-	1219.07	126.1	3.27568	1.9405e-161
AT2G21340	DTX46	1445.44	190.899	2.92046	2.5415e-161
AT1G75900	EXL3	239.454	1847.07	-2.94841	5.9462e-161
AT1G49970	CLPR1	4426.36	1064.13	2.05714	1.155e-160
AT4G37925	NDHM	1505.07	120.205	3.64204	2.8579e-160
AT5G42180	PER64	292.869	2952.6	-3.33014	3.7493e-160
AT3G26290	CYP71B26	1503.86	55.5182	4.76412	5.7641e-160
AT1G61590	PBL15	377.708	2564.95	-2.7619	7.4689e-160
AT1G31580	ECS1	2128.67	9.4679	7.80851	8.6178e-160
AT3G19800	-	1179.11	63.5077	4.22375	1.3273e-159
AT2G30210	LAC3	312.591	2016.4	-2.68941	1.4043e-159
AT3G15190	RPS20	3512.33	644.848	2.44418	2.7477e-159
AT4G39970	-	1306.26	139.504	3.22256	4.8728e-159
AT2G14210	ANR1	42.1055	1270.7	-4.91622	7.8904e-159
AT5G01590	TIC56	2454.28	441.262	2.47602	9.0807e-159
AT1G01790	KEA1	3673.39	674.202	2.44528	2.0824e-158
AT4G37200	HCF164	1427.29	177.289	3.01189	5.2138e-158
AT1G73300	SCPL2	70.0104	1443.52	-4.3589	9.17e-158
AT2G39190	ATATH8	2386.63	473.593	2.33294	1.6599e-157
AT5G64290	DIT2-1	3601.81	834.204	2.10962	3.0746e-157
AT5G23940	DCR	1405.21	83.9043	4.07017	3.2703e-157
AT4G04570	CRK40	897.783	40.9635	4.45921	6.8781e-157
AT3G21670	NPF6.4	1501.23	140.904	3.40928	9.304e-157
AT5G38980	-	1120.38	101.478	3.46786	3.3339e-156
AT3G59350	-	727.729	3366.91	-2.20994	1.0627e-155
AT2G38400	AGT3	536.355	3454.62	-2.68857	1.765e-155
AT1G69830	AMY3	2831.61	387.832	2.86773	2.2856e-155
AT5G43780	APS4	1806.25	8561.98	-2.24541	1.0448e-154
AT5G23660	SWEET12	598.02	3614.16	-2.59339	2.7395e-154
AT2G45740	PEX11D	2191.78	453.598	2.272	5.9666e-154
AT2G26900	BASS2	3183.45	742.367	2.10043	7.386e-154
AT5G03880	-	4003.57	757.533	2.4005	8.5264e-154
AT2G37170	PIP2B	6650.28	52060.8	-2.96857	1.0354e-153
AT4G25650	PTC52	2598.92	557.246	2.22119	1.1428e-153
AT5G05580	FAD8	1180.78	77.4223	3.9364	1.1932e-153
AT1G21130	IGMT4	4440.07	1091.69	2.02361	1.6664e-153
AT5G63650	SRK2H	275.741	2225.56	-3.01517	3.6134e-153
AT4G12310	CYP706A5	1187.33	140.834	3.07803	4.7759e-153
AT5G10430	AGP4	34.6068	994.556	-4.84548	5.2554e-153
AT5G20720	CPN20	6423.42	1835.9	1.80667	6.244e-153
AT1G69870	NPF2.13	1031.41	94.9394	3.43808	1.23e-152
AT3G13470	CPN60B2	2364.09	322.12	2.87436	1.9624e-152
AT3G48720	-	1195.46	35.7009	5.04502	6.5989e-152
AT5G20140	-	925.508	55.7412	4.04764	7.8156e-152
AT1G22850	-	2298.31	452.972	2.34432	1.262e-151
AT1G49750	-	1279.31	98.2559	3.69961	1.7739e-151
AT4G15110	CYP97B3	2020.77	419.679	2.2673	2.7419e-151
AT2G01110	TATC	2041.06	347.119	2.55482	6.5221e-151
AT4G36220	CYP84A1	2500.82	450.709	2.47049	1.177e-150
AT4G26530	FBA5	5631.74	4.16198	10.3589	2.287e-150
AT1G42550	PMI1	3418.56	738.586	2.20972	5.6556e-150
AT5G45930	CHLI2	1177.86	136.683	3.10524	9.0569e-150
AT1G08540	SIGB	2122.69	362.079	2.55291	1.3146e-149
AT4G34830	MRL1	2441.07	430.764	2.50043	1.6849e-149
AT1G06040	BBX24	2954.61	442.868	2.73778	1.783e-149
AT2G40490	HEME2	3400.64	720.488	2.23865	2.3677e-149
AT1G33110	DTX21	1551.65	204.905	2.92281	2.6374e-149
AT1G15140	-	1674.65	291.706	2.52247	3.8756e-149
AT1G60000	-	1395.07	204.98	2.76564	5.2608e-149
AT5G44790	RAN1	2330.57	8485.47	-1.86426	5.5118e-149
AT5G58260	ndhN	1200.6	94.334	3.67446	8.6183e-149
AT2G34430	LHB1B1	97040.2	757.642	7.00085	1.2569e-148
AT4G28080	TSS	10688.8	2871.61	1.8961	1.4351e-148
AT4G04840	MSRB6	1458.95	13.5224	6.75715	2.7642e-148
AT3G16250	PNSB3	983.608	32.0188	4.94631	4.597e-148
AT2G39350	ABCG1	183.028	1654.17	-3.1801	5.5224e-148
AT2G34620	-	1162.35	15.2933	6.24576	7.3522e-148
AT3G04760	-	1401.1	180.934	2.95441	7.5609e-147
AT4G13010	CEQORH	2722.55	592.175	2.20136	1.4749e-146
AT1G50020	-	1293.01	185.792	2.79685	3.756e-146
AT2G33800	RPS5	5727.6	1686.12	1.76448	1.1078e-145
AT1G43560	Aty2	1154.03	118.39	3.28774	1.5999e-145
AT1G01320	-	7677.92	2335.44	1.71693	1.8326e-145
AT1G62770	PMEI9	215.424	1586.71	-2.88328	1.8889e-145
AT4G30290	XTH19	718.118	3992.42	-2.47371	1.9214e-145
AT2G43030	RPL3A	5564.19	1399.78	1.99147	2.8479e-145
AT4G13500	-	1071.02	97.448	3.46093	1.1676e-144
AT4G29060	emb2726	8821.25	2333.22	1.91847	1.4402e-144
AT5G43470	RPP8	2013.95	240.137	3.06419	2.9628e-144
AT2G47400	CP12-1	15348.3	5195.72	1.56264	3.2532e-144
AT5G59090	SBT4.12	970.243	7836.62	-3.01262	3.592e-144
AT5G02790	GSTL3	3410.33	693.485	2.29755	8.3498e-144
AT2G24020	STIC2	1978.24	376.586	2.39311	1.0145e-143
AT4G04610	44652	1560.8	270.057	2.53255	1.2337e-143
AT4G40010	SRK2F	86.7638	1060.57	-3.6092	1.5184e-143
AT1G42470	-	757.843	3304.21	-2.12468	2.4136e-143
AT1G25230	-	1406.13	7428.12	-2.40061	2.5948e-143
AT3G56290	-	1135.24	23.2543	5.60833	2.5954e-143
AT4G28740	-	881.644	52.3109	4.08443	3.0595e-143
AT5G46580	-	1374.65	186.261	2.88201	4.3741e-143
AT1G45201	ATTLL1	5126.99	1150.54	2.15623	4.9349e-143
AT1G23800	ALDH2B7	285.498	2529.49	-3.14383	6.0779e-143
AT1G50320	ATHX	2921.96	524.119	2.47715	6.163e-143
AT3G02690	-	1636.62	283.062	2.53357	8.4796e-143
AT4G17840	-	2300.77	368.344	2.64384	2.4177e-142
AT1G04800	-	1104.23	107.479	3.35622	2.9905e-142
AT1G16080	-	2897.71	415.634	2.801	1.4771e-141
AT4G16155	LPD2	2238.57	489.548	2.19344	1.4963e-141
AT4G19530	-	1719.68	8.06175	7.7524	1.5024e-141
AT5G14260	-	4162.74	1131.59	1.87919	1.7421e-141
AT1G74840	-	1505.03	5977.66	-1.98954	4.6897e-141
AT1G22750	-	1009.98	75.6255	3.73503	1.8723e-140
AT2G32480	ARASP	1416.53	178.266	2.9895	2.3008e-140
AT1G07700	-	1054.89	109.602	3.26976	2.4835e-140
AT2G21280	GC1	1302.34	92.7949	3.80148	4.5071e-140
AT3G61430	PIP1-1	8412.64	35942.4	-2.095	6.4759e-140
AT5G65730	XTH6	2130.78	6.93655	8.30096	3.5891e-139
AT5G51720	NEET	1373.63	9.57104	7.17522	4.5065e-139
AT2G31380	BBX25	1325.68	9.09156	7.21852	6.5528e-139
AT1G62780	-	1511.19	174.884	3.10718	6.8122e-139
AT3G48740	SWEET11	1966.84	8618.95	-2.13087	6.9036e-139
AT3G10340	PAL4	554.836	3685.91	-2.73052	8.762e-139
AT1G20440	COR47	4700.13	17799.2	-1.92093	9.0356e-139
AT3G15520	CYP37	1230.05	123.241	3.31261	1.3982e-138
AT1G02475	-	1391.44	118.074	3.56067	1.7244e-138
AT5G56870	BGAL4	3233.37	23815.7	-2.88045	2.163e-138
AT2G31585	-	177.777	1385.47	-2.96149	3.401e-138
AT4G10060	-	2407.6	497.439	2.27416	5.7552e-138
AT4G34230	CAD5	1039.76	3681.33	-1.82445	7.5248e-138
AT2G41090	CML10	1016.9	93.9409	3.43686	8.5548e-138
AT5G49910	HSP70-7	4091.05	871.067	2.23127	1.509e-137
AT5G59780	MYB59	943.704	4794.07	-2.34432	1.7247e-137
AT2G21540	SFH3	661.834	2826.16	-2.09347	1.9689e-137
AT5G48790	-	1510.38	182.691	3.04568	3.1805e-137
AT5G11450	-	1482.09	218.746	2.75964	4.2378e-137
AT2G29360	SDR	1399.59	9.33807	7.20456	1.1917e-136
AT2G42130	PAP13	920.792	91.301	3.33419	2.2715e-136
AT1G75380	BBD1	8551.3	2101.73	2.02445	3.8129e-136
AT1G56010	NAC021	429.586	2451.21	-2.51002	3.9408e-136
AT5G55280	FTSZ1	1131.86	158.742	2.8323	5.672e-136
AT3G47340	ASN1	1827.7	12490	-2.77303	6.7001e-136
AT5G51820	PGMP	1887.22	377.983	2.31901	6.7678e-136
AT2G42890	ML2	720.493	3585.72	-2.31554	6.8722e-136
AT3G06880	-	765.999	34.1794	4.48169	8.4751e-136
AT4G34350	ISPH	11213.5	3600.21	1.63933	8.848e-136
AT1G02340	HFR1	196.214	1616.66	-3.04455	1.3627e-135
AT4G01310	RPL5	4911.83	1477.57	1.73294	2.1888e-135
AT2G31790	UGT74C1	945.062	34.7401	4.7608	2.7564e-135
AT4G23260	CRK18	1123.58	41.1069	4.7663	3.2517e-135
AT2G42690	-	1333.13	201.97	2.72195	4.8296e-135
AT1G30270	CIPK23	1400.76	4691.99	-1.74355	5.2793e-135
AT2G44920	-	1265.88	146.715	3.11186	5.9011e-135
AT1G69740	HEMB1	4056.46	1083.78	1.90464	6.2564e-135
AT4G33510	DHS2	3731.68	1142.95	1.70709	6.5913e-135
AT4G36900	RAP2-10	194.053	1391.07	-2.84279	8.8451e-135
AT4G23690	DIR6	273.429	1819.45	-2.73142	1.0566e-134
AT2G23130	AGP17	887.569	47.1876	4.23961	4.0329e-134
AT4G17730	SYP23	1104.28	4259.96	-1.9483	9.8391e-134
AT2G38230	PDX11	3249.43	775.927	2.06636	1.0623e-133
AT1G58602	-	3090.11	455.813	2.7599	2.216e-133
AT2G38140	RPS31	3426.64	640.431	2.41871	3.0759e-133
AT3G17930	-	1345.19	135.154	3.30975	7.866e-133
AT1G75540	BBX21	1321.96	4518.3	-1.77279	9.7795e-133
AT1G77930	-	1872.01	295.918	2.66147	1.1255e-132
AT2G29310	-	875.745	32.1136	4.75702	1.4007e-132
AT3G55630	FPGS3	787.812	59.9037	3.71457	2.0874e-132
AT4G28030	-	1756.9	369.677	2.24823	2.3677e-132
AT3G29320	PHS1	4311.15	406.378	3.40516	2.7102e-132
AT3G16660	-	899.858	19.5541	5.53847	2.8054e-132
AT1G05010	ACO4	12672.9	2811.28	2.17238	4.428e-132
AT5G23010	MAM1	2870.21	4.84774	9.19363	1.0437e-131
AT4G34730	-	1184.69	177.572	2.7396	1.0884e-131
AT1G66330	AAF	1890.32	377.954	2.32349	1.2921e-131
AT3G10970	-	1694.23	359.945	2.23518	3.216e-131
AT4G14465	AHL20	240.645	2747.91	-3.50908	3.5782e-131
AT1G08500	ENODL18	110.303	1125.92	-3.34976	3.8827e-131
AT2G04842	EMB2761	2297.87	463.511	2.30849	8.1222e-131
AT5G24490	-	7566.19	1844.78	2.03578	1.7897e-130
AT5G57030	LUT2	1486.14	269.16	2.46478	2.9279e-130
AT5G52970	-	937.184	85.7026	3.45247	3.4162e-130
AT3G52720	ACA1	1026.89	137.391	2.90269	7.399e-130
AT4G24120	YSL1	765.919	36.446	4.39289	8.632e-130
AT3G49360	PGL2	292.956	1668.01	-2.50921	9.6211e-130
AT1G55490	CPN60B1	7073.11	2065.55	1.77574	1.3632e-129
AT4G25370	CLPT1	2308.93	542.145	2.09109	1.6894e-129
AT1G66130	-	948.276	70.4971	3.7572	3.6059e-129
AT1G52100	-	5283.84	1393.51	1.92204	3.8642e-129
AT3G56010	-	1284.86	199.71	2.68734	4.2639e-129
AT5G46450	-	952.077	61.383	3.96473	5.1215e-129
AT4G10120	SPS4	2198.51	344.988	2.67196	8.8158e-129
AT1G80030	-	1690.09	278.219	2.60262	1.1824e-128
AT5G27290	-	1026.35	9.87145	6.70871	1.2373e-128
AT5G05740	EGY2	1463.95	248.83	2.55378	1.3122e-128
AT2G39310	JAL22	6824.7	33838.4	-2.30967	1.999e-128
AT1G48030	LPD1	5382.47	1781.11	1.59536	2.0777e-128
AT4G32770	VTE1	818.993	69.8108	3.55533	2.6779e-128
AT4G17560	-	2547.43	474.467	2.42477	2.801e-128
AT4G22690	CYP706A1	2029.57	275.476	2.88127	4.8468e-128
AT5G58250	-	2113.3	433.375	2.28521	6.4724e-128
AT5G17670	-	1091.28	107.281	3.34452	1.0135e-127
AT1G30530	UGT78D1	883.721	90.5832	3.28202	1.4611e-127
AT1G66430	-	1526.81	262.526	2.53987	1.7711e-127
AT3G24190	-	2177.29	522.66	2.05802	2.6345e-127
AT4G01690	PPOX1	3956.94	1091.58	1.85749	8.9702e-127
AT5G25630	-	2693.93	722.754	1.89818	1.5473e-126
AT5G18570	OBGL	1068.84	146.14	2.86755	1.6616e-126
AT5G17050	UGT78D2	739.46	53.2268	3.79459	2.1992e-126
AT1G21350	-	823.622	79.476	3.37467	2.9606e-126
AT4G20110	VSR7	534.104	4708.5	-3.13899	3.5732e-126
AT2G33830	DRMH1	4073.55	19652.6	-2.2706	8.6652e-126
AT3G29035	NAC59	231.028	1394.91	-2.59437	9.0114e-126
AT3G56910	PSRP5	1761.63	396.182	2.15275	1.055e-125
AT5G10470	KCA1	2462.36	538.15	2.19286	2.1703e-125
AT4G28780	-	883.912	13.7209	6.00238	2.5338e-125
AT2G19660	-	85.4206	951.102	-3.48226	2.9734e-125
AT5G62790	DXR	2835.68	745.515	1.92683	3.3203e-125
AT2G26080	GLDP2	13852.7	3584.26	1.95042	3.7676e-125
AT1G78460	-	1561.75	270.844	2.52812	5.294e-125
AT1G27480	LCAT1	814.224	47.7146	4.08554	7.644e-125
AT2G24260	BHLH66	255.668	2026.44	-2.98578	1.5758e-124
AT2G29630	THIC	4354.09	876.455	2.31351	1.6215e-124
AT2G43945	-	1630.63	306.842	2.41076	1.9425e-124
AT4G02790	DGP3	952.407	108.671	3.12835	2.1197e-124
AT1G31770	ABCG14	539.59	2606.49	-2.27114	2.2453e-124
AT3G30390	AVT6A	6830.15	18884.7	-1.46715	2.3456e-124
AT5G02830	-	1108.01	152.047	2.86734	3.1696e-124
AT3G60140	BGLU30	43.4467	976.407	-4.48818	3.7783e-124
AT2G36895	-	1374.43	252.098	2.44543	4.6687e-124
AT5G08720	-	1201.33	138.38	3.12025	5.1673e-124
AT2G22680	WAVH1	256.455	1486.48	-2.53531	9.2704e-124
AT1G32500	ABCI7	1841.16	436.187	2.07734	2.081e-123
AT2G33450	RPL28	1675.73	293.489	2.51096	7.6224e-123
AT3G25760	AOC1	806.913	30.3517	4.73352	8.5147e-123
AT4G37510	RNC1	2264.04	526.938	2.10224	1.2246e-122
AT2G43010	PIF4	2088.38	382.061	2.45048	1.7096e-122
AT1G49240	ACT8	8063.74	25200	-1.64393	3.7887e-122
AT5G16970	AER	4242.87	497.165	3.09228	3.8483e-122
AT2G35390	PRS1	1246.23	167.64	2.89555	5.5107e-122
AT4G32980	ATH1	795.137	48.7105	4.02288	6.1388e-122
AT3G49260	iqd21	868.806	97.4433	3.15356	8.0112e-122
AT2G41850	ADPG2	36.4718	1071.24	-4.87824	9.0855e-122
AT4G32150	VAMP711	3276.63	10903.9	-1.73463	1.3887e-121
AT5G03650	SBE2.2	2964.2	791.018	1.90567	1.4943e-121
AT1G67840	CSK	1591.24	264.916	2.58715	1.5198e-121
AT4G05150	-	3138.64	11526.4	-1.87697	1.5455e-121
AT5G61420	MYB28	881.468	11.1131	6.31912	1.5557e-121
AT4G26520	-	826.859	86.0716	3.26304	1.0586e-120
AT5G14970	-	2049.88	401.298	2.35122	1.2861e-120
AT5G57655	XYLA	3100.87	9088.88	-1.55136	1.4066e-120
AT5G26742	RH3	8324.3	2296.54	1.85782	2.0515e-120
AT3G55770	-	2506.5	6896.24	-1.46025	3.2894e-120
AT4G32940	GAMMA-VPE	2816.76	8285.43	-1.55641	4.11e-120
AT2G21960	-	1690.51	320.845	2.3978	8.0547e-120
AT5G27890	-	98.7313	933.721	-3.24404	9.3924e-120
AT5G42310	CRP1	1263.65	222.53	2.50662	9.4527e-120
AT4G36380	CYP90C1	620.455	2755.54	-2.14969	1.179e-119
AT3G07700	-	2240.32	581.71	1.94603	3.528e-119
AT1G19670	CLH1	1093.63	83.0648	3.7116	4.2776e-119
AT1G32200	ATS1	1440.64	279.53	2.36719	5.4193e-119
AT3G46530	RPP13	968.139	65.3169	3.89328	1.0868e-118
AT3G11945	PDS2	1235.54	224.87	2.45892	1.1726e-118
AT2G46830	CCA1	2625.03	585.234	2.16667	1.4649e-118
AT2G22540	SVP	1122.45	100.61	3.48576	2.6807e-118
AT4G01883	-	695.293	30.6893	4.49238	3.4517e-118
AT3G12320	LNK3	1030.53	94.2113	3.45917	4.2221e-118
AT3G22060	CRRSP38	779.731	49.6425	3.97311	9.4341e-118
AT2G01590	CRR3	790.618	65.7606	3.58626	1.0788e-117
AT1G33590	-	3296.54	622.78	2.40427	2.0523e-117
AT2G32300	UCC1	251.049	2282.25	-3.18037	2.5608e-117
AT4G27030	FAD4	818.643	11.754	6.13409	3.2719e-117
AT2G32860	BGLU33	654.176	37.3339	4.12995	3.2849e-117
AT1G29050	TBL38	388.094	1868.51	-2.26787	2.9176e-116
AT5G04770	CAT6	328.27	2026.23	-2.62629	2.9674e-116
AT3G18280	-	424.04	1937.88	-2.19174	5.1886e-116
AT5G47500	PME68	979.845	92.3059	3.41098	8.0379e-116
AT4G23870	-	400.833	2487.56	-2.63468	8.9342e-116
AT1G08520	CHLD	5132.3	1734.21	1.56527	1.5667e-115
AT4G23300	CRK22	825.269	12.9077	5.9731	1.6176e-115
AT2G33250	-	814.093	64.2671	3.66229	1.8918e-115
AT4G24280	HSP70-6	6554.14	2395.17	1.45218	2.1133e-115
AT2G03750	SOT11	629.186	23.2822	4.75524	2.4353e-115
AT1G35420	-	1724.67	411.909	2.06478	2.8444e-115
AT1G09460	-	228.463	1399.88	-2.61772	3.4871e-115
AT5G06980	-	1196.34	166.101	2.85143	3.619e-115
AT5G22500	FAR1	1265.45	6602.73	-2.38324	3.8569e-115
AT4G37040	MAP1D	1417.4	290.645	2.28553	4.6787e-115
AT1G73600	-	1296.89	160.173	3.01558	4.9107e-115
AT1G07320	RPL4	6621.01	2015.22	1.7163	5.4366e-115
AT1G76730	COG0212	1069.67	167.579	2.67655	8.1139e-115
AT3G18390	EMB1865	3233.25	866.536	1.89886	1.1575e-114
AT1G65190	-	694.191	23.5511	4.87971	1.4231e-114
AT4G00780	-	1332.73	214.967	2.62912	1.887e-114
AT5G38990	-	717.429	23.0321	4.97842	2.9491e-114
AT2G40400	RER5	2523.06	646.071	1.96558	4.3651e-114
AT4G21860	MSRB2	2543.64	600.932	2.08216	4.5374e-114
AT1G70710	CEL1	433.733	2237.72	-2.36735	6.0231e-114
AT5G18660	DVR	1503.4	85.1495	4.13247	7.1129e-114
AT1G01620	PIP1-3	10969.5	45708.7	-2.05902	7.8762e-114
AT5G66052	-	402.349	1904.03	-2.24416	7.9702e-114
AT5G19540	-	2363.24	419.515	2.49413	8.8319e-114
AT4G17040	CLPR4	4142.05	1157.11	1.83946	1.2613e-113
AT5G66390	PER72	555.814	4421.07	-2.98944	1.3207e-113
AT2G14890	AGP9	2396.59	7267.13	-1.60056	2.198e-113
AT1G55960	-	3262.89	636.68	2.35891	2.2913e-113
AT3G26720	-	1645.83	5432.02	-1.7219	3.9075e-113
AT3G56040	UGP3	2211.54	489.676	2.17389	3.9415e-113
AT4G27130	-	1274.78	4011.22	-1.654	5.507e-113
AT2G32240	-	2822.77	10554.4	-1.90253	9.6014e-113
AT1G30760	-	59.9996	3982.3	-6.04535	1.5555e-112
AT2G47240	LACS1	1907.64	319.477	2.57696	1.6633e-112
AT5G03260	LAC11	283.217	1579.23	-2.47758	1.7557e-112
AT1G65260	VIPP1	4455.56	1073.01	2.05332	1.8663e-112
AT5G13510	RPL10	1020.96	161.082	2.66596	2.133e-112
AT5G49740	FRO7	1620.13	5.08504	8.28198	2.2392e-112
AT2G36990	SIGF	1942.16	456.832	2.0875	2.2471e-112
AT5G42390	SPP	6468.87	2190.65	1.56197	2.4221e-112
AT2G35410	-	1575.97	312.338	2.33285	3.1384e-112
AT4G12060	CLPT2	1329.43	259.026	2.35901	4.0281e-112
AT4G33500	-	1250.7	204.878	2.6068	4.3172e-112
AT3G24715	-	187.102	1082.4	-2.53194	6.3312e-112
AT4G21850	MSRB9	649.511	4669.68	-2.84432	6.6117e-112
AT1G54350	ABCC2	1479.85	319.268	2.21197	7.2703e-112
AT3G54660	EMB2360	5533.51	1874.73	1.56124	1.4995e-111
AT1G44920	-	1383.64	277.62	2.31636	1.6151e-111
AT4G35750	-	2581.66	12139	-2.23298	1.76e-111
AT4G20140	GSO1	311.359	1502.1	-2.27179	1.9218e-111
AT1G70890	MLP43	2604.62	6887.45	-1.4026	2.4156e-111
AT1G23400	CAF2	1904.71	364.401	2.38767	4.4427e-111
AT2G46970	PIL1	24.2751	679.277	-4.80738	4.444e-111
AT5G49030	OVA2	2036.22	543.227	1.90536	7.5877e-111
AT5G55620	-	748.095	25.1545	4.88359	9.4342e-111
AT1G22530	PATL2	3200.52	17393.7	-2.44203	9.8926e-111
AT4G01800	AGY1	5326.85	1944.22	1.45431	1.0729e-110
AT1G48520	GATB	1510.15	308.689	2.28867	2.2606e-110
AT4G39090	RD19A	11058.8	34629.8	-1.64688	2.4034e-110
AT5G55930	OPT1	646.403	35.6437	4.1746	4.8098e-110
AT5G42070	-	727.928	42.0998	4.1016	5.1663e-110
AT2G36630	-	793.633	76.0236	3.37739	6.0915e-110
AT3G22420	WNK2	654.571	54.1498	3.59392	9.1105e-110
AT4G20320	-	371.867	1563.44	-2.07222	1.1102e-109
AT5G19850	-	856.324	61.4283	3.79515	1.2714e-109
AT1G68660	CPLS1	1624.19	376.202	2.11163	2.3172e-109
AT1G54100	ALDH7B4	3112.11	10721.7	-1.78454	2.9094e-109
AT1G80640	-	899.808	135.455	2.73147	3.4027e-109
AT5G37790	-	523.003	2311.61	-2.14322	1.7728e-108
AT2G26740	ATSEH	1612.63	292.943	2.46285	2.8496e-108
AT2G03440	NRP1	2382.58	626.81	1.92555	2.8496e-108
AT5G27560	-	941.505	136.936	2.78453	2.9326e-108
AT1G28600	-	1167.25	119.651	3.28804	3.1879e-108
AT5G02260	EXPA9	392.084	2965.86	-2.91971	3.3098e-108
AT4G13580	DIR18	125.148	1176.05	-3.22671	4.1346e-108
AT2G22660	GRDP1	1936.22	6888.49	-1.83044	4.313e-108
AT1G77330	-	641.622	3988.17	-2.63431	7.4624e-108
AT1G01120	KCS1	3354.81	11825.5	-1.81753	8.4087e-108
AT1G69252	-	1190	3625.89	-1.60707	1.0253e-107
AT1G70580	GGAT2	1327.48	248.995	2.41336	1.0737e-107
AT3G50685	-	1392.6	154.204	3.17723	1.4349e-107
AT2G32500	-	682.506	37.718	4.17835	1.739e-107
AT1G15125	-	644.633	57.623	3.48387	2.1011e-107
AT2G17440	PIRL5	743.074	2726.39	-1.87449	2.2537e-107
AT1G11750	CLPP6	1802.74	432.45	2.05853	2.9585e-107
AT3G26520	TIP1-2	36547.9	163473	-2.16118	3.6954e-107
AT4G01037	WTF1	848.164	125.261	2.75872	3.699e-107
AT5G10150	UFC	619.919	45.829	3.75483	4.9616e-107
AT3G61080	-	850.957	112.522	2.92088	4.9741e-107
AT5G39830	DEGP8	1224.55	197.569	2.62878	5.6674e-107
AT4G02260	RSH1	2707.29	620.947	2.12344	9.5561e-107
AT1G74070	CYP26-2	794.446	64.627	3.61975	1.1049e-106
AT3G46970	PHS2	3675.18	378.076	3.27929	1.8203e-106
AT1G79560	FTSH12	1499.66	307.123	2.28689	2.4302e-106
AT5G06370	-	458.223	2086.16	-2.18604	2.6709e-106
AT3G05880	RCI2A	1658.29	4986.95	-1.58791	2.7379e-106
AT1G06460	ACD32.1	1914.15	188.937	3.3389	2.743e-106
AT4G18740	-	687.03	22.2863	4.94145	2.9141e-106
AT1G23760	PGL1	61.6343	862.948	-3.79668	3.3946e-106
AT2G23840	-	911.681	9.7501	6.53924	5.1281e-106
AT4G27800	PPH1	3970.99	1037.59	1.93635	5.5525e-106
AT3G48530	KING1	2035.52	6258.76	-1.62085	5.7875e-106
AT5G06870	PGIP2	827.719	32.0803	4.67041	8.2456e-106
AT4G30270	XTH24	5389.12	13538.7	-1.32884	8.2479e-106
AT5G22510	INVE	2539.33	783.434	1.69692	1.0218e-105
AT3G23410	FAO3	800.074	93.0422	3.10017	1.0469e-105
AT3G55040	GSTL2	1037.54	135.561	2.93494	1.1801e-105
AT1G36320	-	1809.42	471.808	1.93944	3.677e-105
AT1G33600	-	1450.64	159.239	3.19047	1.0595e-104
AT3G27960	KLCR2	592.113	2367.67	-1.99925	1.3615e-104
AT4G25260	PMEI7	618.47	2505.09	-2.01868	1.8819e-104
AT5G50100	-	770.096	9.40045	6.38498	2.3568e-104
AT3G17420	GPK1	319.1	1679.39	-2.39403	3.0077e-104
AT1G60140	TPS10	2024.17	5599.69	-1.46751	4.3765e-104
AT2G22860	PSK2	55.2139	821.865	-3.89449	4.706e-104
AT4G27820	BGLU9	634.698	35.827	4.14625	6.7097e-104
AT4G16860	RPP4	2031.74	3.98778	8.99387	1.0131e-103
AT5G48490	-	774.138	8.4866	6.49635	1.4699e-103
AT4G15990	-	37.8096	677.907	-4.16479	1.7144e-103
AT2G41190	AVT1A	188.606	1207.61	-2.67761	2.2294e-103
AT5G24150	SQE5	893.641	8.62977	6.70179	2.6252e-103
AT3G56160	BASS4	1193.19	173.613	2.77975	2.7149e-103
AT1G52750	-	215.987	1801.57	-3.05629	2.8305e-103
AT1G11720	ATSS3	1661.9	376.876	2.1397	3.4752e-103
AT1G78820	-	1062.12	177.075	2.58092	4.3017e-103
AT2G45560	CYP76C1	1241.86	137.255	3.17673	5.2285e-103
AT4G15490	UGT84A3	1008.03	28.2295	5.15881	6.6655e-103
AT4G21990	44654	3137.56	539.966	2.53821	6.7287e-103
AT3G15354	SPA3	1496.28	255.103	2.55059	7.8632e-103
AT1G77690	LAX3	580.685	2285.43	-1.97501	8.8202e-103
AT4G28025	-	1506.27	301.296	2.32129	1.3714e-102
AT3G44630	-	992.417	147.883	2.7437	4.8095e-102
AT3G44880	PAO	2025.96	400.376	2.3409	7.9236e-102
AT3G62750	BGLU8	2147.89	334.547	2.68044	8.8743e-102
AT1G49380	CCS1	883.156	141.754	2.63879	9.4856e-102
AT5G25770	-	370.268	1757.4	-2.24449	1.0195e-101
AT3G26510	-	586.07	2137.94	-1.86595	1.1138e-101
AT1G80600	WIN1	2675.09	755.486	1.82471	1.2699e-101
AT3G63190	RRF	2303.49	688.338	1.74222	1.5021e-101
AT3G25660	GATA	2086.58	538.51	1.95271	1.9507e-101
AT5G22620	-	1398.8	307.683	2.18512	2.099e-101
AT2G02820	MYB88	239.554	1644.85	-2.77607	2.7486e-101
AT3G16400	NSP1	13118.4	46816.3	-1.83535	2.9418e-101
AT3G53720	CHX20	740.066	72.1849	3.35915	2.9855e-101
AT3G04550	RAF1.2	1152.97	194.123	2.56777	5.0896e-101
AT3G09210	PTAC13	1299.33	256.609	2.34074	6.1252e-101
AT1G05890	ARI5	1657.07	4398.4	-1.40857	6.2157e-101
AT4G23030	DTX49	47.8205	721.811	-3.90239	7.846e-101
AT4G24780	-	2174.89	556.375	1.96708	9.439e-101
AT1G31190	IMPL1	960.799	169.877	2.50044	1.1437e-100
AT5G35525	PCR3	38.4857	744.542	-4.29119	1.3847e-100
AT3G19720	ARC5	1539.78	347.326	2.14685	1.5586e-100
AT5G53660	GRF7	11.6534	850.319	-6.17687	1.9076e-100
AT5G49890	CLC-C	1261.88	4340.43	-1.78136	2.1679e-100
AT5G58320	NET4A	221.76	1168.44	-2.39499	2.1761e-100
AT2G23390	-	1384.35	332.898	2.05672	2.56e-100
AT5G59010	BSK5	361.12	1538.75	-2.09212	2.7066e-100
AT5G36120	CCB3	578.019	16.9288	5.09871	2.8741e-100
AT1G28140	-	1343.78	240.521	2.48005	5.038e-100
AT1G73655	FKBP17-3	1661.3	386.503	2.10559	5.3813e-100
AT3G10130	-	988.614	157.033	2.65823	7.2852e-100
AT3G05890	RCI2B	405.332	3533.76	-3.12174	1.1104e-99
AT3G04350	-	713.787	2795.88	-1.96938	1.3024e-99
AT4G34610	BLH6	865.608	92.7611	3.22392	1.8262e-99
AT4G34240	ALDH3I1	1420.33	303.183	2.22582	2.251e-99
AT5G57110	ACA8	1317.19	4662.88	-1.82316	2.5985e-99
AT4G37310	CYP81H1	709.883	88.263	3.00771	4.8705e-99
AT4G38400	EXLA2	190.05	1149.98	-2.59819	5.2069e-99
AT1G10760	GWD1	6782.22	1616.31	2.06873	7.0432e-99
AT4G21870	HSP15.4	774.437	94.6205	3.035	7.7717e-99
AT2G30600	-	4176.86	1435.6	1.54072	1.2681e-98
AT5G16880	TOL1	1706.03	5031.96	-1.56032	2.15473e-98
AT5G24210	-	631.778	16.7049	5.2516	2.22808e-98
AT5G13120	PNSL5	1928.29	515.063	1.90416	2.4264e-98
AT5G01800	-	1502.23	4804.18	-1.6766	2.81524e-98
AT1G70610	ABCB26	1127.15	184.946	2.61006	3.69654e-98
AT1G03475	CPX1	3236.38	1031.76	1.64904	3.95655e-98
AT1G44160	-	79.4303	778.512	-3.29129	4.32443e-98
AT3G54600	DJ1F	1046.62	163.479	2.6808	4.74382e-98
AT3G58140	-	2109.06	469.064	2.16765	5.68991e-98
AT4G39710	PNSL4	1078.94	129.036	3.06181	5.81581e-98
AT2G43710	FAB2	3803.2	1187.19	1.67993	6.2061e-98
AT1G26150	PERK10	2588.7	704.419	1.8766	7.64893e-98
AT1G16320	-	1269.79	214.933	2.56355	7.64925e-98
AT2G17695	-	626.625	45.921	3.78109	9.45465e-98
AT3G50270	-	614.494	11.9597	5.68343	1.39098e-97
AT1G27670	-	77.525	903.082	-3.53258	1.66733e-97
AT2G39250	SNZ	550.58	31.6839	4.113	3.56849e-97
AT2G29320	-	613.557	11.5331	5.72088	4.98985e-97
AT2G38870	-	856.319	110.862	2.95459	5.72135e-97
AT5G23020	MAM3	618.365	30.0004	4.36383	7.37559e-97
AT5G13720	-	924.892	102.774	3.17001	1.09802e-96
AT3G14370	WAG2	63.7409	1020.87	-4.00045	1.41109e-96
AT1G22400	UGT85A1	702.857	89.6794	2.97245	1.77333e-96
AT4G28706	-	865.439	129.816	2.7334	1.79756e-96
AT1G44800	-	689.982	4598.96	-2.73534	2.18156e-96
AT3G20015	ASPG2	351.514	1693.17	-2.2675	2.33664e-96
AT2G15290	TIC21	1688.24	409.869	2.04305	4.13849e-96
AT4G39800	IPS1	3909.59	1169.78	1.74021	4.35637e-96
AT5G11480	-	1146.65	237.298	2.2706	5.16138e-96
AT2G36800	UGT73C5	1036.33	45.2779	4.51506	6.90172e-96
AT5G07010	SOT15	135.493	1568.88	-3.52972	1.62874e-95
AT2G30930	-	938.794	6384.09	-2.76441	1.86048e-95
AT4G15545	-	6480.47	2221.3	1.54512	2.14928e-95
AT4G33740	-	1068.82	3797.01	-1.82777	2.49962e-95
AT1G54820	-	598.146	54.648	3.45438	4.18523e-95
AT4G14870	SECE1	835.308	118.729	2.81453	4.29879e-95
AT3G06510	SFR2	2096.22	515.103	2.02489	4.74555e-95
AT1G78510	SPS1	1159.68	195.442	2.57095	6.7687e-95
AT4G28880	CKL3	1907.64	4967.43	-1.38071	6.93573e-95
AT1G01080	-	1253.41	253.769	2.30417	7.61699e-95
AT2G32640	-	573.026	47.7618	3.58974	9.71875e-95
AT1G76490	HMG1	9560.34	27327.6	-1.51522	1.0655e-94
AT4G23670	-	17554.7	61531.6	-1.80941	1.19558e-94
AT1G74640	-	1169.54	240.158	2.28243	1.34089e-94
AT5G42650	CYP74A	2601.83	626.336	2.05571	1.34664e-94
AT5G35220	EGY1	1185.75	210.427	2.49626	1.99479e-94
AT4G13030	-	197.055	1119.42	-2.50321	2.24593e-94
AT3G08770	LTP6	820.113	7.02582	6.86249	2.58949e-94
AT1G08550	VDE1	1835.71	246.327	2.8985	4.0519e-94
AT4G12320	CYP706A6	1528.5	4.05937	8.58223	6.30041e-94
AT4G37000	RCCR	956.651	143.466	2.73852	8.73431e-94
AT5G24735	-	720.537	2496.33	-1.7926	1.05223e-93
AT2G35500	SKL2	899.099	157.626	2.5136	1.19458e-93
AT5G21100	-	1217.89	233.752	2.38455	1.58076e-93
AT1G10360	GSTU18	951.81	179.172	2.40811	1.82972e-93
AT1G21065	-	1637.39	468.042	1.80659	1.88062e-93
AT1G19720	DYW7	1627	445.352	1.86933	2.35351e-93
AT2G27370	CASP3	109.371	1354.35	-3.62455	3.15499e-93
AT2G46650	CYTB5-C	527.89	21.6024	4.61918	3.15499e-93
AT3G47430	PEX11B	723.097	56.3952	3.68567	3.73124e-93
AT1G07720	KCS3	1177.39	3624.57	-1.62252	6.24253e-93
AT3G44970	-	873.705	6.29517	7.08805	8.02053e-93
AT1G26770	ATEXPA10	1404.94	221.325	2.66505	8.61434e-93
AT1G45130	BGAL5	1051.13	3983.13	-1.92261	1.23614e-92
AT4G24350	-	641.221	79.2648	3.01504	1.52238e-92
AT3G26280	CYP71B4	1029.95	5.58325	7.54256	1.89971e-92
AT3G17609	HYH	566.547	14.3836	5.29887	2.12826e-92
AT4G33680	DAP	2114.27	549.301	1.94359	3.9929e-92
AT4G29030	-	773.472	7.19207	6.77453	4.02162e-92
AT2G28605	PPD2	516.351	25.7479	4.33818	4.51616e-92
AT1G74470	CHLP	29775.9	11031.2	1.43249	6.71409e-92
AT1G21640	NADK2	2791.08	834.498	1.74131	7.14504e-92
AT5G50250	CP31B	1129.3	221.684	2.34719	7.84283e-92
AT1G24020	MLP423	854.144	116.84	2.87197	9.91933e-92
AT2G32880	-	717.729	58.9662	3.59481	1.00306e-91
AT5G16810	-	585.508	47.9986	3.60607	1.01619e-91
AT4G34090	-	787.525	111.095	2.82677	1.05002e-91
AT2G45510	CYP704A2	377.187	1562.41	-2.04959	1.12431e-91
AT3G48260	WNK3	132.228	907.782	-2.779	1.4285e-91
AT3G17470	ATCRSH	869.978	123.246	2.8244	2.60486e-91
AT5G46420	-	2266.39	768.535	1.56	4.20544e-91
AT2G36250	FTSZ2-1	1678.81	464.051	1.85412	4.93842e-91
AT5G13410	FKBP19	913.996	132.776	2.7826	5.39883e-91
AT5G61270	BHLH72	592.02	9.57952	5.96042	7.93213e-91
AT1G13820	-	1360.64	172.381	2.98162	9.25458e-91
AT4G38740	CYP18-3	3145	1110.82	1.50094	1.01275e-90
AT4G02990	MTERF4	895.697	169.121	2.40464	1.02111e-90
AT5G45170	-	1183.21	248.233	2.25285	1.26656e-90
AT4G30140	CDEF1	771.695	2758.13	-1.83831	1.64174e-90
AT1G77590	LACS9	1505.24	389.987	1.94829	1.80967e-90
AT3G27390	-	1053.8	3138.8	-1.57443	1.88844e-90
AT4G29380	VPS15	902.743	2738.18	-1.60089	2.30605e-90
AT3G20250	APUM5	1097.62	4783.06	-2.12276	2.44956e-90
AT5G65480	-	1127.07	3258.27	-1.53191	2.98838e-90
AT5G01520	AIRP2	186.519	981.324	-2.39417	3.02145e-90
AT3G43540	-	1045.1	200.761	2.38086	3.02152e-90
AT1G15380	-	229.195	1129.44	-2.30048	4.21684e-90
AT5G58770	-	637.556	8.49508	6.21722	4.60821e-90
AT5G63600	FLS5	1487.08	8216.73	-2.46605	5.01571e-90
AT4G31380	FLP1	11.5934	641.88	-5.81151	5.92202e-90
AT5G54290	CcdA	1262.9	286.669	2.13752	6.28168e-90
AT1G32160	-	1649.09	433.691	1.92831	9.6213e-90
AT1G58080	HISN1A	2919.71	948.639	1.62185	1.28682e-89
AT2G03390	CLPF	1627.19	453.853	1.84278	2.04088e-89
AT5G05270	CHI3	493.337	22.2427	4.46545	2.44738e-89
AT1G72200	ATL11	208.836	1664.48	-2.99229	2.88174e-89
AT5G02240	-	3074.42	1014.82	1.59821	3.18957e-89
AT3G47290	ATPLC8	916.417	156.333	2.54857	3.4524e-89
AT1G72150	PATL1	14636.7	41222.8	-1.49392	4.4854e-89
AT1G32550	FdC1	820.971	95.9256	3.09132	7.6831e-89
AT3G51420	SSL4	1458.73	305.774	2.2556	8.87106e-89
AT5G49360	BXL1	12790.3	42231.9	-1.72323	1.28861e-88
AT1G80570	FBL14	106.59	803.964	-2.9167	1.42527e-88
AT3G45300	IVD	1586.83	4651.74	-1.5514	2.0842e-88
AT3G29290	EMB2076	866.854	171.526	2.33805	2.16783e-88
AT1G19540	-	84.2905	675.253	-2.99975	2.42772e-88
AT1G52400	BGLU18	2105.97	20.4166	6.69415	3.13239e-88
AT2G21910	CYP96A5	23.4853	528.6	-4.49033	4.77351e-88
AT1G02305	CATHB2	1277.09	3904.47	-1.61204	8.38539e-88
AT1G61380	SD129	1016.25	156.116	2.70049	9.44665e-88
AT1G06690	-	963.452	183.707	2.38966	9.9449e-88
AT1G71880	SUC1	2234.19	601.546	1.89255	1.58493e-87
AT3G49680	BCAT3	1884.49	503.317	1.90391	1.71635e-87
AT3G08010	ATAB2	1183.07	286.354	2.04665	1.76259e-87
AT1G56190	-	4087.8	1301.25	1.65129	2.0162e-87
AT1G53670	MSRB1	1735.5	438.484	1.98572	2.17024e-87
AT5G07240	IQD24	629.662	52.7589	3.57307	2.79251e-87
AT4G20260	PCAP1	10014.1	27768.5	-1.47145	2.82139e-87
AT3G01520	-	1446.85	5160.71	-1.83471	3.48661e-87
AT2G43680	IQD14	3699.95	9575.77	-1.37211	4.90964e-87
AT3G53470	-	726.472	98.2445	2.88128	5.36972e-87
AT4G22200	AKT2	583.799	47.573	3.62381	5.52613e-87
AT2G45620	URT1	1507.75	4181.01	-1.47208	6.70532e-87
AT4G18440	-	666.056	62.1733	3.42527	7.69397e-87
AT2G34490	CYP710A2	650.679	2275.85	-1.80531	7.76351e-87
AT4G13830	ATJ20	1699.33	409.45	2.05271	8.03341e-87
AT4G11175	-	777.986	100.678	2.95217	8.11215e-87
AT3G10740	ASD1	2592.48	7732.99	-1.57632	9.41156e-87
AT5G46270	-	553.193	42.1028	3.7118	1.029e-86
AT3G10940	LSF2	711.75	88.9875	3.00008	1.21637e-86
AT3G50790	-	834.399	146.809	2.50394	1.51478e-86
AT3G21690	DTX40	2106.29	562.261	1.90444	1.51994e-86
AT5G65220	RPL29	7487.09	2623.95	1.51271	1.57362e-86
AT4G23400	PIP1-5	6776.14	22706.9	-1.74459	1.58745e-86
AT5G50160	FRO8	512.483	24.9003	4.35349	1.94072e-86
AT5G19740	LAMP1	284.097	1628.79	-2.51652	2.05671e-86
AT5G12050	-	1323.73	142.004	3.21949	2.5679e-86
AT4G12830	-	649.865	7.51378	6.40989	3.21451e-86
AT1G53520	FAP3	596.588	62.6054	3.25346	6.4415e-86
AT5G63810	BGAL10	974.409	3121.53	-1.68086	7.85437e-86
AT3G10405	-	1009.72	222.851	2.18022	1.16267e-85
AT5G15150	HAT7	105.694	739.376	-2.80242	1.18761e-85
AT2G26340	-	1323.13	329.39	2.00603	1.41408e-85
AT3G62150	ABCB21	1223.42	271.223	2.17134	1.45514e-85
AT3G15110	-	655.423	97.8255	2.74418	1.58574e-85
AT5G24314	PTAC7	1121.26	182.572	2.62238	1.62109e-85
AT3G43670	-	966.302	3288.13	-1.7656	1.94562e-85
AT4G07820	-	15.8162	2209	-7.13177	2.82376e-85
AT1G74960	KAS2	4613.2	1284.86	1.8443	2.8361e-85
AT4G18570	-	1111.85	182.812	2.60748	4.00886e-85
AT5G24580	HIPP09	158.416	909.488	-2.51849	4.50081e-85
AT1G56510	ADR2	720.147	6.01783	6.87881	5.05354e-85
AT2G47160	BOR1	862.525	3002.71	-1.79865	1.36519e-84
AT3G52750	FTSZ2-2	848.182	134.949	2.65482	1.44361e-84
AT4G13550	-	1058.66	217.366	2.28366	2.33713e-84
AT5G41260	BSK8	934.386	2834.98	-1.60241	3.13962e-84
AT5G54390	AHL	1994.95	627.491	1.6692	3.27765e-84
AT1G10550	XTH33	116.377	904.056	-2.95826	3.897e-84
AT5G23750	-	204.78	1425.51	-2.79477	4.08669e-84
AT2G44870	-	1547.89	439.495	1.81691	4.41119e-84
AT2G46270	GBF3	499.158	1707.62	-1.77393	5.48395e-84
AT4G29020	-	1852.08	7011.1	-1.92073	5.48395e-84
AT5G14660	PDF1B	818.536	121.531	2.7527	6.45373e-84
AT2G03890	PI4KG7	2499.48	5804.66	-1.21537	6.69361e-84
AT5G19370	-	1264.68	276.594	2.19132	6.88895e-84
AT4G07825	-	827.797	2406.5	-1.53959	9.15617e-84
AT2G21385	-	1101.7	230.272	2.25645	9.68542e-84
AT5G04230	PAL3	501.591	42.6708	3.54977	1.11073e-83
AT4G21600	ENDO5	233.84	1263.72	-2.43304	1.44617e-83
AT4G23700	CHX17	173.196	1187.9	-2.77846	1.60617e-83
AT5G58870	FTSH9	2743.18	966.251	1.50555	1.64266e-83
AT2G14900	GASA7	328.394	1368.61	-2.05919	1.66031e-83
AT2G25840	OVA4	836.266	157.449	2.40879	2.87993e-83
AT5G35200	-	1167.08	3619.86	-1.63275	3.99229e-83
AT2G34070	TBL37	655.229	2516.23	-1.93963	4.37425e-83
AT4G30280	XTH18	1035.53	3895.19	-1.91041	4.56199e-83
AT1G78660	GGH1	848.541	3441.14	-2.01855	4.7403e-83
AT3G19100	CRK2	1246.96	4055.18	-1.70136	6.95248e-83
AT1G60600	ABC4	754.904	118.444	2.67106	7.10559e-83
AT1G77760	NIA1	13275.6	4569.99	1.53833	7.68247e-83
AT5G40780	LHT1	428.948	2337.92	-2.44695	8.15606e-83
AT4G14070	AAE15	1544.65	400.544	1.94688	8.60593e-83
AT5G12200	PYD2	963.904	2848.93	-1.56323	1.89631e-82
AT3G18530	-	6.65868	866.754	-7.00102	2.1433e-82
AT2G22360	DJA6	1060.07	234.172	2.18007	2.45583e-82
AT3G29180	-	1128.6	3004.92	-1.41283	2.66023e-82
AT2G28110	IRX7	290.917	2310.23	-2.98609	2.86573e-82
AT3G16290	FTSHI2	1590.47	388.99	2.02984	2.92684e-82
AT1G31230	AKHSDH1	1426.09	387.002	1.88089	3.94714e-82
AT5G44920	TIK	54.891	592.787	-3.43215	5.09292e-82
AT4G22810	AHL24	93.0819	972.763	-3.38804	5.64407e-82
AT2G34170	-	732.493	115.43	2.66432	5.9104e-82
AT1G21920	-	1414.35	4099.58	-1.53562	5.91502e-82
AT5G62220	XLT2	918.228	154.154	2.57094	6.21789e-82
AT1G03220	-	4370.73	12498.5	-1.5157	7.92792e-82
AT2G17520	IRE1A	926.302	2510.97	-1.43893	8.02537e-82
AT1G17050	SPS2	1269.61	262.254	2.27725	8.20843e-82
AT3G05150	-	125.224	1054.89	-3.07652	8.4827e-82
AT1G72640	-	1029.98	168.087	2.61232	1.12703e-81
AT1G03870	FLA9	4321.97	20028	-2.21214	1.29426e-81
AT3G54090	FLN1	681.146	94.9094	2.84672	1.29442e-81
AT5G66080	-	153.617	842.937	-2.45877	1.46213e-81
AT5G51780	-	163.688	1382.66	-3.07537	1.46754e-81
AT5G65800	ACS5	37.1972	694.349	-4.2084	1.93321e-81
AT3G11550	CASP2	163.031	1519.13	-3.21463	2.07038e-81
AT5G24910	CYP714A1	29.9285	529.519	-4.13153	2.14024e-81
AT3G18780	ACT2	12524.1	34995.1	-1.48239	2.2235e-81
AT1G15210	ABCG35	631.051	3800.41	-2.58873	2.30224e-81
AT1G13270	MAP1B	874.025	112.486	2.96041	2.97356e-81
AT1G02205	CER1	881.196	3356.15	-1.93075	3.08443e-81
AT3G18500	-	651.624	87.2458	2.90203	3.41911e-81
AT5G21930	PAA2	2379.87	708.236	1.74964	3.61864e-81
AT1G76680	OPR1	4652.5	647.069	2.84637	4.40607e-81
AT2G30170	-	897.73	139.842	2.68037	5.80881e-81
AT1G05570	CALS1	1749.17	6821.46	-1.9629	8.12788e-81
AT3G23940	DHAD	1636.66	483.627	1.75883	1.0382e-80
novel.306	-	32.5407	561.633	-4.11163	1.23877e-80
AT1G75800	-	1733.04	4340.94	-1.32462	1.30303e-80
AT5G52520	OVA6	1101.26	254.592	2.11186	1.47491e-80
AT1G73650	-	672.546	113.593	2.56529	1.67731e-80
AT3G01470	HAT5	1959.9	5808.12	-1.56695	1.71589e-80
AT4G37790	HAT22	654.967	2074.01	-1.66164	1.76217e-80
AT5G41990	WNK8	1264.79	3580.01	-1.50035	1.79325e-80
AT1G17650	GLYR2	640.95	102.158	2.64784	1.98584e-80
AT5G52570	BETA-OHASE 2	696.764	72.2682	3.26946	2.198e-80
AT5G47720	-	413.84	1703.11	-2.03897	2.59963e-80
AT1G14270	-	969.138	214.778	2.1731	3.33264e-80
AT4G35000	APX3	3348.65	1289.12	1.37736	3.33686e-80
AT2G46260	-	944.4	2662.4	-1.49511	3.5193e-80
AT1G32100	PRR1	417.54	1598.62	-1.93473	3.89646e-80
AT1G77060	-	755.908	130.526	2.53584	4.29099e-80
AT1G62960	ACS10	1424.95	416.117	1.77556	9.49845e-80
AT3G17170	RFC3	639.182	86.1554	2.8861	9.96195e-80
AT4G24750	STR11	1340.43	340.482	1.97524	1.31907e-79
AT1G66670	CLPP3	1701.44	428.033	1.98944	1.3746e-79
AT3G60070	-	183.178	882.266	-2.26781	1.39864e-79
AT1G03850	-	272.491	1268.39	-2.21691	1.60549e-79
AT2G43060	IBH1	277.905	1582.25	-2.50708	1.96543e-79
AT1G73830	BEE3	900.36	147.25	2.6101	1.98743e-79
AT1G09795	HISN1B	1095.57	207.49	2.39888	2.42814e-79
AT5G11060	KNAT4	597.409	56.7363	3.39583	3.05327e-79
AT4G29070	-	759.762	143.072	2.40808	3.16e-79
AT1G76110	HMGB9	466.763	20.9943	4.48174	3.6051e-79
AT4G15510	PPD1	607.894	75.5847	3.00675	4.85924e-79
AT2G33770	UBC24	2751.01	7538.41	-1.45421	6.33566e-79
AT2G43920	HOL2	436.463	24.9803	4.12126	8.90826e-79
AT4G00950	MEE47	425.198	25.4336	4.0626	9.68689e-79
AT2G32530	CSLB3	544.719	19.5279	4.82897	1.04159e-78
AT4G30993	-	1115.01	279.367	1.9963	1.06881e-78
AT2G35840	SPP2	1626.86	492.069	1.725	1.2571e-78
AT2G28000	CPN60A1	6458.66	2498.44	1.37028	1.53023e-78
AT5G19500	-	599.905	6.40317	6.54215	1.69456e-78
AT4G31910	BAT1	487.385	2071.91	-2.08611	2.2421e-78
AT1G62440	LRX2	232.622	1300.8	-2.48005	2.33361e-78
AT2G04690	-	767.827	2378.05	-1.63091	3.13407e-78
AT5G59540	-	2648.85	754.204	1.81248	4.3038e-78
AT4G02280	SUS3	359.292	1525.38	-2.08442	5.11917e-78
AT2G23420	NAPRT2	1051.68	249.069	2.07836	7.90518e-78
AT3G14650	CYP72A11	2595.83	989.371	1.39137	1.07787e-77
AT2G43750	OASB	4194.44	1801.28	1.21947	1.10628e-77
AT3G12930	IJ	705.968	121.052	2.54036	1.33213e-77
AT4G11290	PER39	243.966	1426.34	-2.54335	1.5386e-77
AT1G78580	TPS1	945.379	161.06	2.5501	2.04328e-77
AT2G26540	UROS	799.233	140.672	2.50259	2.27288e-77
AT1G19530	-	339.765	7091.03	-4.38401	2.57035e-77
AT1G29970	RPL18AA	543.015	1738.64	-1.67784	3.84591e-77
AT5G25840	-	630.662	59.5837	3.40819	4.12295e-77
AT3G23840	CER26L	435.895	15.0506	4.83531	4.32444e-77
AT4G13430	IIL1	5372.04	2233.98	1.26583	4.41784e-77
AT5G02180	AVT1D	496.038	24.8018	4.33178	4.43005e-77
AT3G12610	DRT100	2358.96	8293.11	-1.81397	6.85425e-77
AT4G13660	PRR2	547.248	3061.66	-2.48413	7.69935e-77
AT5G51460	TPPA	621.916	77.6644	3.00517	8.41331e-77
AT2G46250	-	656.667	81.7457	3.00594	9.30769e-77
AT4G12080	AHL1	276.811	1243.01	-2.16499	1.09879e-76
AT5G66530	-	1517.76	329.108	2.20623	1.10053e-76
AT4G04770	ABCI8	3463	1366.29	1.34199	1.10572e-76
AT1G01060	LHY	3487.17	950.697	1.87507	1.14287e-76
AT5G48880	KAT5	630.162	24.4141	4.69623	1.15174e-76
AT3G56310	AGAL3	1759.11	4788.55	-1.44403	1.24992e-76
AT1G03090	MCCA	1910.15	5842.4	-1.61321	1.38439e-76
AT1G63360	-	752.205	72.9885	3.36309	1.39816e-76
AT3G14810	MSL5	647.859	94.8617	2.76908	1.99426e-76
AT1G18270	-	1839.97	4983.05	-1.437	2.01655e-76
AT4G04330	RBCX1	609.256	7.1423	6.43009	2.13287e-76
AT4G19840	PP2A1	1685.07	546.225	1.62521	2.83724e-76
AT5G40500	-	457.332	10.3558	5.45635	3.00425e-76
AT3G08920	STR10	721.967	93.3457	2.94584	3.05217e-76
AT1G66940	-	636.689	89.8562	2.81997	3.43216e-76
AT1G15040	GAT1_2.1	70.4526	561.554	-2.99268	5.12191e-76
AT3G01810	-	990.978	236.158	2.06911	5.51043e-76
AT4G28250	EXPB3	1113.92	252.405	2.14337	5.99194e-76
AT1G58235	-	431.313	1491.46	-1.79061	6.08936e-76
AT5G12940	-	612.407	2069.7	-1.75818	6.5187e-76
AT1G76410	ATL8	95.5756	697.772	-2.86728	7.42194e-76
AT5G02810	APRR7	3277.45	872.022	1.91015	8.81156e-76
AT2G37970	SOUL-1	460.344	38.0111	3.59821	9.6943e-76
AT1G10140	-	286.401	1510.76	-2.39767	1.43891e-75
AT4G33520	PAA1	1430.79	436.347	1.71226	1.72001e-75
AT1G67030	ZFP6	228.519	1030.24	-2.17089	1.72001e-75
AT4G09350	ndhT	527.43	6.85471	6.2302	1.95562e-75
AT4G24520	ATR1	3604.78	7953.55	-1.14163	2.48804e-75
AT1G32520	-	486.7	47.1258	3.3719	2.75175e-75
AT2G36410	-	921.052	3071.93	-1.73825	3.24307e-75
AT2G46910	PAP10	935.547	175.733	2.41092	3.30676e-75
AT5G59320	LTP3	75.8796	827.736	-3.45557	4.13732e-75
AT1G11430	MORF9	1586.73	440.608	1.84872	4.95272e-75
AT1G27385	-	788.363	126.947	2.6316	6.82531e-75
AT3G53920	SIGC	1031.11	256.199	2.00819	7.77004e-75
AT2G26975	COPT6	884.157	209.374	2.07834	9.11743e-75
AT1G32070	NSI	1251.54	302.878	2.04756	9.39113e-75
AT4G03210	XTH9	964.21	196.995	2.29274	9.57007e-75
AT3G05990	-	465.161	1734.99	-1.89802	9.72671e-75
AT4G14130	XTH15	424.523	17142.9	-5.33557	1.05615e-74
AT1G09740	-	867.203	3749.48	-2.11163	1.24999e-74
AT2G33850	-	760.527	4.54371	7.3704	1.2886e-74
AT2G19110	HMA4	1021.03	4263.2	-2.06146	1.71008e-74
AT2G48070	RPH1	1161.3	300.166	1.95185	3.01514e-74
AT4G29900	ACA10	2376.25	5402.31	-1.18501	4.42468e-74
AT1G71980	RMR2	1421	3664.89	-1.36659	7.15661e-74
AT2G28840	XBAT31	3741.36	9873.23	-1.40027	8.10851e-74
AT1G07750	-	650.575	2107.07	-1.69523	1.07469e-73
AT5G52780	-	731.058	123.599	2.56824	1.0802e-73
AT2G21620	RD2	1141	3399.97	-1.5741	1.18822e-73
AT5G43740	-	396.659	27.0461	3.87721	1.20315e-73
AT1G35340	-	1031.55	262.482	1.97423	1.26006e-73
AT5G61670	OR	1861.57	611.417	1.60645	1.50045e-73
AT4G33000	CBL10	730.046	113.934	2.67631	1.69272e-73
AT4G29590	-	782.258	140.232	2.47957	1.78622e-73
AT1G30750	-	126.572	1106.86	-3.12121	1.84667e-73
AT3G55250	PSA3	1287.56	274.122	2.23102	2.14341e-73
AT2G46100	-	1221.63	291.912	2.06538	2.35266e-73
AT4G00050	UNE10	954.738	192.972	2.30795	2.61415e-73
AT3G63210	MARD1	636.121	2275.56	-1.8378	2.66639e-73
AT3G53560	-	889.777	193.233	2.20048	3.49308e-73
AT1G52830	IAA6	22.8448	474.415	-4.36034	3.86139e-73
AT1G66840	PMI2	397.904	17.8555	4.48334	4.0767e-73
AT1G31120	POT10	551.691	1806.59	-1.7101	4.62469e-73
AT4G34000	ABF3	1702.15	4670.22	-1.45575	4.6264e-73
AT5G44650	Y3IP1	1565.42	454.201	1.78566	4.73913e-73
AT5G04590	SIR	8349.22	3336.52	1.32325	5.18848e-73
AT1G71030	ATMYBL2	2464.89	435.045	2.50387	6.41817e-73
AT1G75450	CKX5	43.6478	549.303	-3.64945	7.74212e-73
AT1G17620	-	863.385	2425.85	-1.48967	8.13391e-73
AT1G67110	CYP735A2	89.5399	612.339	-2.77018	8.23846e-73
AT1G50450	-	804.852	161.263	2.31766	9.17226e-73
AT5G56600	PRO5	541.161	79.7861	2.76255	1.02422e-72
AT5G57930	APO2	2096.7	578.343	1.85774	1.28673e-72
AT4G04350	EMB2369	1195.78	319.031	1.90497	1.54262e-72
AT3G16770	RAP2-3	7866.75	26972.1	-1.77764	1.6315e-72
AT4G18240	SS4	2159.47	515.735	2.0643	1.69317e-72
AT5G46470	RPS6	1127.88	327.013	1.78552	2.97221e-72
AT3G14770	SWEET2	730.697	103.005	2.82936	3.42348e-72
AT1G64150	PAM71	596.833	89.1176	2.73984	3.73086e-72
AT2G18280	TULP2	3328.61	8969.85	-1.43045	3.78129e-72
AT5G62140	-	494.834	46.4339	3.41641	4.01454e-72
AT3G05350	APP2	1495.59	449.632	1.73262	4.6256e-72
AT5G44130	FLA13	1424.61	3677.47	-1.36788	6.43859e-72
AT2G20020	CAF1	875.403	208.639	2.07048	6.78506e-72
AT5G54080	HGO	1031.6	3148.81	-1.61038	7.17245e-72
AT5G16590	LRR1	951.167	2636.15	-1.47057	7.42453e-72
AT1G05200	GLR3.4	1122.79	319.265	1.81533	8.80972e-72
AT3G01120	CGS1	8195.47	3725.9	1.13734	1.0932e-71
AT1G04640	LIP2	536.78	75.2478	2.83943	1.23016e-71
AT5G28840	GME	5380.46	1821.65	1.56304	1.29865e-71
AT5G57350	AHA3	2563.26	792.579	1.69199	1.30482e-71
AT3G09580	-	805.964	122.966	2.71537	1.41785e-71
AT5G60300	LECRK19	338.336	1326.88	-1.96998	2.68745e-71
AT1G16880	ACR11	7374.03	2941.33	1.32623	2.69107e-71
AT1G07650	-	1494.41	3676.75	-1.29913	3.03267e-71
AT3G20660	44838	129.602	686.574	-2.40587	3.89782e-71
AT4G00895	-	1634.8	419.907	1.96194	4.43257e-71
AT3G63470	SCPL40	68.4905	536.171	-2.96451	4.78135e-71
AT3G53200	MYB27	7.38034	560.392	-6.22708	4.82106e-71
AT2G44500	OFUT20	1001.2	2991.4	-1.57829	5.04111e-71
AT3G47450	ATNOS1	696.255	104.715	2.73424	5.2155e-71
AT1G44170	ALDH3H1	810.583	2389.24	-1.55842	5.22269e-71
AT5G44520	-	831.69	200.037	2.05568	7.84966e-71
AT3G19850	-	449.492	25.5848	4.12929	8.11882e-71
AT3G63540	-	3827.12	727.804	2.39559	8.56819e-71
AT4G12030	BASS5	427.642	13.1055	5.02299	8.79431e-71
AT2G18440	GUT15	3073.06	6910.99	-1.16929	9.07259e-71
AT1G78915	-	619.043	111	2.47962	1.1154e-70
AT4G36648	-	1589.04	4538.66	-1.51354	1.21105e-70
AT3G24140	FAMA	446.814	36.8854	3.5946	1.34689e-70
AT4G32480	-	939.97	3114.68	-1.72903	1.36805e-70
AT5G22000	RHF2A	1546.3	3600.51	-1.21977	1.53904e-70
AT5G44680	-	1316.29	281.211	2.22621	1.74315e-70
AT5G10860	CBSX3	3535.82	8452.32	-1.25745	1.88473e-70
AT3G48500	PDE312	982.68	210.547	2.22057	2.02295e-70
AT2G37870	-	44.3595	549.016	-3.62505	2.05265e-70
AT1G78140	-	1273.06	368.552	1.78776	2.41234e-70
AT1G22700	PYG7	1474.6	415.325	1.82826	3.33581e-70
AT3G61440	CYSC1	13457.6	6272.7	1.10128	5.31262e-70
AT1G11910	APA1	10671.8	22176.1	-1.05523	6.58746e-70
AT4G32070	Phox4	833.046	2461.17	-1.56216	6.83078e-70
AT5G21920	YLMG2	997.412	245.964	2.01863	7.76857e-70
AT1G62610	-	106.643	645.407	-2.59696	8.74815e-70
AT1G23390	-	5412.26	1610.97	1.74838	9.3772e-70
AT5G15580	LNG1	531.954	1734.68	-1.70608	1.00962e-69
AT1G55370	NDF5	445.234	35.2407	3.65853	1.48685e-69
AT3G13720	PRA1F3	765.011	2541.02	-1.73163	1.92654e-69
AT5G22090	-	1950.32	708.077	1.46164	2.06614e-69
AT1G69450	-	789.795	2221.16	-1.49244	2.31954e-69
AT3G20960	CYP705A33	115.318	728.797	-2.66041	2.47515e-69
AT4G17300	NS1	1222.4	340.677	1.8427	2.52837e-69
AT1G76460	-	666.623	1907.21	-1.5173	3.00741e-69
AT3G01490	-	1739.07	458.224	1.92337	3.38606e-69
AT3G46630	-	727.451	121.275	2.58244	3.54591e-69
AT1G53240	mMDH1	5455.27	2404.27	1.18215	4.12022e-69
AT1G19835	FPP4	1557.18	3555.95	-1.19134	5.27365e-69
AT2G24300	-	145.437	954.936	-2.71375	5.71214e-69
AT3G60130	BGLU16	1081.91	3819.34	-1.81894	5.96229e-69
AT1G76570	LHCB7	431.448	46.4	3.21922	6.21384e-69
AT3G12700	NANA	300.944	1116.67	-1.89097	7.02818e-69
AT1G59700	GSTU16	865.117	180.476	2.26156	8.32379e-69
AT2G42975	-	377.599	18.1377	4.38354	1.27171e-68
AT3G49470	NACA2	1309.79	325.76	2.00558	1.46978e-68
AT3G58990	IPMI1	624.611	4.87929	6.99437	1.66526e-68
AT5G27390	-	642.711	110.88	2.53163	1.9575e-68
AT4G38580	HIPP26	315.518	1212.22	-1.94402	2.02138e-68
AT5G65640	BHLH93	687.187	2185.41	-1.66777	2.08763e-68
AT3G52340	SPP2	1481.15	463.203	1.67649	2.42839e-68
AT4G13670	PTAC5	1367.46	449.783	1.60505	2.46485e-68
AT3G18000	NMT1	1139.89	250.666	2.18712	2.78286e-68
AT5G62430	CDF1	406.331	24.3187	4.07846	3.5367e-68
AT4G17970	ALMT12	362.249	23.0765	3.97633	3.87747e-68
AT2G17240	-	983.938	252.377	1.96435	4.12997e-68
AT1G02910	LPA1	1308.71	417.084	1.64961	5.91611e-68
AT3G32930	-	1231.89	390.162	1.65853	6.49536e-68
AT3G22890	APS1	8296.38	3678.13	1.17368	7.96766e-68
AT5G22355	-	33.8222	473.079	-3.79466	8.22426e-68
AT3G21750	UGT71B1	626.27	84.7739	2.8892	1.01965e-67
AT3G53900	UPP	478.63	61.5392	2.95916	1.10036e-67
AT4G39040	-	981.015	194.277	2.33234	1.19859e-67
AT2G24060	IF3-2	961.743	232.833	2.04584	1.35338e-67
AT2G45960	PIP1B	25745.3	58397.5	-1.1816	1.43959e-67
AT2G33180	-	480.69	52.2545	3.204	1.66455e-67
AT5G16360	-	176.171	1074.84	-2.60935	1.6834e-67
AT3G20080	CYP705A15	487.739	1535.57	-1.65421	1.98903e-67
AT1G23180	-	703.268	144.933	2.27984	2.61813e-67
AT1G14740	OBE3	1719.2	3973.8	-1.2091	2.72612e-67
AT5G03150	JKD	473.415	1584.65	-1.74402	3.15936e-67
AT1G70700	JAZ9	1203.04	265.063	2.18574	3.21081e-67
AT4G35100	PIP2-7	13751.5	41908.2	-1.6076	4.14891e-67
AT4G12290	-	842.293	71.4216	3.55936	4.14891e-67
AT5G07090	RPS4B	4170.88	1880.53	1.14953	5.11434e-67
AT4G15340	PEN1	155.532	1110.66	-2.83101	5.21234e-67
AT1G04240	SHY2	477.507	1668.96	-1.80588	7.22951e-67
AT5G59220	SAG113	77.4165	579.054	-2.89603	7.43932e-67
AT3G03170	-	47.8414	448.597	-3.22972	7.59854e-67
AT1G73110	-	1161.06	192.298	2.59067	7.64808e-67
AT2G44040	DAPB1	522.433	67.5375	2.95538	7.94592e-67
AT2G25830	-	649.425	119.254	2.44369	8.47107e-67
AT3G45160	-	388.989	16.4821	4.57624	1.13866e-66
AT4G22830	-	406.681	36.438	3.48731	1.84552e-66
AT4G39510	CYP96A12	364.531	10.1985	5.16917	1.8918e-66
AT4G40060	ATHB-16	1718.85	4388.2	-1.35198	2.06817e-66
AT1G60260	BGLU5	381.947	11.7486	5.00379	2.21867e-66
AT1G67265	DVL3	21.9916	402.481	-4.20636	2.2827e-66
AT5G35370	-	449.806	1521.32	-1.7573	2.42974e-66
AT5G42690	-	96.549	627.536	-2.69406	2.59818e-66
AT2G43160	EPSIN2	4472.23	9366.1	-1.06659	3.13859e-66
AT1G07985	-	23.6217	439.908	-4.20707	3.28514e-66
AT5G51630	-	268.48	1026.49	-1.93426	3.29906e-66
AT4G20890	TUBB9	2212.52	5023.72	-1.18299	3.3147e-66
AT5G66590	-	396.721	1502.86	-1.92209	3.95451e-66
AT2G21210	-	798.169	158.958	2.32577	4.54413e-66
AT2G02680	-	91.8591	588.815	-2.67647	5.44597e-66
AT1G12090	ELP	13746	28293.7	-1.04152	5.84036e-66
AT3G56930	PAT04	394.811	1301.83	-1.71955	6.22801e-66
AT2G37220	CP29B	13240.1	5189.49	1.35119	7.91471e-66
AT2G38080	IRX12	331.485	1224.62	-1.88737	9.20229e-66
AT5G15830	AtbZIP3	126.107	641.394	-2.34751	1.19411e-65
AT2G32230	PRORP1	1223.55	290.533	2.07172	1.19956e-65
AT1G34430	EMB3003	2543.1	1027.32	1.30721	1.341e-65
AT1G56050	-	552.276	78.5306	2.81222	1.43439e-65
AT5G14390	-	614.225	2056.18	-1.74444	1.76434e-65
AT1G36390	-	519.979	77.4411	2.74944	2.13115e-65
AT4G19160	-	1821.93	5776.14	-1.66419	2.60633e-65
AT1G13440	GAPC2	20463.7	9612.19	1.09014	3.00902e-65
AT1G06190	-	1160.19	304.433	1.9298	3.02485e-65
AT1G08890	SUGTL4	370.659	1414.9	-1.93283	3.78705e-65
AT3G02380	COL2	1113.71	186.731	2.57488	4.19206e-65
AT5G10180	SULTR2;1	1834.15	485.499	1.91784	4.49573e-65
AT2G19310	HSP18.5	757.246	179.457	2.07863	4.59949e-65
AT4G19710	AKHSDH2	1448.72	457.057	1.66325	6.88093e-65
AT2G41740	VLN2	2562.13	5905.47	-1.20467	8.57287e-65
AT4G21215	-	164.426	806.605	-2.29832	9.64587e-65
AT1G63610	-	861.879	213.752	2.0134	1.21296e-64
AT1G78020	FLZ6	860.107	195.582	2.13826	1.26346e-64
AT3G56060	-	1177.04	311.798	1.91679	1.37319e-64
AT4G39260	RBG8	4703.15	9788.66	-1.05763	1.98206e-64
AT4G24480	-	497.081	1566.02	-1.65684	2.05343e-64
AT1G23870	TPS9	2128.58	5358.26	-1.33163	2.14362e-64
AT2G38780	-	635.403	117.21	2.44058	2.15297e-64
AT3G49220	-	3188.69	7826.11	-1.2955	2.33067e-64
AT5G08740	NDC1	985.595	245.576	2.00514	3.32954e-64
AT3G15356	LEC	1184.27	3177.26	-1.42339	3.57886e-64
AT3G16340	ABCG29	634.577	2336.03	-1.87883	3.61231e-64
AT1G18170	FKBP17-2	885.12	175.591	2.3321	4.50726e-64
AT1G42960	-	2457.9	934.048	1.39563	4.55622e-64
AT2G17290	CPK6	620.459	2003.39	-1.68973	4.65967e-64
AT4G34220	-	1079.65	319.524	1.75514	4.88353e-64
AT2G40110	-	359.527	1623.46	-2.17479	5.51477e-64
AT1G29390	COR413IM2	919.414	230.759	1.99497	5.51477e-64
AT5G01920	STN8	2214.96	670.793	1.72364	6.69467e-64
AT1G05140	ARASP2	1135.04	315.827	1.84473	7.76511e-64
AT2G16430	PAP10	829.609	160.682	2.3688	8.54716e-64
AT1G09970	LRR XI-23	4065.37	8195.39	-1.01149	9.65636e-64
AT4G24090	-	744.543	152.828	2.28054	9.98514e-64
AT1G28100	-	213.602	832.256	-1.96302	1.12776e-63
AT1G17100	-	990.414	136.69	2.85502	1.1441e-63
AT1G68710	-	429.368	1450.8	-1.7586	1.95672e-63
AT1G11850	-	369.645	20.3486	4.18895	2.16668e-63
AT5G02170	AVT1E	77.3675	527.751	-2.76921	2.53477e-63
AT1G79790	-	1065.38	282.14	1.91807	2.54918e-63
AT2G47600	MHX	759.578	2733.3	-1.84836	2.54931e-63
AT5G63780	SHA1	1073.72	257.878	2.05641	2.72923e-63
AT2G19650	-	336.777	11.9779	4.81552	2.74225e-63
AT3G27850	RPL12C	4862.78	1789.08	1.44235	3.23407e-63
AT3G15510	NAC056	141.012	769.341	-2.4463	3.31811e-63
AT1G54320	ALIS3	1367.43	3472.23	-1.34423	3.36525e-63
AT1G64900	CYP89A2	2163.37	22.6213	6.5841	5.82086e-63
AT2G21860	-	780.649	150.778	2.37407	6.8639e-63
AT4G19985	-	467.989	66.3299	2.81603	7.06408e-63
AT2G39140	SVR1	762.757	186.133	2.03618	8.64027e-63
AT1G79380	RGLG4	1139.09	2680.72	-1.23439	8.80346e-63
AT5G41050	-	370.884	26.2608	3.81702	9.24595e-63
AT3G44020	-	329.299	18.4248	4.16143	1.01934e-62
AT1G64640	ENODL8	717.585	2304.08	-1.68369	1.02364e-62
AT5G44870	LAZ5	610.557	102.346	2.57305	1.04726e-62
AT5G46390	CTPA1	636.191	117.468	2.43724	1.18834e-62
AT1G49975	-	517.108	64.8661	2.99042	1.62391e-62
AT5G38100	-	55.324	586.17	-3.40111	1.79132e-62
AT5G49480	ATCP1	2408.44	478.883	2.33159	1.80929e-62
AT1G61250	SCAMP3	1115.73	2741.8	-1.29747	1.88448e-62
AT3G46130	ATMYB48	367.8	1182	-1.68417	1.991e-62
AT4G09040	-	1148.61	343.115	1.74312	2.28471e-62
AT4G36390	-	1710.56	630.156	1.44125	2.34319e-62
AT5G56140	-	1279.76	3304.45	-1.36904	2.39621e-62
AT3G16530	-	745.926	144.741	2.36599	2.47164e-62
AT3G44620	-	755.69	176.693	2.09661	2.73393e-62
AT3G44670	-	1679.19	614.963	1.44893	2.80756e-62
AT2G25605	-	478.373	67.9649	2.81097	3.15058e-62
AT4G01350	-	123.557	747.269	-2.59679	3.94991e-62
AT1G08640	CJD1	1428.28	374.086	1.9301	4.09413e-62
AT5G66040	STR16	3853.35	9741.47	-1.33789	4.17755e-62
AT5G25110	CIPK25	107.996	627.339	-2.53768	6.70159e-62
AT1G25275	-	2521.16	1012.52	1.31583	7.03033e-62
AT1G53910	RAP2-12	2693.79	5614.65	-1.05972	7.24504e-62
AT2G19940	-	991.457	282.011	1.81432	7.50099e-62
AT2G46790	APRR9	358.108	12.478	4.83514	7.97338e-62
AT4G28410	-	44.1683	407.691	-3.20503	8.73665e-62
AT1G10060	ATBCAT-1	623.302	71.4068	3.12992	1.38633e-61
AT3G47210	-	45.8383	449.344	-3.29609	1.55078e-61
AT1G01010	NAC001	171.318	733.39	-2.09706	1.85069e-61
AT3G58610	-	8031.22	3920.08	1.03469	1.93197e-61
AT4G20010	OSB2	838.695	228.674	1.87498	1.95446e-61
AT1G68890	PHYLLO	1258.93	348.793	1.85015	2.08701e-61
AT1G15840	-	10.6691	370.774	-5.11511	2.51466e-61
AT1G50840	POLGAMMA2	1251.16	416.709	1.58602	2.52858e-61
AT2G01190	-	1175.04	3210.46	-1.45056	2.69445e-61
AT1G15550	GA3OX1	68.936	524.186	-2.92724	2.70514e-61
AT5G62900	-	230.754	907.096	-1.97626	2.81786e-61
AT2G15050	LTP7	1438.36	452.209	1.66967	2.93141e-61
AT1G26665	-	466.131	1712.15	-1.87885	2.98641e-61
AT1G20810	FKBP18	817.699	216.016	1.92048	3.75914e-61
AT3G05490	RALFL22	724.176	1987.94	-1.45612	4.18064e-61
AT1G80830	NRAMP1	1146.3	4132.26	-1.85022	4.44781e-61
AT4G30450	-	200.195	965.203	-2.26592	5.48829e-61
AT2G37678	FHY1	177.22	768.12	-2.11394	6.01479e-61
AT3G52180	DSP4	791.048	97.1447	3.02457	7.51461e-61
AT2G34640	PTAC12	954.026	246.462	1.95234	8.92238e-61
AT5G07360	-	404.32	1314.59	-1.70052	1.15008e-60
AT3G18110	EMB1270	671.352	142.798	2.22999	1.19541e-60
AT5G57685	GDU3	415.113	1533.21	-1.88506	1.2226e-60
AT5G39740	RPL5B	4508.35	2174.34	1.05205	1.58783e-60
AT5G61520	STP3	534.923	71.3283	2.89947	1.59107e-60
AT4G02370	-	648.704	1999.25	-1.62472	1.60476e-60
AT3G47860	CHL	980.331	222.086	2.13918	1.60476e-60
AT5G03940	FFC	2910.09	1011.59	1.52427	1.64157e-60
AT5G43760	KCS20	2979.52	6418.96	-1.10718	2.09745e-60
AT5G65970	MLO10	312.874	1025.91	-1.7123	2.11066e-60
AT4G17220	MAP70.5	55.4409	495.69	-3.15315	2.34364e-60
AT3G26740	CCL	7722.57	2088.02	1.88681	2.44361e-60
AT5G16540	ZFN3	671.359	146.61	2.19476	3.20039e-60
AT3G10050	OMR1	1036.62	297.828	1.80041	3.21304e-60
AT4G37270	HMA1	1935.63	734.347	1.39789	3.31157e-60
AT3G10270	GYRB1	800.243	195.117	2.03401	3.44714e-60
AT5G24850	CRYD	420.639	43.6703	3.26597	3.94989e-60
AT4G34120	CBSX2	1667.67	491.979	1.76059	4.28982e-60
AT5G02760	-	2231.26	463.979	2.26522	4.70721e-60
AT4G31820	NPY1	890.556	210.623	2.07942	4.79389e-60
AT3G49780	PSK3	591.92	1801.79	-1.60604	5.23456e-60
AT5G04750	-	1148.6	3144.93	-1.45267	5.86595e-60
AT5G19760	DTC	4989.54	2211.41	1.17384	6.03627e-60
AT5G08240	-	307.544	1180.38	-1.93944	6.60317e-60
AT2G21060	CSP4	763.474	2033.47	-1.41374	6.73429e-60
AT4G33470	HDA14	625.727	121.149	2.37184	7.09899e-60
AT2G32100	OFP16	459.353	5.76232	6.30322	7.10339e-60
AT1G78995	-	323.812	13.9618	4.52419	8.63292e-60
AT1G13245	RTFL17	1878.32	591.835	1.66513	1.39371e-59
AT3G48780	LCB2B	1052.41	2640.63	-1.32797	1.46738e-59
AT1G11545	XTH8	763.08	2626.5	-1.78307	1.46873e-59
AT3G01180	SS2	1057.11	313.436	1.75397	1.51536e-59
AT5G59570	BOA	149.18	807.011	-2.44133	1.54987e-59
AT1G07090	LSH6	289.43	1010.66	-1.80514	1.61682e-59
AT1G69160	-	1075.25	310.278	1.79219	1.86587e-59
AT5G53970	-	1161.91	363.708	1.67717	1.99787e-59
AT2G36420	-	387.542	1291.62	-1.73572	2.00557e-59
AT5G65210	TGA1	1119.99	3814.36	-1.7672	2.17559e-59
AT1G62250	-	707.784	168.568	2.06801	2.35045e-59
AT3G21200	GLUTRBP	1214.26	352.521	1.7823	2.48334e-59
AT5G57850	DAAT	1162.38	397.29	1.54854	3.26767e-59
AT4G16370	ATOPT3	2559.2	1035.03	1.30591	3.32543e-59
AT1G72930	TIR	895.369	3.12783	8.18737	4.20693e-59
AT5G06200	CASP4	71.0162	809.061	-3.4995	4.44761e-59
AT5G22830	MRS2-11	1121.64	325.883	1.78252	4.51222e-59
AT5G06800	-	111.019	591.854	-2.41315	4.78936e-59
AT2G31070	TCP10	515.733	59.9365	3.09626	4.95239e-59
AT1G06650	-	852.447	178.017	2.25797	5.0782e-59
AT1G70300	POT6	720.673	2226.78	-1.6286	5.45556e-59
AT3G29185	-	1146.03	278.293	2.04351	5.51948e-59
AT2G31400	GUN1	6468.59	3105.1	1.05858	6.12165e-59
AT3G02150	TCP13	324.563	14.8539	4.45956	6.72365e-59
AT1G52000	JAL5	577.655	74.7412	2.94819	7.67089e-59
AT1G21270	WAK2	766.789	2.90387	8.11583	1.10964e-58
AT5G48160	OBE2	2315.93	5193.93	-1.16551	1.40975e-58
AT4G38340	NLP3	26.6736	363.539	-3.76506	1.45308e-58
AT2G16720	MYB7	247.788	973.87	-1.97359	1.68458e-58
AT4G31780	MGD1	1567.97	568.349	1.46517	2.08652e-58
AT3G27050	-	728.355	153.674	2.2484	2.12833e-58
AT1G76590	-	142.596	760.663	-2.4187	2.23974e-58
AT1G29880	-	2571.33	969.672	1.40588	2.28722e-58
AT5G21060	-	586.505	119.629	2.29622	2.3232e-58
AT1G22500	ATL15	353.983	1185.05	-1.74141	2.58439e-58
AT3G13740	-	773.173	159.126	2.28508	2.72957e-58
AT2G44050	COS1	1269.32	429.122	1.56359	2.8236e-58
AT4G33660	-	352.981	30.0387	3.5456	2.99827e-58
AT5G65430	GRF8	3396.32	7560.84	-1.15445	3.56443e-58
AT3G18490	ASPG1	4618.57	2122	1.122	3.62524e-58
AT4G26555	FKBP16-1	1007.21	235.023	2.1022	5.10068e-58
AT3G50480	HR4	761.31	119.986	2.66845	6.23381e-58
AT1G15260	-	618.051	100.247	2.61901	8.53345e-58
AT2G32870	-	584.977	3.24379	7.44105	8.97047e-58
AT1G49010	-	587.412	98.1753	2.57629	9.07818e-58
AT2G03310	-	430.403	5.33747	6.3629	9.48809e-58
AT5G17710	EMB1241	1559.64	583.825	1.41779	9.61539e-58
AT4G17470	-	89.1963	604.778	-2.7583	1.37784e-57
AT4G17170	RABB1C	1881.86	4302.04	-1.19226	1.46124e-57
AT4G10000	-	439.535	43.5767	3.33933	1.57058e-57
AT3G12820	AtMYB10	24.2038	390.839	-3.99764	1.6515e-57
AT4G25910	NIFU3	724.707	178.065	2.02331	1.96966e-57
AT1G20900	AHL27	235.157	998.912	-2.08894	1.99143e-57
AT1G18880	NPF2.9	346.672	1165.82	-1.7482	2.17473e-57
AT3G25290	-	247.59	1062.24	-2.10041	2.17473e-57
AT1G69526	-	111.663	720.39	-2.68254	2.22301e-57
AT3G24590	PLSP1	731.107	186.417	1.97232	2.34869e-57
AT2G43100	IPMI2	1071.68	2.00697	8.96621	2.57908e-57
AT3G62290	ARFA1E	9915.9	20297.8	-1.0336	2.69884e-57
AT1G75010	ARC3	610.387	122.403	2.31526	2.7423e-57
AT5G48110	-	221.985	1333.22	-2.58284	3.03242e-57
AT2G35810	-	349.611	1196.39	-1.77283	3.20602e-57
AT1G48260	CIPK17	210.797	1015.62	-2.26501	4.38848e-57
AT4G17900	-	836.562	2264.9	-1.43645	5.35753e-57
AT3G10840	-	403.875	25.8342	3.96002	5.63315e-57
AT4G34740	ASE2	810.675	227.421	1.83499	6.28753e-57
AT5G42530	-	387.596	6.11124	5.98416	6.7638e-57
AT2G45430	AHL22	258.887	1126.01	-2.11905	7.03681e-57
AT3G52230	-	1749	610.691	1.51918	7.55255e-57
AT5G28770	BZIP63	1258.9	391.266	1.68654	9.1384e-57
AT4G26700	FIM1	1656.01	431.266	1.9404	1.00856e-56
AT5G12150	ROPGAP6	3622.02	1656.19	1.12901	1.07201e-56
AT5G57070	-	422.008	1584.49	-1.9062	1.15189e-56
AT5G43440	-	583.266	62.5259	3.22374	1.22254e-56
AT2G39930	ISA1	886.745	239.984	1.88405	1.23903e-56
AT5G04360	PU1	726.117	180.217	2.00849	1.93194e-56
AT2G27402	-	956.772	125.215	2.93572	1.94128e-56
AT3G49350	-	370.471	1266.71	-1.77177	2.38678e-56
AT3G47220	PLC9	23.4027	337.513	-3.84382	2.5624e-56
AT5G25190	ERF003	583.547	96.0893	2.60077	2.56853e-56
AT3G23430	PHO1	1294.88	3285.34	-1.34304	2.68121e-56
AT4G19860	LCAT4	2517.25	5385.32	-1.0968	2.83056e-56
AT2G22990	SNG1	9407.08	3389.35	1.47285	3.21534e-56
AT2G02500	ISPD	391.337	52.1246	2.90844	3.38872e-56
AT4G03420	-	488.749	1620.47	-1.73006	4.28014e-56
AT3G53670	-	540.674	1518.57	-1.48984	4.29301e-56
AT1G01640	-	65.4254	453.656	-2.7956	4.49424e-56
AT3G04870	ZDS1	2834.1	1122	1.33691	4.75479e-56
AT2G31560	-	548.909	111.445	2.29823	5.04683e-56
AT4G10840	KLCR1	2807.14	6529.65	-1.21817	5.74603e-56
AT2G14880	-	634.261	117.43	2.42981	6.80598e-56
AT5G60020	LAC17	170.107	808.765	-2.24729	7.50844e-56
AT4G04340	OSCA1	3790.75	1458.45	1.37793	8.40257e-56
AT4G19420	-	833.52	2554.57	-1.61547	1.19536e-55
AT3G25530	GLYR1	2010.75	815.457	1.30226	1.31019e-55
AT1G09560	GLP4	2129.26	7927.44	-1.89622	1.37245e-55
AT2G41250	-	1392.84	440.318	1.66213	1.60284e-55
AT2G42010	PLDBETA1	882.425	2522.86	-1.51598	1.68787e-55
AT3G63520	CCD1	6293.44	2790.88	1.1732	1.75218e-55
AT1G53580	GLY3	874.186	2359.42	-1.43159	2.48719e-55
AT2G26580	YAB5	348.203	26.5812	3.71907	2.7415e-55
AT2G39700	EXPA4	715.742	2458.12	-1.7804	3.20192e-55
AT5G44670	GALS2	265.245	896.117	-1.75633	3.36461e-55
AT1G31180	ATIMD3	1190.63	412.729	1.52749	3.37286e-55
AT5G45500	-	1242.83	3223.81	-1.37515	3.85331e-55
AT1G06700	PTI11	1638.82	3600.09	-1.13519	3.92333e-55
AT1G17420	LOX3	295.008	11.8833	4.62804	4.12343e-55
AT5G60580	-	425.786	1430.71	-1.74749	4.25584e-55
AT5G23440	FTRA1	643.467	123.598	2.38136	4.59219e-55
AT3G15353	MT3	3348.13	1036.36	1.69137	5.09816e-55
AT4G16670	-	85.0136	585.693	-2.78431	5.47495e-55
AT4G30190	HA2	15988.9	43269.8	-1.43627	6.64477e-55
AT1G17060	CYP72C1	81.4865	477.029	-2.54715	8.24092e-55
AT1G46768	RAP2-1	72.47	472.95	-2.70632	9.01087e-55
AT4G00150	SCL6	529.782	1416.16	-1.41839	1.20579e-54
AT1G19715	JAL3	1272.53	360.629	1.81712	1.2338e-54
AT3G28460	-	501.86	71.0971	2.81316	1.27646e-54
AT1G74040	IPMS2	1018	290.353	1.80948	1.29232e-54
AT5G10770	-	875.111	15773.6	-4.17168	1.37473e-54
AT3G18750	WNK6	514.912	79.5317	2.70151	1.55012e-54
AT2G26930	ISPE	702.28	138.973	2.33631	1.57327e-54
AT4G08150	KNAT1	459.803	1519.3	-1.72431	1.76248e-54
AT3G55400	OVA1	965.373	294.229	1.71323	2.02742e-54
AT1G12780	UGE1	1544.36	4332.97	-1.48829	2.24762e-54
AT5G63570	GSA1	2571.52	1109.21	1.21364	2.38012e-54
AT5G11540	GULLO3	55.3434	409.799	-2.88918	2.69829e-54
AT4G15470	LFG5	2350.02	4738.07	-1.01162	2.74864e-54
AT2G21370	XK-1	574.473	100.658	2.51172	2.8074e-54
AT5G44572	-	365.456	7.02096	5.69579	2.86075e-54
AT5G51545	LPA2	604.272	140.393	2.10634	3.0304e-54
AT1G49130	-	253.865	1246.25	-2.29881	3.10232e-54
AT1G34300	-	507.161	1366.51	-1.42974	3.15153e-54
AT2G32150	-	2289.36	5923.48	-1.37162	3.45176e-54
AT1G30690	PATL4	1680.48	3701.98	-1.13987	3.7855e-54
AT4G23470	-	1804.11	4055.19	-1.16838	3.96309e-54
AT5G22580	-	875.693	223.672	1.96879	4.52727e-54
AT3G07780	OBE1	1378.6	3090.29	-1.16497	4.56461e-54
AT2G35660	CTF2A	352.807	23.039	3.91534	4.71624e-54
AT4G38225	-	1260.93	405.975	1.63638	4.72642e-54
AT1G21440	-	684.595	122.623	2.48382	4.7301e-54
AT2G46915	-	1016.59	327.505	1.63438	5.74944e-54
AT1G76240	-	364.737	1233.89	-1.75638	6.09221e-54
AT4G15093	LIGB	246.012	982.926	-1.99756	6.35886e-54
AT5G17310	UGP1	1364.28	352.922	1.95135	6.54222e-54
AT5G44440	-	261.567	7327.62	-4.80796	7.01822e-54
AT1G80380	GLYK	6548.53	2596.11	1.33535	7.34353e-54
AT5G02580	-	84.745	777.709	-3.19731	7.67475e-54
AT3G22440	FRL4A	4302.18	8996.65	-1.06453	8.18827e-54
AT1G03080	NET1D	1653.31	4022.4	-1.28228	1.14174e-53
AT2G05540	-	4819.54	11449.6	-1.24844	1.14303e-53
AT1G18910	-	303.387	1067.99	-1.81542	1.16273e-53
AT4G18370	DEGP5	785.694	209.702	1.90348	1.22714e-53
AT1G72450	TIFY11B	1017.97	308.283	1.72558	1.22714e-53
AT4G15550	UGT75D1	2097.92	768.734	1.44849	1.24046e-53
AT3G28040	-	2176.85	879.867	1.30671	1.31329e-53
AT3G62270	BOR2	888.83	2227.37	-1.32526	1.49078e-53
AT1G30130	-	572.895	1560.92	-1.44609	1.74175e-53
AT1G12860	SCRM2	613.031	138.584	2.14804	1.8111e-53
AT1G16730	UP6	273.658	12.5909	4.44376	1.91673e-53
AT4G34620	RPS16-1	8982.56	3744.53	1.26241	2.02435e-53
AT1G50630	-	303.19	1208.92	-1.99491	2.2902e-53
AT4G03400	DFL2	885.47	194.344	2.18822	2.43361e-53
AT5G11840	-	1025.06	333.144	1.62152	2.49638e-53
AT1G29530	-	327.417	34.2655	3.25485	2.50655e-53
AT3G03520	NPC3	358.655	1448.1	-2.01259	2.81636e-53
AT4G10960	UGE5	111.943	603.829	-2.43261	2.82551e-53
AT3G25470	-	1152.24	413.17	1.47906	2.84567e-53
AT1G71810	-	639.637	138.906	2.20312	2.86419e-53
AT4G31850	PGR3	941.776	220.639	2.09379	3.38174e-53
AT3G25805	-	488.958	87.3466	2.48277	3.50377e-53
AT4G36670	PLT6	1552.27	424.714	1.86796	3.87492e-53
AT2G04570	-	604.09	1645.3	-1.44495	4.75257e-53
AT1G12010	-	96.258	629.497	-2.71034	4.90462e-53
AT1G67280	-	3694.48	1781.7	1.0522	5.31184e-53
AT2G33855	-	425.045	45.2579	3.22531	6.65051e-53
AT3G15030	TCP4	886.929	230.999	1.9385	6.83976e-53
AT3G02050	POT4	1202.55	378.836	1.66549	6.99873e-53
AT1G75280	-	2889.66	787.478	1.87574	8.31593e-53
AT1G65800	SD16	583.836	2.61628	7.72835	8.63281e-53
AT4G27600	NARA5	2176.27	829.848	1.39086	9.07666e-53
AT1G33040	NACA5	857.976	260.338	1.72031	1.16938e-52
AT5G41080	GDPD2	448.433	2007.15	-2.15991	1.16938e-52
AT1G69200	FLN2	573.64	96.0935	2.57796	1.76892e-52
AT1G50560	CYP705A25	143.59	926.282	-2.68462	1.98318e-52
AT2G34500	CYP710A1	323.067	4946.5	-3.93561	2.1567e-52
AT1G32090	-	611.729	1849.14	-1.59402	2.26559e-52
novel.155	-	69.1615	427.738	-2.63234	2.38435e-52
AT2G38270	GRXS16	1103.72	325.902	1.7584	2.65048e-52
AT1G64110	-	159.511	2712.1	-4.0854	2.91158e-52
AT4G34290	-	578.751	79.1225	2.86217	3.52059e-52
AT5G64580	FTSHI4	1119.85	262.912	2.08998	3.71428e-52
AT4G01995	-	591.529	94.9603	2.64245	4.17688e-52
AT4G20130	PTAC14	873.863	255.27	1.77414	4.23795e-52
AT1G30520	AAE14	622.112	92.6971	2.73971	4.89476e-52
AT3G01100	HYP1	527.734	1353.56	-1.35913	5.16911e-52
AT2G25930	ELF3	927.524	2229.29	-1.26477	5.32092e-52
AT3G04650	-	583.073	122.764	2.24826	5.73371e-52
AT3G01220	ATHB-20	127.882	667.167	-2.37734	5.87252e-52
AT1G64710	-	1031.53	2306.54	-1.1612	6.23103e-52
AT5G06060	-	960.229	292.787	1.71369	6.46016e-52
AT5G33370	-	353.396	12.4313	4.84147	7.15398e-52
AT2G37770	AKR4C9	521.636	4.50729	6.83117	7.19341e-52
AT3G27060	TSO2	1653.67	628.87	1.39585	8.08013e-52
AT5G16290	VAT1	842.456	249.727	1.75241	8.67162e-52
AT2G31840	MRL7L	549.888	100.857	2.44679	9.80268e-52
AT5G20700	FLZ14	7534.07	17053.3	-1.17848	9.856e-52
AT5G43060	RD21B	1936.26	6325.11	-1.70756	1.02108e-51
AT3G04260	PTAC3	1320.51	443.399	1.5744	1.05142e-51
AT4G31530	-	1303.33	338.107	1.94662	1.05638e-51
AT1G23130	-	6677.78	0.878162	12.8264	1.06146e-51
AT5G28080	WNK9	34.2943	465.764	-3.74911	1.17889e-51
AT1G52760	CSE	993.925	2638.72	-1.40823	1.58881e-51
AT3G04340	FTSHI5	2576.57	955.334	1.43089	1.71425e-51
AT3G09860	-	1377.57	483.354	1.51157	1.75344e-51
AT3G14270	FAB1B	1629.82	3465.47	-1.08784	2.372e-51
AT2G26650	AKT1	913.452	2528.84	-1.46919	2.47951e-51
AT5G64430	-	884.412	2293.29	-1.37557	3.3947e-51
AT4G00370	PHT4;4	1594.54	555.155	1.52185	3.58562e-51
AT3G09260	BGLU23	83347.9	212207	-1.34824	3.72108e-51
AT5G18650	MIEL1	2086.48	4541.5	-1.12226	3.95375e-51
AT5G47180	PVA21	340.85	1046.34	-1.61617	4.13521e-51
AT5G38420	RBCS-2B	38305.8	4433.93	3.11089	4.64853e-51
AT4G01900	GLB1	672.177	190.641	1.81789	5.92494e-51
AT4G36930	SPT	136.042	580.474	-2.09387	6.20414e-51
AT2G28900	OEP161	1785.13	538.651	1.7274	6.33415e-51
AT1G34110	-	527.697	1390.85	-1.3986	6.39219e-51
AT1G15830	-	343.368	33.6144	3.34348	7.43029e-51
AT4G13220	-	460.888	84.7157	2.44727	8.3921e-51
AT4G17740	CTPA2	789.289	230.087	1.77752	9.11139e-51
AT1G62500	-	361.996	28.3581	3.67801	9.92561e-51
AT3G23810	SAHH2	3739.35	1589.52	1.23385	1.02204e-50
AT5G25140	CYP71B13	184.602	770.287	-2.0615	1.03612e-50
AT1G15100	RHA2A	421.012	1281.86	-1.60629	1.04342e-50
AT1G77130	GUX3	829.989	2141.09	-1.36628	1.08164e-50
AT3G45140	LOX2	6093.6	0.936404	12.6941	1.20242e-50
AT1G74740	CPK30	415.324	1227.04	-1.56284	1.31141e-50
AT5G17990	PAT1	1190.97	398.744	1.57824	1.45823e-50
AT2G37180	PIP2-3	1154.93	3222.45	-1.47964	1.56574e-50
ATMG01390	RRN18	594.177	2513.53	-2.07948	1.71417e-50
AT4G17245	-	1108.29	302.582	1.87122	1.75537e-50
AT3G03890	-	971.628	315.459	1.62289	2.37386e-50
AT1G64380	ERF061	93.6585	564.693	-2.59346	2.65013e-50
AT3G16460	JAL34	14861.1	45274	-1.60708	2.73232e-50
AT5G14360	-	34.4739	363.233	-3.39341	2.79867e-50
AT4G16780	HAT4	300.723	1053.13	-1.81048	2.86514e-50
AT4G11010	NDPK3	2488.21	1080.81	1.20338	3.01636e-50
AT5G21222	ATC401	1227.57	348.093	1.81923	3.0833e-50
AT5G46290	KASI	3627.38	1626.84	1.15663	3.08562e-50
AT3G02870	VTC4	595.833	142.641	2.06058	3.14566e-50
AT3G26810	AFB2	1327.05	2958.47	-1.15662	3.31296e-50
AT5G25610	RD22	8528.02	20615.4	-1.27361	3.31631e-50
AT1G49430	LACS2	1082.97	373.325	1.53523	3.45153e-50
AT5G01260	-	416.643	63.4926	2.71795	3.46041e-50
AT4G02390	PARP2	449.692	51.1549	3.13186	3.68372e-50
AT1G19870	IQD32	1759.7	3651.94	-1.05354	3.68858e-50
AT4G27450	-	1912.23	4769.31	-1.31877	3.77085e-50
AT4G01950	ATGPAT3	1072.53	4354.64	-2.02153	4.49475e-50
AT1G41880	RPL35AB	1706.43	695.863	1.29377	4.60963e-50
AT5G49900	-	255.208	1063.64	-2.05624	4.7372e-50
AT2G39670	-	1196.15	408.019	1.551	5.47585e-50
AT5G43870	-	550.871	126.183	2.12522	6.07874e-50
AT5G14760	AO	552.957	97.541	2.50094	6.54084e-50
AT3G55610	P5CSB	3032.72	6099.74	-1.00793	6.80011e-50
AT2G17840	ERD7	1159.34	3133.87	-1.43468	7.21926e-50
AT2G20860	LIP1	3073.34	1459.15	1.07458	8.86393e-50
AT3G01440	PNSL3	379.582	18.9042	4.32458	1.23695e-49
AT4G18970	-	2356.23	6235.28	-1.40448	1.28709e-49
AT1G28130	GH3.17	1110.75	3051.51	-1.45696	1.29091e-49
AT2G44650	CPN10-2	1269.03	445.043	1.5121	1.42662e-49
AT3G20790	-	647.353	159.092	2.0232	1.46178e-49
AT3G16450	JAL33	6717.95	18814.7	-1.4856	1.58282e-49
AT1G06980	-	94.1326	537.708	-2.51659	1.62914e-49
AT3G28070	-	264.26	11.6545	4.5046	2.13788e-49
AT1G14030	LSMT-L	567.955	118.813	2.25913	2.15695e-49
AT5G16240	S-ACP-DES1	473.936	73.5458	2.67978	2.31261e-49
AT4G35350	XCP1	406.814	1483.33	-1.8664	2.56244e-49
AT1G68570	NPF3.1	272.477	13.1019	4.37282	2.57466e-49
AT4G24830	-	1124.5	389.974	1.52827	2.86804e-49
AT3G01260	-	132.902	551.512	-2.05218	3.08031e-49
AT1G60270	BGLU6	273.378	16.0155	4.09877	3.69727e-49
AT3G13070	CBSDUFCH1	1322.15	525.988	1.32983	3.7308e-49
AT1G20630	CAT1	1702.03	511.719	1.73353	3.84681e-49
AT5G51020	CRL	1028.31	297.183	1.79168	4.32192e-49
AT4G08920	CRY1	4775.71	2246.71	1.08789	4.94845e-49
AT1G74458	-	81.1985	557.101	-2.77192	5.0068e-49
AT5G04490	VTE5	929.808	288.589	1.68655	6.12119e-49
AT5G17330	GAD1	2040.04	7152.95	-1.80946	6.2512e-49
AT3G14050	RSH2	885.879	2355.22	-1.41135	6.27695e-49
AT5G45060	RPS4B	810.671	227.005	1.83671	6.434e-49
AT3G20930	-	487.217	97.9063	2.31394	6.87279e-49
AT1G02800	CEL2	38.5458	324.079	-3.07267	6.88919e-49
AT1G14400	UBC1	2095.11	4221.44	-1.01084	7.77958e-49
AT5G13280	AK1	892.13	290.786	1.61777	7.98962e-49
AT2G21970	44806	1245.01	382.871	1.70173	8.54404e-49
AT2G20230	TOM2AH2	2322.37	5494.6	-1.24273	8.64082e-49
AT5G46250	LARP6A	2390.21	5060.75	-1.08227	9.57081e-49
AT3G09600	RVE8	1083.45	361.343	1.58553	1.03232e-48
AT3G51140	-	1021.85	274.402	1.89441	1.03296e-48
AT3G26100	-	1998.1	4232.47	-1.08286	1.16316e-48
AT2G46420	-	510.028	97.5524	2.38951	1.16316e-48
AT2G35450	-	614.815	135.572	2.17661	1.17323e-48
AT3G03630	CS26	340.761	44.4895	2.93726	1.37984e-48
AT1G21360	GLTP2	67.0684	415.098	-2.62565	1.5443e-48
AT2G36970	UGT86A1	356.238	5.17122	6.09571	1.58023e-48
AT1G30720	-	275.252	1013.43	-1.88072	1.63372e-48
AT2G22230	-	743.693	198.075	1.90572	1.74562e-48
AT1G22740	RABG3B	311.593	979.577	-1.65304	1.92504e-48
AT3G46740	TOC75-3	2504.77	1099.7	1.18792	1.93047e-48
AT1G47670	AATL1	283.367	935.867	-1.72187	1.93725e-48
AT3G62910	APG3	741.036	187.635	1.98053	2.09044e-48
AT1G61300	-	667.593	2.11498	8.28171	2.28824e-48
AT1G66910	LRK10L-2.5	251.275	16.8257	3.89868	2.29001e-48
AT2G24120	RPOT3	1005.72	253.584	1.98602	2.42534e-48
AT3G49670	BAM2	1326.6	487.298	1.44488	2.48232e-48
AT5G11000	-	531.502	1432.37	-1.43025	2.73402e-48
AT3G08720	ATPK2	284.334	966.199	-1.76177	2.9465e-48
AT3G16470	JAL35	3034.59	10619.6	-1.8067	3.21204e-48
AT4G01140	-	25.7508	306.688	-3.57788	3.65042e-48
AT1G73640	RABA6A	60.1548	378.142	-2.65539	3.70485e-48
AT5G45510	-	3879.44	9260.22	-1.2553	3.86264e-48
AT5G02090	-	120.967	665.765	-2.45432	3.92014e-48
AT3G50660	CYP90B1	348.456	1385.49	-1.99389	3.99585e-48
AT4G13860	-	193.884	911.286	-2.22992	4.06486e-48
AT3G56480	SCAB3	571.519	1504.38	-1.39573	4.13117e-48
AT5G48900	-	1051.71	2311.09	-1.13637	4.2472e-48
AT3G61060	AtPP2-A13	602.501	1959.36	-1.70095	4.31118e-48
AT1G73885	-	4293.19	2038.44	1.07471	4.52193e-48
AT3G25480	STR4A	569.265	145.095	1.97286	5.21982e-48
AT1G15730	-	1045	306.158	1.77286	5.26771e-48
AT4G37890	EDA40	53.9274	428.604	-2.99054	5.72126e-48
AT2G40113	-	67.3734	439.215	-2.70074	5.97741e-48
AT5G55710	TIC20-V	578.973	119.953	2.26985	5.97741e-48
AT4G25500	RS40	982.117	2278.75	-1.21522	6.52305e-48
AT3G62820	-	535.101	126.733	2.08031	6.946e-48
AT4G33420	-	394.356	1150.6	-1.54601	6.95048e-48
AT3G26180	CYP71B20	1134.47	330.831	1.78049	7.13333e-48
AT1G67910	-	269.626	1069.63	-1.98724	7.27116e-48
AT3G53800	Fes1B	642.458	115.951	2.46933	7.32642e-48
AT5G06340	NUDT27	1374.11	565.997	1.27998	8.30595e-48
AT2G45340	-	619.342	146.094	2.07982	1.01645e-47
AT5G05460	ENGASE1	184.431	663.47	-1.84723	1.02253e-47
AT5G66250	-	445.789	1304.36	-1.54676	1.02462e-47
AT3G44480	RPP1	1910.42	785.281	1.28205	1.05054e-47
AT2G19760	PRO1	2450.27	6010.36	-1.29416	1.07669e-47
AT1G76040	CPK29	218.801	720.948	-1.71992	1.12782e-47
AT4G14540	NFYB3	615.39	154.456	1.99378	1.19554e-47
AT5G65530	-	195.872	706.184	-1.84767	1.22843e-47
AT2G27710	RPP2B	2954.98	1366.08	1.11313	1.29464e-47
AT1G50900	LTD	924.362	119.436	2.94839	1.33911e-47
AT3G55230	DIR24	439.868	4829.82	-3.45595	1.43577e-47
AT1G78600	LZF1	930.569	292.594	1.66808	1.89396e-47
AT1G30210	TCP24	674.969	175.671	1.94085	1.96512e-47
AT3G22600	-	780	2921.81	-1.90393	2.20112e-47
AT3G08040	DTX43	187.09	806.355	-2.10535	2.21706e-47
AT5G60760	-	54.8893	379.028	-2.78809	2.25504e-47
AT4G27340	-	428.697	84.9143	2.33357	2.43087e-47
AT1G66920	LRK10L-2.4	253.461	7.68002	5.04742	2.82851e-47
AT1G75750	GASA1	6281.71	17804.7	-1.50294	2.89039e-47
AT5G52310	RD29A	615.605	1856.34	-1.59429	3.01349e-47
AT1G52590	-	401.023	61.6959	2.69388	3.55985e-47
AT3G20130	CYP705A22	126.745	646.894	-2.34882	3.77816e-47
AT2G20690	-	768.582	237.241	1.69664	3.77816e-47
AT1G16400	CYP79F2	448.893	2.82742	7.34439	3.85195e-47
AT5G02100	ORP3A	405.756	1194.27	-1.55795	4.28552e-47
AT2G36620	RPL24A	1723.94	725.389	1.24897	4.34668e-47
AT4G32760	-	2191.58	4479.13	-1.03101	4.7364e-47
AT1G11175	-	212.726	870.415	-2.03309	4.74753e-47
AT4G02050	STP7	618.839	1538.04	-1.3131	6.30648e-47
AT5G46860	SYP22	942.271	2045.93	-1.11839	6.58107e-47
AT3G55940	PLC7	20.9685	274.946	-3.70986	6.7653e-47
AT1G27200	-	399.189	1187.45	-1.5708	6.77572e-47
AT3G07670	-	806.245	269.926	1.57897	6.8194e-47
AT4G39960	-	1217.8	356.341	1.77162	7.26576e-47
AT4G14320	-	2189.96	980.641	1.15929	7.42074e-47
AT2G39980	-	586.839	1535.97	-1.38862	7.66999e-47
AT1G30680	-	683.794	167.184	2.03396	7.8571e-47
AT5G46690	BHLH71	294.084	4.5704	5.99935	7.89984e-47
AT1G60060	-	99.802	553.751	-2.47471	8.22618e-47
AT3G54366	-	873.322	1999.07	-1.19541	8.53646e-47
AT1G22590	AGL87	322.462	34.7705	3.21062	9.31922e-47
AT4G21445	-	324.315	47.3849	2.77824	9.6245e-47
AT4G33350	TIC22	777.856	202.148	1.94605	9.72538e-47
AT5G04950	NAS1	1375.31	449.784	1.61262	1.12757e-46
AT3G43850	-	45.1123	394.995	-3.12666	1.2258e-46
AT3G17790	PAP17	234.678	1262.74	-2.42393	1.23858e-46
AT1G79340	AMC4	2833.92	5721.21	-1.01313	1.27266e-46
AT4G39140	-	432.682	1245.16	-1.52405	1.32363e-46
AT4G19410	-	3889.53	1730.17	1.1683	1.45417e-46
AT1G31650	ROPGEF14	555.937	143.896	1.94782	1.47927e-46
AT4G21960	PER42	21595.6	46374	-1.10263	1.48104e-46
AT3G20830	UCNL	218.936	786.577	-1.84413	1.64799e-46
AT2G29090	CYP707A2	297.758	8.59335	5.11641	1.75151e-46
AT3G03150	-	2328.54	987.112	1.23859	1.79462e-46
AT5G36160	TAT	1879.06	607.689	1.62902	1.84046e-46
AT1G02820	LEA2	243.231	10.8923	4.46668	1.86888e-46
AT1G44970	PER9	101.293	588.385	-2.53223	1.99175e-46
AT2G40820	-	536.448	1425.97	-1.40906	2.06187e-46
AT4G24100	-	489.845	1255.21	-1.35757	2.14449e-46
AT1G49630	PREP2	711.294	171.459	2.05014	2.34459e-46
AT1G68300	-	625.526	1643.41	-1.39462	2.54308e-46
AT5G64240	AMC3	762.879	232.819	1.71088	2.54812e-46
AT5G42760	-	294.159	5.78901	5.66158	4.19921e-46
AT4G32190	-	1154.91	407.048	1.5059	4.55017e-46
AT5G22640	TIC100	3562.37	1536.63	1.21302	4.62868e-46
AT4G29670	ACHT2	1169.51	396.389	1.56268	5.2838e-46
AT4G38160	pde191	1015.29	307.171	1.72437	5.59027e-46
AT3G48610	NPC6	968.85	317.967	1.60614	5.60867e-46
AT4G28770	-	773.04	1753.02	-1.18159	6.26367e-46
AT1G12240	BFRUCT4	3209.46	1234.47	1.37869	6.42252e-46
AT4G14990	PAT1H2	960.321	2120.99	-1.14356	6.58146e-46
AT5G60570	-	1181.45	2508.33	-1.08668	6.68288e-46
AT4G19380	-	353.365	1076.49	-1.60765	7.10923e-46
AT4G21980	APG8A	641.277	1622.06	-1.33842	7.15626e-46
AT5G12950	-	1848.69	717.617	1.36428	7.94775e-46
AT2G33255	-	543.067	134.341	2.01735	9.54335e-46
AT1G56230	-	416.521	1110.35	-1.41554	9.65274e-46
AT2G17340	-	1171.56	436.142	1.42667	1.07069e-45
AT3G13000	-	815.487	259.885	1.64921	1.08132e-45
AT3G12977	-	60.5242	445.266	-2.89037	1.13046e-45
AT3G16430	PBP2	1164.58	4141.96	-1.8297	1.15632e-45
AT1G17745	PGDH	563.753	2045.85	-1.85867	1.16605e-45
AT4G32340	-	1861.04	596.388	1.64242	1.29738e-45
AT5G17910	-	880.758	2067.3	-1.2312	1.44571e-45
AT3G53830	-	242.789	10.8025	4.46774	1.73735e-45
AT5G43540	-	42.6712	336.46	-2.98376	1.85256e-45
AT1G28260	SMG7L	503.307	1245.12	-1.30616	1.87242e-45
AT3G02880	-	1200.08	2654.27	-1.14538	1.91658e-45
AT5G12110	-	341.852	50.7932	2.74959	2.08445e-45
AT3G06850	BCE2	688.222	1768.89	-1.36114	2.20453e-45
AT3G04570	AHL19	243.182	952.052	-1.97084	2.49546e-45
AT4G23940	FTSHI1	869.36	237.598	1.86937	2.57042e-45
AT4G37220	-	40.6676	3034.77	-6.21714	2.63675e-45
AT5G42480	ARC6	929.9	268.425	1.7912	2.78537e-45
AT5G25820	-	211.012	916.486	-2.11699	2.8688e-45
AT4G01000	-	1493.05	3120.46	-1.06318	2.93586e-45
AT4G28890	ATL42	107	577.993	-2.42985	3.19015e-45
AT1G73990	SPPA	1604.19	571.773	1.48679	3.40632e-45
AT5G57240	ORP4C	655.269	1868.81	-1.51225	3.68881e-45
AT3G46490	-	457.353	82.815	2.46909	3.76667e-45
AT3G05600	-	242.322	13.5716	4.1406	3.79387e-45
AT1G32440	PKP3	982.898	366.93	1.42139	3.87465e-45
AT5G63060	-	272.05	25.1065	3.4359	4.51066e-45
AT4G16390	P67	927.126	286.648	1.69176	4.54734e-45
AT1G48450	-	2218.84	1015.68	1.12771	4.6128e-45
AT1G71040	LPR2	1256.19	441.741	1.50712	4.62016e-45
AT1G80770	PDE318	715.486	228.087	1.6493	4.6547e-45
AT1G67750	-	288.605	872.117	-1.59472	4.82087e-45
AT1G18810	PKS3	345.768	3.36514	6.67971	4.82671e-45
[truncated: 5,519 more rows]

## Sheet: cop1-6_D vs WT_D
Supplementary Data 2. RNA-seq data of differentially expressed genes, related to Supplementary Fig. 4.
gene_id	gene_name	cop1-6_D	WT_D	log2FoldChange	padj
AT2G38530	LTP2	4123.52	58070.9	-3.81593	0
AT1G23310	GGAT1	50179.3	2175.86	4.52736	0
AT5G25610	RD22	1861.2	20278.7	-3.44576	0
AT5G10770	-	1588.14	15515.8	-3.28894	0
AT5G64040	PSAN	20335.9	698.636	4.86324	0
AT5G54770	THI1	25868.5	445.894	5.85898	0
AT5G60660	PIP2-4	1649.88	18628.5	-3.49713	0
AT2G21140	PRP2	629.625	11363.4	-4.17481	0
AT1G20020	LFNR2	7642.62	333.948	4.51657	0
AT1G13930	-	14359.5	1125.31	3.6738	0
AT4G16990	RLM3	4725.78	138.973	5.08363	0
AT4G11610	-	65.6729	3324.91	-5.65881	0
AT5G44440	-	386.027	7208.21	-4.22365	0
AT5G65010	ASN2	5742.25	169.607	5.08317	0
AT3G15540	IAA19	183.602	2882.45	-3.97168	0
AT3G05730	-	3786.12	89.678	5.39832	0
AT4G16950	RPP5	3785.08	159.808	4.56736	0
AT5G20230	BCB	5268.47	26.2961	7.66345	0
AT1G02205	CER1	205.103	3301.36	-4.0081	1.07523e-288
AT1G76080	CDSP32	4317.75	24.1187	7.48366	1.10476e-285
AT5G48010	THAS1	265.579	7350.79	-4.78824	9.85153e-281
AT2G37130	PER21	10396.6	101186	-3.28288	1.75795e-278
AT3G15360	ATHM4	5210.06	416.38	3.64361	8.84146e-277
AT1G76790	IGMT5	207.519	3630.64	-4.12569	4.7706e-273
AT3G15850	ADS3	6959.45	257.031	4.75943	4.86066e-273
AT4G37930	SHM1	15843.2	686.993	4.52714	6.78258e-266
AT2G43050	PME16	1288.7	23046	-4.16103	3.85811e-265
AT4G29270	-	179.738	2613.83	-3.8602	1.1965e-260
AT5G47990	CYP705A5	612.396	10267.3	-4.06621	2.53395e-259
AT4G11190	DIR13	33.7197	2326.42	-6.11697	3.18657e-258
AT5G16010	-	2265.04	122.412	4.2058	9.66599e-257
AT3G02730	TRXF1	2162.04	63.7761	5.08089	2.45867e-256
AT3G47470	LHCA4	66398.3	4147.57	4.00077	1.81526e-252
AT5G26000	TGG1	25047.2	2905.01	3.10779	6.40056e-252
AT1G70830	MLP28	8632.39	67095.5	-2.95847	9.20678e-247
AT3G47250	-	1949.79	115.996	4.06839	3.49111e-244
AT1G27030	-	543.935	4664.26	-3.09984	4.56223e-244
AT1G21130	IGMT4	6175.99	1073.88	2.52361	1.04699e-239
AT2G25160	CYP82F1	202.17	2463.21	-3.60501	1.44847e-236
AT4G16890	SNC1	3775.98	332.504	3.50622	2.83426e-236
AT3G16470	JAL35	1658.33	10446	-2.65565	3.6623e-232
AT1G31330	PSAF	30939.8	1877.74	4.04232	4.47204e-232
AT5G48000	CYP708A2	274.02	5273.94	-4.26481	6.0726e-229
AT2G47780	-	71.3303	1775.88	-4.63806	1.62139e-228
AT1G63880	RLM1B	1460.69	57.377	4.66613	4.91126e-227
AT4G03280	PETC	14252.6	1453.54	3.29372	4.34685e-225
AT2G30520	RPT2	11437.8	607.757	4.2338	6.09996e-224
AT2G26500	-	13576.1	1346.76	3.33369	4.60158e-223
AT5G59250	-	2090.72	149.904	3.80179	1.61598e-220
AT1G64110	-	252.79	2667.84	-3.39837	4.98117e-220
AT5G47450	TIP2-3	3825.17	18712.6	-2.29032	1.56775e-219
AT3G14210	ESM1	2843.73	55.4564	5.67619	3.32488e-218
AT1G29910	LHCB1.1	30170	1886.43	3.99917	5.45879e-218
AT1G75900	EXL3	76.2183	1816.85	-4.56783	1.60565e-216
AT1G42970	GAPB	23565.3	1456.97	4.01543	4.9491e-214
AT3G05890	RCI2B	468.513	3476.07	-2.89141	6.82295e-214
AT5G66570	PSBO1	67123.6	6039.56	3.47422	1.2233e-213
AT4G12520	-	443.781	4347.47	-3.29176	1.51206e-212
AT5G15230	GASA4	4433.41	28898.1	-2.70428	1.60152e-212
AT5G02810	APRR7	7681.9	857.769	3.16302	2.54682e-212
AT2G39310	JAL22	4074.34	33284.1	-3.03033	6.85299e-212
AT5G53870	ENODL1	41.6826	1690.37	-5.33678	2.21804e-210
AT2G29290	-	2193.25	81.5644	4.7474	3.32068e-210
AT5G35170	-	3901.75	364.584	3.41906	8.38795e-208
AT2G43535	ATTI4	769.538	5671.16	-2.88183	1.39628e-207
AT5G42600	MRN1	923.075	8882.68	-3.26614	3.1771e-207
AT5G02260	EXPA9	381.05	2917.48	-2.93572	3.75572e-207
AT2G30600	-	10969.2	1412.15	2.95746	4.12213e-207
AT4G31500	CYP83B1	730.849	4402.19	-2.59006	4.62844e-206
AT4G32460	-	1102.16	7939.4	-2.84924	5.34743e-206
AT1G51110	PAP12	1509.63	38.9283	5.27767	6.61432e-206
AT1G08380	PSAO	15620.2	796.25	4.29361	1.49338e-205
AT5G16030	-	3576.09	247.608	3.85317	3.04202e-205
AT2G47000	ABCB4	1240.64	6321.22	-2.34881	4.68299e-201
AT5G26260	-	944.552	6812.41	-2.85002	1.78768e-200
AT5G53250	AGP22	342.719	4118.74	-3.58558	4.16514e-200
AT5G09440	EXL4	1609.37	10343.2	-2.68424	4.33656e-200
AT3G54500	-	15197.5	1051.68	3.85297	1.05891e-199
AT3G62030	ROC4	6526.44	553.373	3.55972	3.3184e-199
AT3G12610	DRT100	1737.12	8157.68	-2.23158	2.19031e-198
AT2G34490	CYP710A2	215.008	2238.59	-3.37847	7.98942e-198
AT1G20340	DRT112	18680.6	1216.28	3.94059	5.07692e-196
AT4G18970	-	950.73	6133.46	-2.69033	8.03913e-196
AT3G56940	CRD1	21090.8	1844.65	3.51528	1.78936e-195
AT1G52230	PSAH2	4478.53	180.413	4.63243	3.95687e-195
AT1G68590	-	2379.03	238.139	3.31891	2.7273e-194
AT1G69830	AMY3	2667.08	381.503	2.80531	4.0305e-193
AT3G49120	PER34	1650.26	11424.7	-2.79089	6.08346e-193
AT3G15840	PIFI	2956.67	219.664	3.74802	6.97024e-193
AT1G37130	NIA2	32442.1	6568.95	2.3041	9.55789e-193
AT4G12800	PSAL	28803.9	2023.64	3.83123	3.56472e-192
AT3G16430	PBP2	579.521	4074.11	-2.8134	3.51689e-190
AT2G05914	-	1766.37	14.8995	6.87486	3.81737e-187
AT3G57020	SSL9	2223.44	27.8802	6.31166	8.38606e-187
AT2G38750	ANN4	558.511	3338.14	-2.57889	3.93988e-186
AT3G14420	GLO1	18708.3	1400.08	3.74009	4.70709e-185
AT4G23670	-	9677.41	60524.8	-2.64492	6.95139e-185
AT5G02160	-	12489.9	932.645	3.74307	5.21116e-184
AT4G37980	CAD7	1349.92	21.0512	5.99956	1.16065e-183
AT3G19850	-	1206.85	25.1693	5.57584	4.2204e-182
AT4G35720	-	253.676	2195.99	-3.11316	1.51971e-181
AT1G30380	PSAK	13152.9	783.64	4.06892	1.5387e-180
AT5G19220	ADG2	2644.81	240.794	3.45785	3.60259e-180
AT1G75780	TUBB1	248.274	1995.71	-3.00624	4.59161e-178
AT2G30570	PSBW	17849.6	1244.03	3.84275	7.42435e-178
AT4G21850	MSRB9	623.813	4593.46	-2.87892	2.59036e-177
AT5G53490	-	4729.73	390.145	3.59994	2.99859e-177
AT4G21960	PER42	9897.86	45616.8	-2.20441	9.44636e-177
AT5G07030	-	335.282	2542.86	-2.92278	9.80806e-177
AT3G16400	NSP1	7744.22	46050.6	-2.57211	1.22243e-175
AT3G16460	JAL34	10570.9	44533.2	-2.0748	1.19464e-174
AT1G52510	-	2020.32	107.355	4.23215	1.48877e-174
AT4G11320	RDL5	6895.06	41408.5	-2.58634	1.88745e-174
AT3G16450	JAL33	3609.31	18506.6	-2.35828	2.60678e-174
AT2G34020	-	20.6525	1703.52	-6.36068	1.67452e-173
AT1G05010	ACO4	15841.9	2765.4	2.51807	4.15431e-173
AT1G66980	SNC4	1199.62	96.3914	3.63414	8.55834e-173
AT2G17500	PILS5	1456.05	9953.97	-2.77276	1.06448e-172
AT4G04640	ATPC1	10516.9	1201.27	3.12974	3.86379e-172
AT5G54270	LHCB3	32188	2128.69	3.91832	4.06091e-172
AT4G28750	PSAE1	3529.3	280.71	3.65266	2.24043e-171
AT1G68830	STN7	2511.7	197.256	3.67174	2.60452e-171
AT2G30950	VAR2	11513.5	1556.67	2.88673	2.96084e-171
AT1G79040	PSBR	49464.5	4228.44	3.54818	3.03082e-171
AT5G04140	GLU1	16039.9	1560.31	3.36157	1.43518e-170
AT3G16420	PBP1	15201.2	61602.3	-2.01883	2.8968e-170
AT5G43630	TZP	1843.39	112.781	4.02724	4.79958e-168
AT3G50820	PSBO2	9909.83	511.05	4.27688	1.76494e-167
AT1G78850	-	4708.41	28247.5	-2.58468	5.90558e-167
AT4G13495	-	1388.48	76.5085	4.17745	1.03196e-166
AT4G18480	CHLI1	5259.9	602.162	3.12638	1.80445e-166
AT3G51600	LTP5	5696.47	929.051	2.61558	2.77261e-166
AT5G23120	HCF136	5847.31	724.932	3.01115	2.94453e-165
AT1G61520	LHCA3	36849.3	3078	3.58156	2.04842e-164
AT4G25050	ACP4	5088.45	362.351	3.81318	5.18919e-164
AT1G67740	PSBY	10727.2	802.14	3.74082	1.15812e-163
AT1G73120	-	397.616	3131.02	-2.97772	3.34226e-163
AT1G70850	MLP34	6981.02	50426.5	-2.85274	8.22569e-163
AT5G43470	RPP8	2533.26	236.244	3.41908	2.06484e-162
AT1G29930	LHCB1.3	400989	57390.7	2.80466	7.86786e-162
AT4G10340	LHCB5	49372	5950.58	3.05253	9.9981e-162
AT1G61190	-	1369.92	74.7046	4.18953	1.44878e-161
AT1G05190	RPL6	7537.31	1009.55	2.89953	1.47313e-161
AT5G01530	LHCB4.1	52910.4	6778.1	2.96462	2.31125e-161
AT4G05180	PSBQ2	10246.4	1066.84	3.26335	4.17029e-161
AT1G66970	SVL2	1370.22	15.5035	6.45182	7.88174e-161
AT4G01050	TROL	8572.74	1145.08	2.9044	9.86872e-161
AT1G67700	HHL1	4064.61	665.718	2.60991	1.16313e-159
AT1G54780	TLP18.3	2772.94	228.979	3.59958	4.08269e-159
AT4G22890	PGRL1A	3812.3	271.811	3.80892	5.98853e-159
AT1G31800	CYP97A3	1281.98	76.641	4.06431	1.23357e-158
AT2G46820	CURT1B	6514.36	698.337	3.22136	2.98431e-158
AT5G67385	SR1IP1	4148.07	559.115	2.89055	3.8634e-158
AT3G12780	PGK1	12313.6	1640.98	2.90736	6.5048e-158
AT1G78460	-	2200.55	266.415	3.04675	2.93065e-157
AT1G29920	LHCB1.1	56173.1	123.273	8.83178	5.26445e-157
AT1G29025	-	209.857	1811.68	-3.1084	7.33162e-157
AT5G43450	-	1131.35	34.0763	5.05284	3.31157e-156
AT1G12900	GAPA-2	14282.4	1110.35	3.68523	1.0489e-155
AT2G29670	-	2378.42	156.254	3.92801	8.7725e-155
AT4G17090	BAM3	1328.91	20.4296	6.01961	5.12152e-154
AT2G37660	-	3318.21	489.354	2.76061	1.27526e-153
AT5G46110	APE2	15872.4	1811.29	3.13139	1.32721e-153
AT3G27160	GHS1	3536.78	466.949	2.92031	4.98514e-153
AT3G11630	BAS1	9108.16	1368.16	2.73466	7.78163e-153
AT1G50250	FTSH1	4188.96	386.505	3.43662	2.16846e-152
AT5G35630	GLN2	19246.3	3260.59	2.56129	2.32527e-152
AT5G28500	RAF1.1	2106.56	253.506	3.05545	7.53189e-152
AT1G15980	PNSB1	1731.43	58.7249	4.88056	8.4649e-151
AT3G21090	ABCG15	654.935	4360.14	-2.73591	1.42975e-150
AT1G66800	-	177.585	1464.91	-3.04403	3.46147e-150
AT2G34500	CYP710A1	1001.29	4865.53	-2.28048	4.20189e-150
AT5G26742	RH3	9902.38	2259.06	2.13199	1.01241e-149
AT3G27830	RPL12A	5215.17	737.198	2.82295	3.10594e-149
AT4G32260	-	12846.1	1930.26	2.73445	3.66081e-149
AT2G06520	PSBX	12125.8	1190.63	3.34801	5.8475e-149
AT5G24490	-	12281.5	1814.71	2.75853	8.76737e-149
AT5G37360	-	1209.54	146.455	3.04687	3.02144e-148
AT3G19170	PREP1	6862.26	1034.75	2.72914	5.45808e-148
AT4G04570	CRK40	939.816	40.2922	4.54829	2.82814e-147
AT3G54090	FLN1	1121.09	93.3529	3.59016	3.20515e-147
AT5G66190	LFNR1	6188.62	567.904	3.44492	3.55316e-145
AT1G75690	LQY1	2013.22	127.49	3.97931	5.28601e-145
AT2G43010	PIF4	2102.62	375.817	2.48451	1.39032e-144
AT1G71500	-	3925.21	472.625	3.05323	3.72871e-144
AT5G42580	CYP705A12	152.569	1611.69	-3.39841	2.90753e-142
AT1G19740	-	1693.81	230.162	2.87872	1.2878e-141
AT4G08300	-	307.308	1973.12	-2.68342	2.77936e-141
AT5G23220	NIC3	312.473	1910.72	-2.61217	3.29712e-141
AT2G04030	HSP90-5	5083.15	679.504	2.90289	6.75762e-141
AT5G54600	RPL24	4157.86	715.698	2.5389	1.14812e-140
AT1G06040	BBX24	3515.33	435.64	3.01225	5.24244e-140
AT3G26650	GAPA1	44825.6	5670.8	2.98267	9.71195e-140
AT1G08550	VDE1	1805.2	242.295	2.89881	1.0398e-139
AT1G74970	RPS9	4908.4	916.359	2.42105	1.06571e-139
AT5G12050	-	1372.76	139.689	3.29616	3.49616e-139
AT3G62550	-	1139.54	42.7852	4.7351	8.61452e-139
AT5G01330	PDC3	55.6946	962.761	-4.11215	1.28535e-138
novel.120	-	1581.04	184.37	3.10256	1.56373e-138
AT4G09650	ATPD	4105.04	438.018	3.22697	3.03654e-138
AT5G46450	-	1091.23	60.3717	4.18475	3.56193e-138
AT1G77330	-	768.751	3923.23	-2.35092	4.53954e-138
AT5G05200	-	2181.59	427.387	2.35208	4.62598e-138
AT5G19940	PAP8	6884.33	1060.28	2.69894	5.57687e-138
AT2G05310	-	1682.68	162.016	3.37467	9.87682e-138
AT5G66390	PER72	960.103	4348.81	-2.17873	1.74235e-137
AT3G63490	RPL1	8272.47	1504.7	2.45845	4.08088e-137
AT3G26290	CYP71B26	859.529	54.607	3.98201	5.87819e-137
AT1G16720	HCF173	5168.31	334.555	3.94946	2.1153e-136
AT1G09340	CRB	6482.13	417.45	3.9566	2.60567e-136
AT2G43910	ATHOL1	6774.86	1223.86	2.469	2.72483e-136
AT1G70710	CEL1	324.849	2201.26	-2.76261	4.05054e-136
AT3G13120	RPS10	3415.8	662.546	2.3657	4.22094e-136
AT5G63650	SRK2H	294.555	2189.35	-2.89313	2.82864e-135
AT4G18810	-	1149.27	103.952	3.46795	2.92985e-135
AT1G68010	HPR	12387.3	1124.33	3.46161	3.71262e-135
AT2G29650	ANTR1	2563.28	174.07	3.87972	4.94774e-134
AT5G14320	RPS13	5063.9	885.451	2.51519	1.52225e-133
AT1G32990	RPL11	2846.83	367.655	2.95186	3.30296e-133
AT3G61870	-	1831.34	128.782	3.82977	3.4864e-133
AT4G18740	-	969.391	21.924	5.4619	5.99918e-133
AT5G17170	ENH1	1429.25	128.446	3.47581	6.95577e-133
AT2G31980	CYS2	246.723	1776.38	-2.84702	1.04292e-132
AT2G47940	DEGP2	4240.18	787.901	2.42787	2.21311e-132
AT4G16860	RPP4	4285.16	3.92268	10.0944	2.77248e-132
AT3G55230	DIR24	901.141	4750.92	-2.39862	3.34751e-132
AT3G61470	LHCA2	45325.8	5180.12	3.12925	6.23381e-132
AT2G20890	THF1	4840.62	889.219	2.44391	2.01306e-131
AT4G14040	SBP2	4239.05	471.223	3.16927	6.47651e-131
AT3G14310	PME3	2017.11	7703.99	-1.93313	7.48084e-131
AT1G77120	ADH1	577.656	2812.85	-2.28418	8.68795e-131
AT5G42180	PER64	588.192	2904.36	-2.30264	1.91065e-130
AT2G24820	TIC55	1197.93	93.2286	3.68134	4.10679e-130
AT1G75350	RPL31	3456.42	583.1	2.56802	4.12854e-130
AT3G54890	LHCA1	39342	691.903	5.82921	7.13781e-130
AT5G46900	-	658.43	4328.24	-2.71621	1.45894e-129
AT5G48300	APS1	2001.99	300.189	2.73546	2.37534e-129
AT5G51010	-	1645.95	179.594	3.19454	3.85572e-129
AT2G04040	DTX1	815.148	26.5776	4.94078	4.67247e-129
AT3G47650	-	1831.92	266.162	2.78255	5.2184e-129
AT2G21530	-	955.717	103.273	3.21124	1.44949e-128
AT4G27520	ENODL2	4100.45	380.585	3.43001	1.46168e-128
AT1G34000	OHP2	1757	173.844	3.3364	2.63819e-128
AT3G21770	PER30	1126.72	4791.43	-2.08759	4.42533e-128
AT3G12500	CHI-B	595.463	2765.64	-2.21486	4.78215e-128
AT3G62150	ABCB21	1700.21	266.809	2.67001	1.43374e-127
AT3G51820	CHLG	2576.12	404.591	2.67046	1.79888e-127
AT4G02770	PSAD1	12805.5	1409.41	3.18341	2.72954e-127
AT1G03680	ATHM1	1971.44	342.206	2.52597	3.86221e-127
AT3G09260	BGLU23	49745.8	208736	-2.06903	3.86221e-127
AT3G52150	PSRP2	3144.32	557.429	2.49479	4.24429e-127
AT5G15290	CASP5	361.763	1983.19	-2.45558	5.62352e-127
AT2G46910	PAP10	1307.16	172.867	2.91765	1.52487e-126
AT5G55280	FTSZ1	1106.29	156.154	2.82322	2.12413e-126
AT5G30510	RPS1	6029.88	1273.53	2.24304	3.21161e-126
AT1G64510	-	4575.09	848.688	2.43058	3.55035e-126
AT4G19530	-	1716.87	7.92869	7.77213	5.22095e-126
AT2G05620	PGR5	2311.2	203.046	3.50976	6.62467e-126
AT5G40950	RPL27	4098.54	701.119	2.54653	1.90142e-125
AT2G29360	SDR	1137.58	9.1877	6.92929	1.98114e-125
AT5G38030	DTX30	78.9922	1014.63	-3.67891	2.44159e-125
AT3G52380	CP33	2565.96	376.064	2.76975	2.50321e-125
AT4G17340	TIP2-2	8986.06	31580.3	-1.81329	2.85845e-125
AT5G14910	-	2727.11	430.698	2.6614	3.31113e-125
AT3G55330	PPL1	1359.85	151.412	3.16773	3.4404e-125
AT2G05100	LHCB2.1	39291.3	542.943	6.17738	1.65017e-124
AT3G47500	CDF3	1280.26	117.566	3.44422	1.65017e-124
AT1G03600	PSB27-1	8125.31	890.469	3.18968	2.93555e-124
AT4G37070	PLP1	1031.71	4654.27	-2.17291	6.07621e-124
AT2G38540	LTP1	10156	1499.23	2.75971	9.08434e-124
AT1G35680	RPL21	4631.44	725.574	2.67396	1.14256e-123
AT3G26070	PAP4	2239.57	414.052	2.43445	1.38476e-123
AT3G17420	GPK1	300.635	1651.95	-2.45729	1.54502e-123
AT3G48500	PDE312	1471.53	207.118	2.82756	1.56535e-123
AT1G13270	MAP1B	1088.59	110.642	3.30237	2.87411e-123
AT3G26060	ATPRX Q	2365.4	225.43	3.38821	3.27394e-123
AT5G61410	RPE	9521.87	1842.28	2.3699	3.29463e-123
AT3G05150	-	130.072	1037.68	-2.99694	3.60517e-123
AT1G48350	RPL18	3000.19	611.534	2.29423	1.19729e-122
AT4G21210	RP1	1423.95	155.048	3.19746	2.2388e-122
AT1G65310	ATXTH17	1442.27	5857.95	-2.02204	2.481e-122
AT4G27700	-	1291.88	118.178	3.44986	3.58982e-122
AT5G06980	-	1748.16	163.377	3.42149	4.64398e-122
AT1G32170	XTH30	1724.36	6604.69	-1.93753	5.00947e-122
AT3G63140	CSP41A	3394.07	288.601	3.5554	1.86225e-121
AT1G52220	CURT1C	1904.41	148.42	3.68158	1.89401e-121
AT2G20260	PSAE2	7550.97	1244.77	2.60069	2.15677e-121
AT2G36100	CASP1	909.55	3687.74	-2.01901	2.83725e-121
AT5G36180	SCPL1	232.971	1495.74	-2.68193	4.09238e-121
AT5G21930	PAA2	4507.36	696.645	2.6941	8.87734e-121
AT4G02290	AtGH9B13	195.424	2217.48	-3.50018	9.32232e-121
AT1G02560	CLPP5	4188.73	978.294	2.09803	1.15657e-120
AT1G75460	-	896.292	51.4488	4.13023	2.90881e-120
AT3G18080	BGLU44	5447.47	612.423	3.15264	6.00603e-120
AT1G73330	ATDR4	2397.58	12557.5	-2.38909	6.55105e-120
AT3G23700	-	2695	383.43	2.81198	1.0486e-119
AT2G23130	AGP17	1125.32	46.4134	4.60363	2.47197e-119
AT4G29700	-	121.247	1153.57	-3.25055	2.91829e-119
AT4G17040	CLPR4	4611.57	1138.22	2.01815	2.27793e-118
AT5G65390	AGP7	1663.51	6768.89	-2.02525	2.67806e-118
AT4G38970	FBA2	22638.8	2273.77	3.31554	3.49923e-118
AT4G21280	PSBQ1	8454.85	1046.31	3.01437	1.09637e-117
AT5G35970	-	3926.65	382.297	3.35993	1.64026e-117
AT3G14415	-	10962.6	1680.34	2.70582	1.889e-117
AT1G60950	FD2	14666.9	1575.07	3.21899	2.20206e-117
AT2G34460	-	1297.8	92.0251	3.81585	2.71959e-117
AT1G64390	AtGH9C2	1058.35	7150.65	-2.75548	3.24662e-117
AT5G49730	FRO6	1321.82	12.676	6.7049	4.92046e-117
novel.14	-	1149.27	81.6961	3.82368	2.37586e-116
AT1G64900	CYP89A2	730.821	22.2481	5.04907	4.0891e-116
AT5G47190	-	2829.55	505.313	2.48506	5.7793e-116
AT3G01480	CYP38	3525.7	455.279	2.95254	7.02454e-116
AT1G57770	-	1076.05	51.3783	4.38957	7.58077e-116
AT1G67090	RBCS-1A	178808	27992.9	2.67527	8.92903e-116
AT1G05260	PER3	877.525	3950.8	-2.17048	9.16016e-116
AT5G59320	LTP3	26.7114	814.197	-4.9203	4.69927e-115
AT1G35420	-	2491.75	405.197	2.61955	2.22943e-114
AT4G20320	-	304.63	1537.91	-2.33514	9.62261e-114
AT1G04800	-	1265.45	105.734	3.57697	1.46193e-113
AT5G67030	ZEP	6615.17	1051.2	2.65362	3.16309e-113
AT1G73220	44835	32.3898	691.983	-4.41702	3.49554e-113
AT4G16155	LPD2	2411.62	481.554	2.32412	5.10811e-113
AT5G10430	AGP4	79.6714	978.327	-3.61788	5.4252e-113
AT4G35250	-	3407.08	325.867	3.38586	6.19891e-113
AT4G31910	BAT1	349.744	2038.11	-2.5415	1.02925e-112
AT2G39430	DIR9	470.637	2013.3	-2.09618	2.19839e-112
AT5G08650	-	3198.18	482.54	2.72897	2.7514e-112
AT3G63190	RRF	2875.26	677.11	2.08602	5.01178e-112
AT2G35260	-	2290.02	292.213	2.96941	1.01692e-111
AT2G43030	RPL3A	5540.35	1376.88	2.00883	1.17966e-111
AT3G63410	VTE3	5780.04	1241.3	2.21901	1.57278e-111
AT3G20440	SBE3	639.656	33.1472	4.27914	1.60457e-111
AT1G03130	PSAD2	5420.95	498.169	3.4434	2.13963e-111
AT3G25690	CHUP1	5549.87	1244.66	2.15645	2.71581e-111
AT2G43150	-	6054.64	21501.4	-1.82839	3.66157e-111
AT2G25080	GPX1	9055.61	1613.84	2.48838	8.44948e-111
AT5G46580	-	1185.93	183.226	2.69319	1.57408e-110
AT4G34610	BLH6	1131.91	91.2442	3.63364	1.83959e-110
AT4G27300	SD11	722.42	34.1884	4.39588	2.01095e-110
AT1G08540	SIGB	1862.26	356.149	2.3877	5.18022e-110
AT2G35830	-	760.24	51.9563	3.87191	7.31182e-110
AT1G36060	ERF055	2558.27	575.223	2.15292	1.49136e-109
AT5G13650	-	5763.86	1225.48	2.23377	1.78914e-109
AT1G58602	-	2826.79	448.403	2.65519	1.81996e-109
AT2G29340	-	1743.52	197.096	3.14437	2.92551e-109
AT5G60600	ISPG	5659.22	1441.67	1.97261	3.36342e-109
AT5G07020	MPH1	1865.42	218.362	3.09598	6.39495e-109
AT5G23060	CAS	2646.54	287.645	3.20143	7.24573e-109
AT1G08630	THA1	5236.24	418.39	3.64619	7.85987e-109
AT5G64170	LNK1	1333.86	129.67	3.36222	2.43846e-108
AT1G54740	-	3223.32	331.607	3.28156	2.46929e-108
AT5G64940	ATATH13	5166.46	565.685	3.19032	2.60722e-108
AT1G31580	ECS1	852.619	9.31377	6.51124	3.81433e-108
AT3G15620	UVR3	1228.74	142.158	3.11311	4.61827e-108
AT5G24120	SIGE	936.308	22.5502	5.37241	4.93434e-108
AT5G44380	-	3748.35	11780.1	-1.65199	5.56327e-108
AT2G34640	PTAC12	1289.31	242.438	2.41099	6.14809e-108
AT1G29660	-	1861.22	200.798	3.21516	2.04696e-107
AT5G12940	-	287.054	2035.98	-2.82366	2.26087e-107
AT2G43920	HOL2	613.665	24.5745	4.63524	6.53298e-107
AT1G29050	TBL38	343.559	1837.98	-2.41738	9.78358e-107
AT3G61580	SLD1	11998.3	3312.55	1.85674	1.21771e-106
AT1G45474	LHCA5	1568.06	133.562	3.55195	1.65655e-106
AT1G06680	PSBP1	27782	3991.48	2.79911	1.97827e-106
AT4G01037	WTF1	904.622	123.217	2.87581	1.97934e-106
AT1G12080	-	3390.34	17145	-2.33827	2.05823e-106
AT4G12510	-	369.482	2568.83	-2.79597	4.50415e-106
AT5G38150	PMI15	763.882	75.3865	3.33473	6.0171e-106
AT5G45670	-	329.79	2065.81	-2.64682	6.58013e-106
AT3G59060	PIF5	2621.47	296.28	3.14531	2.32528e-105
AT1G10060	ATBCAT-1	783.908	70.233	3.48706	2.41744e-105
AT5G14920	GASA14	9417.23	2223.02	2.0828	3.41114e-105
AT2G24090	RPL35	3091.07	539.545	2.51855	3.4832e-105
AT2G42220	STR9	3258.47	346.797	3.231	7.39903e-105
AT4G17600	LIL3.1	2085.69	324.021	2.68592	2.49528e-104
AT4G11290	PER39	192.01	1403.07	-2.87002	8.14857e-104
AT1G72140	NPF5.12	77.3203	798.149	-3.3692	1.00709e-103
AT5G24240	PI4KG3	20.5452	743.588	-5.16667	1.25563e-103
AT5G55220	TIG	2586.38	401.668	2.68636	1.71532e-103
AT3G23400	PAP6	1652.24	237.926	2.79581	4.1298e-103
AT5G44190	GLK2	3030.81	453.133	2.74318	6.40046e-103
AT2G27385	-	6878.66	1510	2.18714	1.05245e-102
AT1G79560	FTSH12	1581.41	302.113	2.38765	1.44474e-102
AT2G34860	PSA2	1777.3	337.124	2.3976	1.83933e-102
AT3G53460	CP29	18569.6	4813.76	1.94773	2.40182e-102
AT3G08740	-	2674.85	439.188	2.60752	3.24295e-102
AT5G06290	2-Cys Prx B	2121.62	407.486	2.37872	4.92443e-102
AT4G37760	SQE3	2165.43	214.748	3.33318	5.56493e-102
AT4G28660	PSB28	1037.39	66.3915	3.96286	5.9965e-102
AT5G49890	CLC-C	1310.59	4269.57	-1.70374	6.41865e-102
AT4G34830	MRL1	2229.38	423.763	2.39351	6.84124e-102
AT1G77490	APXT	1876.27	288.602	2.69897	1.39531e-101
AT4G14465	AHL20	609.411	2702.88	-2.14876	2.7823e-101
AT3G14770	SWEET2	1119.15	101.319	3.4667	2.80383e-100
AT3G48970	HIPP31	273.465	1706.51	-2.64405	4.01028e-100
AT1G71030	ATMYBL2	3407.45	427.892	2.99496	6.09708e-100
AT4G02790	DGP3	875.12	106.903	3.03053	6.27047e-100
AT5G38510	RBL9	699.006	78.633	3.15121	7.60595e-100
AT1G06460	ACD32.1	1740.52	185.864	3.22606	1.24529e-99
AT1G69740	HEMB1	3906.76	1066.05	1.87411	1.25034e-99
AT3G25920	RPL15	6313.94	1241.23	2.34629	2.30966e-99
AT5G19540	-	1709.57	412.659	2.05113	2.7754e-99
AT1G04250	IAA17	1513.02	7074.65	-2.22588	2.9125e-99
AT3G18890	TIC62	1400.4	173.885	3.00772	4.74632e-99
AT4G04330	RBCX1	906.918	7.02453	7.02974	1.17585e-98
AT3G14930	HEME1	2273.26	571.894	1.99043	1.27423e-98
AT1G77060	-	883.076	128.392	2.78293	2.09955e-98
AT1G17220	FUG1	6183.18	1242.1	2.31542	3.36884e-98
AT1G18060	-	991.747	46.5579	4.41852	7.05693e-98
AT1G09130	-	2492	691.95	1.8479	8.72174e-98
AT1G18330	RVE7	4153.8	567.6	2.87186	1.11446e-97
AT5G65480	-	935.333	3205.06	-1.77689	1.13008e-97
AT1G69200	FLN2	834.838	94.5218	3.14407	1.15863e-97
AT1G22750	-	696.003	74.3962	3.22169	1.47776e-97
AT4G34730	-	1186.93	174.667	2.76511	1.55654e-97
AT4G30950	FAD6	7924.26	2024.43	1.96855	1.93162e-97
AT4G26370	-	1365.49	245.238	2.47769	4.84977e-97
AT5G42590	CYP71A16	356.225	1955.39	-2.45555	9.81092e-97
AT1G78820	-	1232.7	174.198	2.8203	1.94078e-96
AT1G44446	CAO	3358.86	407.837	3.04204	3.4867e-96
AT5G04120	IPSP	34.4845	629.189	-4.18659	4.78037e-96
AT2G43620	-	719.472	15.7055	5.53962	1.78318e-95
AT1G78630	RPL13	7057.49	1614.65	2.12773	2.2168e-95
AT5G11450	-	1220.06	215.179	2.50209	4.12403e-95
AT4G02920	-	3378.06	746.048	2.17894	5.67266e-95
AT2G39350	ABCG1	162.145	1627.2	-3.3256	6.90757e-95
AT4G17560	-	2411.75	466.718	2.36945	8.08601e-95
AT3G16410	NSP4	294.609	1511.08	-2.35982	1.07316e-94
AT2G31040	CGL160	1250.33	275.151	2.18409	1.47724e-94
AT3G18530	-	10.6536	852.617	-6.33435	1.52306e-94
AT5G65800	ACS5	28.4054	682.997	-4.6015	1.53548e-94
AT5G66590	-	251.908	1478.27	-2.55273	1.55766e-94
AT3G16140	PSAH1	6875.09	797.656	3.1068	3.53431e-94
AT4G30190	HA2	14853.1	42563.4	-1.51883	4.819e-94
AT5G01590	TIC56	2214.45	434.052	2.35133	6.5344e-94
AT4G34220	-	1372.39	314.318	2.12537	7.62642e-94
AT1G64500	-	1548.32	86.9897	4.15097	8.70656e-94
AT3G48730	GSA2	1981.42	453.755	2.12533	1.54432e-93
AT2G32540	CSLB4	897.368	61.6537	3.86746	1.80965e-93
AT2G01520	MLP328	550.167	2457.67	-2.15943	2.44519e-93
AT3G10340	PAL4	1012.47	3625.73	-1.84086	3.33394e-93
AT5G51110	ATP1	2536.9	466.242	2.4432	3.33394e-93
AT3G01060	-	1108.55	51.1029	4.43322	7.61456e-93
AT4G22810	AHL24	164.158	956.882	-2.54177	8.41891e-93
AT3G20470	GRP5	296.618	1921.84	-2.69778	1.0095e-92
AT1G76450	PPD3	1361.81	255.229	2.4154	1.05498e-92
AT1G17745	PGDH	378.03	2012.47	-2.41345	1.25742e-92
AT3G48420	CBBY	1151.49	70.4468	4.03406	1.47584e-92
AT2G33800	RPS5	5757.53	1658.56	1.7956	1.66686e-92
AT1G45130	BGAL5	952.974	3918.15	-2.03915	1.90623e-92
AT5G24300	SS1	2206.01	434.588	2.34264	2.07552e-92
AT2G03440	NRP1	2537.48	616.588	2.0403	2.82377e-92
AT5G47840	AMK2	2013.89	461.899	2.12359	2.9628e-92
AT5G22500	FAR1	1610.9	6495.27	-2.01119	3.06587e-92
AT4G34190	44805	2121.54	333.767	2.6669	6.47845e-92
AT4G02530	-	1363.42	185.824	2.87433	7.2958e-92
AT1G62660	BFRUCT3	4363.97	12605.2	-1.53044	1.44534e-91
AT5G17330	GAD1	2436.41	7036.21	-1.52992	1.54675e-91
AT3G04760	-	1114.31	177.975	2.64797	2.11241e-91
AT2G39470	PNSL1	1105.57	89.9443	3.61774	2.18168e-91
AT1G08520	CHLD	6235.2	1705.89	1.86981	3.2072e-91
AT4G24770	CP31A	10480.1	2686.49	1.96376	3.54025e-91
AT4G28780	-	604.983	13.4976	5.47968	4.39799e-91
AT4G29060	emb2726	8045.19	2295.2	1.80926	4.54909e-91
AT2G22970	SCPL11	377.145	1633.47	-2.11449	6.56247e-91
AT3G18280	-	465.864	1906.22	-2.03304	6.59819e-91
AT5G24580	HIPP09	123.511	894.635	-2.85947	6.79952e-91
AT2G34170	-	744.769	113.547	2.71293	7.31912e-91
AT1G56010	NAC021	712.618	2411.14	-1.75815	7.50103e-91
AT3G12345	-	2190.99	302.183	2.8564	7.63858e-91
AT3G54210	RPL17	4984.7	1023.41	2.28388	1.01247e-90
AT4G26520	-	678.742	84.6671	3.00205	1.21532e-90
AT2G47450	CAO	4508.48	568.942	2.98601	1.2833e-90
AT1G70890	MLP43	2267.04	6774.95	-1.57955	1.63301e-90
AT3G29250	SDR4	943.546	4675.63	-2.30852	1.72122e-90
AT4G01150	CURT1A	4224.99	974.35	2.11579	5.99414e-90
AT1G75100	JAC1	1320.4	134.919	3.29264	8.72648e-90
AT2G22330	CYP79B3	418.864	1838.07	-2.13485	9.39696e-90
AT2G46340	SPA1	2326.02	489.599	2.24732	9.78996e-90
AT2G29310	-	520.246	31.5943	4.03007	1.08172e-89
AT3G06355	-	4300.01	975.71	2.13954	1.14618e-89
AT2G43560	FKBP16-3	1439.02	169.157	3.08685	1.16899e-89
AT2G36630	-	865.62	74.7909	3.52722	1.50783e-89
AT1G56500	SOQ1	2008.4	303.36	2.72482	1.9943e-89
AT1G80280	-	329.188	1474.47	-2.16192	2.90626e-89
AT1G44800	-	1178.15	4523.95	-1.94123	3.23113e-89
AT5G53980	ATHB-52	500.99	1884.49	-1.91167	3.45787e-89
AT2G01450	MPK17	3746.82	12920.2	-1.78595	3.69416e-89
AT2G21960	-	1860.83	315.604	2.55962	3.71975e-89
AT1G21100	IGMT1	1222.07	4572.11	-1.90283	3.71975e-89
AT5G63310	NDPK2	2074.33	436.444	2.24815	4.76731e-89
AT3G49260	iqd21	706.165	95.8569	2.87836	4.82523e-89
AT1G06080	ADS1	250.059	1283.91	-2.36216	5.92803e-89
AT1G51805	-	982.277	156.964	2.64298	6.39143e-89
AT2G22540	SVP	833.527	98.9535	3.08058	6.40204e-89
AT3G56650	PPD6	901.615	139.578	2.69207	1.48823e-88
AT5G02180	AVT1D	497.278	24.3931	4.36074	1.83639e-88
AT5G37600	GLN1-1	1962.17	5735.49	-1.54752	1.8845e-88
AT3G16000	MFP1	1283.99	268.264	2.2584	2.14958e-88
AT5G17700	DTX25	87.8518	761.299	-3.10986	2.15654e-88
AT1G56300	-	947.919	89.051	3.41114	2.32713e-88
AT5G02840	RVE4	7671.75	1788.8	2.10046	6.44348e-88
AT5G12860	DIT1	4678.24	1462.36	1.67725	1.01704e-87
AT1G07320	RPL4	7075.39	1982.3	1.83562	1.01704e-87
AT1G80380	GLYK	9864.48	2553.52	1.95008	1.43232e-87
AT5G65020	ANN2	1209.19	4517.34	-1.90068	1.83876e-87
AT3G04550	RAF1.2	1053.47	190.965	2.46193	2.55266e-87
AT5G56850	-	633.613	23.7267	4.72292	2.86723e-87
AT5G53970	-	2218.53	357.754	2.63297	3.48815e-87
AT4G20130	PTAC14	1216.18	251.107	2.2757	3.65398e-87
AT4G12550	AIR1	260.091	1844.13	-2.82402	6.55401e-87
AT5G22800	EMB86	1682.55	290.188	2.53364	8.94069e-87
AT3G48200	-	1683.88	301.462	2.48086	1.05024e-86
AT3G15190	RPS20	2919.82	634.36	2.20148	1.21852e-86
AT5G57070	-	368.181	1558.61	-2.08154	1.65981e-86
AT4G01610	CATHB3	2814.53	8322.59	-1.56415	1.96283e-86
AT1G58290	HEMA1	6881.53	1179.81	2.54407	1.97566e-86
AT5G58330	-	2918.02	560.146	2.38026	2.26154e-86
AT3G26710	CCB1	1380.71	213.618	2.69218	2.68411e-86
AT3G55800	SBPASE	7259.23	960.726	2.91714	2.94709e-86
AT4G09040	-	1411.57	337.507	2.06458	3.04843e-86
AT4G12310	CYP706A5	936.145	138.528	2.75769	3.06092e-86
AT4G13840	CER26	479.099	31.0691	3.9477	3.25581e-86
AT5G59090	SBT4.12	2661.01	7708.75	-1.53458	6.51998e-86
AT1G73830	BEE3	971.028	144.853	2.74262	7.31976e-86
AT1G56510	ADR2	850.862	5.92099	7.14274	8.11927e-86
AT2G38140	RPS31	2844.12	630.009	2.17363	1.29223e-85
AT5G51720	NEET	792.014	9.41387	6.40191	1.35859e-85
AT1G15210	ABCG35	847.472	3738.48	-2.14045	1.60926e-85
AT1G06640	-	1594.28	4632.71	-1.53916	1.61403e-85
AT2G32300	UCC1	665.478	2244.95	-1.75374	1.68493e-85
AT3G29320	PHS1	2209.01	399.79	2.46408	1.79133e-85
AT5G42270	FTSH5	7284.88	1496.71	2.28303	1.8779e-85
AT3G03630	CS26	585.951	43.7627	3.7441	2.34062e-85
AT4G04850	KEA3	1481.53	127.672	3.53639	2.40665e-85
AT3G46780	PTAC16	7105.61	1018.93	2.80152	2.71341e-85
AT5G42930	-	43.4651	648.562	-3.88712	3.25837e-85
AT2G13610	ABCG5	751.713	97.7801	2.9428	3.47345e-85
AT3G46700	UGT76E3	467.012	2067.73	-2.14583	3.88407e-85
AT5G04360	PU1	929.348	177.283	2.38838	6.25268e-85
AT2G31010	-	1065.81	197.384	2.4321	7.73235e-85
AT2G13360	AGT1	37378.6	5945.57	2.65235	7.97139e-85
AT3G45710	NPF2.5	545.33	2048.56	-1.90912	1.04434e-84
AT3G20015	ASPG2	397.623	1665.53	-2.06755	1.12019e-84
AT2G39190	ATATH8	2230.85	465.869	2.25901	1.37807e-84
AT4G17470	-	18.8526	594.863	-4.99669	1.39567e-84
AT2G39670	-	1652.07	401.365	2.04064	1.52437e-84
AT5G08280	HEMC	3680.67	1018.64	1.85291	2.58634e-84
AT4G29020	-	1738.1	6896.96	-1.98906	3.20705e-84
AT2G37170	PIP2B	15525.8	51209.9	-1.72182	3.24488e-84
AT2G45560	CYP76C1	872.323	135.015	2.69189	9.76543e-84
AT3G23090	-	418.535	1724.6	-2.04379	9.81989e-84
AT1G52870	-	1441.12	180.157	3.00023	1.12417e-83
AT1G01320	-	6505.61	2297.35	1.50162	2.06168e-83
AT5G21430	ndhU	634.009	26.4905	4.57861	2.36589e-83
AT4G09010	APX4	2379.81	327.315	2.86099	3.88961e-83
AT4G20140	GSO1	392.034	1477.58	-1.91435	4.89367e-83
AT1G32470	GDH3	4300.87	619.379	2.79545	8.06522e-83
AT2G02820	MYB88	343.067	1618.05	-2.23637	1.25436e-82
AT1G14345	-	866.32	69.6419	3.6414	1.35493e-82
AT1G65230	-	598.017	35.7441	4.06738	2.18096e-82
AT4G23690	DIR6	413.453	1789.8	-2.11491	3.07366e-82
AT4G25910	NIFU3	1097.64	175.166	2.64544	4.21404e-82
AT5G45930	CHLI2	835.098	134.455	2.63309	4.2395e-82
AT1G06190	-	1294.01	299.462	2.11127	5.06071e-82
AT1G27480	LCAT1	542.264	46.9413	3.52261	5.24073e-82
AT5G45390	CLPP4	3132	820.784	1.93103	5.74691e-82
AT5G13770	-	1630.11	166.432	3.29325	5.88267e-82
AT3G10060	FKBP16-4	765.969	60.4603	3.65761	6.73771e-82
AT4G00950	MEE47	470.603	25.0183	4.23279	8.5581e-82
AT4G12880	ENODL19	513.116	1866.59	-1.86271	1.08002e-81
AT1G28140	-	1091	236.603	2.20335	1.09062e-81
AT1G66280	BGLU22	1565.22	5718.83	-1.86883	1.19122e-81
AT5G05740	EGY2	1286.85	244.784	2.39173	1.61637e-81
AT4G34950	-	1149.6	70.0734	4.0396	2.48453e-81
AT1G74960	KAS2	4165	1263.85	1.72063	3.96977e-81
AT1G04420	-	1670.23	301.12	2.4714	7.54565e-81
AT3G32980	PER32	8500.98	24542.3	-1.52958	8.88037e-81
AT2G30860	GSTF9	2789.37	8471.68	-1.60247	9.86354e-81
AT3G14810	MSL5	990.658	93.3193	3.40494	1.10568e-80
AT4G37510	RNC1	2039.98	518.351	1.97576	1.3291e-80
AT1G55480	ZKT	1386.01	100.972	3.77483	1.38419e-80
AT5G16810	-	546.767	47.2164	3.53077	1.52653e-80
AT2G28860	CYP710A4	23.8896	521.675	-4.44338	2.72508e-80
AT3G26740	CCL	9979.08	2053.94	2.28051	3.31153e-80
AT1G62750	CPEFG	7581.43	1242.96	2.60839	4.21181e-80
AT5G65730	XTH6	3402.45	6.82073	8.98613	5.25006e-80
AT3G46530	RPP13	662.41	64.2461	3.37042	5.65715e-80
AT1G23400	CAF2	1601.12	358.427	2.16095	5.73881e-80
AT2G47240	LACS1	1243.42	314.268	1.98352	6.05268e-80
AT2G05070	LHCB2.2	18168.2	338.342	5.74657	1.76077e-79
AT3G04790	RPI3	1656.96	334.48	2.30704	2.02774e-79
AT1G07720	KCS3	742.49	3565.37	-2.26302	2.76355e-79
AT2G37970	SOUL-1	505.627	37.3903	3.75733	3.06814e-79
AT1G06360	-	90.4377	867.022	-3.25704	3.10036e-79
AT2G19660	-	184.78	935.552	-2.34065	3.44068e-79
AT3G51510	-	1551.35	249.514	2.63782	4.30591e-79
AT2G04700	FTRC	1635.63	445.998	1.87539	6.59377e-79
AT4G22212	-	148.084	999.936	-2.75697	7.04322e-79
AT4G21600	ENDO5	306.183	1243.07	-2.02149	1.22572e-78
AT2G17710	-	874.83	3082.18	-1.81693	1.40349e-78
AT1G22630	-	673.923	63.9673	3.40053	1.48202e-78
AT5G26146	-	364.884	2213.13	-2.60176	1.62642e-78
AT1G49970	CLPR1	3495.5	1046.72	1.73993	1.91327e-78
AT3G05920	HIPP43	173.212	867.259	-2.32357	1.9937e-78
AT3G11170	FAD7	4090.52	989.065	2.04787	2.24604e-78
AT3G47450	ATNOS1	743.097	103.003	2.85195	2.32776e-78
AT5G13720	-	815.959	101.095	3.01285	2.89481e-78
AT2G21910	CYP96A5	14.711	519.991	-5.12692	5.37728e-78
AT4G02260	RSH1	2142.06	610.831	1.80955	6.57609e-78
AT5G44580	-	626.297	59.1309	3.4009	6.82294e-78
AT1G59990	RH22	873.392	125.628	2.79962	7.2694e-78
AT3G02690	-	1368.56	278.425	2.29822	9.5763e-78
AT2G38460	IREG1	438.475	21.5903	4.33753	1.63005e-77
AT4G24930	-	773.315	127.249	2.60295	1.68913e-77
AT5G45280	PAE11	501.305	1973.43	-1.97642	1.90849e-77
AT5G64840	ABCF5	6581.98	1173.38	2.48774	2.05166e-77
AT5G16715	EMB2247	1954.96	480.676	2.02302	2.28567e-77
AT2G34430	LHB1B1	64873.6	745.279	6.44366	2.4526e-77
AT2G28190	CSD2	4484.35	673.871	2.73473	2.81282e-77
AT1G48520	GATB	1366.26	303.665	2.16788	5.39236e-77
AT1G07700	-	664.901	107.806	2.62758	5.75652e-77
AT4G02990	MTERF4	872.15	166.36	2.39003	6.59427e-77
AT1G08500	ENODL18	189.249	1107.53	-2.54581	1.05187e-76
AT5G61340	-	240.229	1177.53	-2.29321	1.07006e-76
AT1G11580	ATPMEPCRA	1195.04	3593.44	-1.58835	1.09188e-76
AT3G06880	-	578.212	33.6233	4.10006	1.63575e-76
AT2G39250	SNZ	430.932	31.1691	3.78356	1.82922e-76
AT1G07010	-	808.996	51.8283	3.95606	1.88133e-76
AT1G32220	-	915.098	139.169	2.71714	2.45252e-76
AT2G35490	PAP3	1599.97	441.333	1.85899	2.48923e-76
AT1G05020	AP180	526.836	55.4176	3.2476	2.59503e-76
AT3G62410	CP12-2	838.731	94.1033	3.15715	3.04622e-76
AT3G44890	RPL9	2711.18	680.825	1.99388	5.56271e-76
AT5G38430	RBCS-1B	4366.38	75.8385	5.84512	1.06423e-75
AT3G15030	TCP4	1111.03	227.242	2.28795	1.07335e-75
AT3G62820	-	704.496	124.657	2.50093	1.16379e-75
AT5G35940	JAL41	26.0742	532.22	-4.34656	1.39312e-75
AT5G65640	BHLH93	605.841	2149.69	-1.8267	1.39443e-75
AT2G04570	-	352.987	1618.43	-2.19846	1.69312e-75
AT4G33120	-	501.818	2807.8	-2.48329	2.12589e-75
AT1G54500	-	1550.49	308.372	2.33035	2.58765e-75
AT5G20700	FLZ14	7191.37	16774.7	-1.22189	3.0601e-75
AT2G42010	PLDBETA1	778.368	2481.68	-1.67289	3.29114e-75
AT3G27925	DEGP1	1813.3	308.913	2.55283	3.6621e-75
AT2G43060	IBH1	340.994	1556.35	-2.19181	4.47419e-75
AT4G36390	-	1883.71	619.863	1.60365	1.34518e-74
AT1G74730	-	822.034	80.1526	3.35757	1.35821e-74
AT1G11545	XTH8	732.558	2583.64	-1.8174	1.95062e-74
AT2G35410	-	1330.45	307.26	2.11254	2.32609e-74
AT3G59780	-	2423.36	412.704	2.55279	2.42178e-74
AT1G06950	TIC110	6209.01	2082.01	1.57628	2.74182e-74
AT2G47800	ABCC4	535.937	2625.11	-2.29287	2.98723e-74
AT1G54520	-	1658.03	435.861	1.92724	3.22942e-74
AT3G18680	-	1921.09	510.967	1.91015	3.24329e-74
AT1G52830	IAA6	23.44	466.663	-4.32199	3.27433e-74
AT1G62440	LRX2	257.588	1279.57	-2.31313	3.55674e-74
AT2G24120	RPOT3	1284	249.455	2.36294	3.72095e-74
AT1G36320	-	1692.05	464.099	1.86616	4.48121e-74
AT2G44790	UCC2	2474.59	7711.61	-1.63984	4.55464e-74
AT2G24020	STIC2	1545.79	370.44	2.06056	6.19024e-74
AT2G36990	SIGF	1909.66	449.381	2.08689	6.78838e-74
AT1G18870	ICS2	100.338	687.868	-2.77648	6.81125e-74
AT1G49750	-	742.376	96.6585	2.93867	6.9149e-74
AT1G79600	ABC1K3	3036.85	786.765	1.94844	7.0605e-74
AT4G23300	CRK22	425.037	12.7009	5.04087	8.18753e-74
AT5G40730	AGP24	1028.75	4457.04	-2.11589	9.76576e-74
AT1G12860	SCRM2	887.601	136.312	2.705	1.19336e-73
AT4G30140	CDEF1	851.09	2713.06	-1.67164	1.4289e-73
AT4G30170	PER45	2060.26	6786.72	-1.71979	1.43723e-73
AT5G38660	APE1	1600	279.462	2.51457	1.53131e-73
AT4G03520	ATHM2	2929.46	1031.16	1.50629	1.57543e-73
AT3G17609	HYH	545.098	14.149	5.26529	1.57543e-73
AT2G27370	CASP3	298.359	1332.2	-2.15778	1.68645e-73
AT1G33811	-	749.155	87.8447	3.08636	1.88849e-73
AT2G46830	CCA1	3907.12	575.646	2.76311	2.01546e-73
AT2G25840	OVA4	904.313	154.88	2.54509	2.17764e-73
AT2G28780	-	561.185	2113.42	-1.91325	3.26686e-73
AT1G01600	CYP86A4	39.8269	517.723	-3.70339	3.34262e-73
AT1G12110	NPF6.3	4600.18	13783	-1.58326	4.54968e-73
AT5G08610	RH26	1503.81	419.353	1.84251	6.03734e-73
AT5G14260	-	3398.47	1113.1	1.61022	6.40033e-73
AT1G33110	DTX21	1165.75	201.549	2.53297	8.33928e-73
AT3G52960	PRXIIE	2202.7	630.004	1.80641	9.32134e-73
AT4G13860	-	172.645	896.381	-2.37643	1.377e-72
AT5G08410	FTRA2	867.712	157.964	2.46023	1.42051e-72
AT5G25630	-	2286	710.954	1.68471	1.46914e-72
AT1G12250	TL20.3	811.895	78.7813	3.36508	1.66139e-72
AT3G18050	-	3459.52	1034.66	1.74117	1.94404e-72
AT5G16400	TRXF2	1222.92	144.431	3.0789	2.10806e-72
AT4G26530	FBA5	826.467	4.09591	7.61665	3.5432e-72
AT2G36830	TIP1-1	10028.9	28802.4	-1.52209	4.32065e-72
AT3G60320	NRG2	4473.42	1586.82	1.49504	4.49331e-72
AT1G07750	-	658.265	2072.69	-1.65499	7.20385e-72
AT1G78600	LZF1	1318.04	287.823	2.19511	7.33873e-72
AT3G10520	AHB2	637.308	60.6809	3.39755	9.07236e-72
AT1G55490	CPN60B1	7396.3	2031.87	1.86388	9.25982e-72
AT3G17170	RFC3	673.534	84.7568	2.98616	1.04909e-71
AT4G33070	PDC1	350.881	1509.45	-2.10616	1.89429e-71
AT1G01120	KCS1	2060.15	11632.1	-2.49707	3.36315e-71
AT5G27290	-	426.15	9.70939	5.46249	3.74177e-71
AT2G14910	-	8437.15	3228.55	1.38581	4.61105e-71
AT5G51820	PGMP	1295.61	371.819	1.80033	6.44377e-71
AT5G43440	-	551.483	61.5009	3.16899	6.47461e-71
AT3G14370	WAG2	123.35	1004.18	-3.02805	7.37263e-71
AT5G02120	OHP1	1083.07	88.1412	3.61602	8.46461e-71
AT3G15110	-	599.081	96.2276	2.63799	9.35062e-71
AT2G47590	PHR2	1542.26	363.134	2.08688	1.01378e-70
AT4G40010	SRK2F	259.898	1043.27	-2.00621	1.05895e-70
AT2G32880	-	594.38	58.0142	3.34708	1.0631e-70
AT4G01310	RPL5	5255.31	1453.46	1.85414	1.20979e-70
AT1G18140	LAC1	34.7338	497.918	-3.83588	1.30403e-70
AT1G44000	SGRL	1262.87	150.527	3.06609	2.38296e-70
AT3G54050	CFBP1	4233.6	747.744	2.50079	2.80021e-70
AT1G11750	CLPP6	1461.48	425.399	1.77986	2.88101e-70
AT3G49360	PGL2	468.423	1640.7	-1.80836	3.53526e-70
AT3G26570	PHT2;1	3103.13	379.173	3.03239	3.63234e-70
AT5G63800	BGAL6	899.064	2671.57	-1.57091	3.70973e-70
AT1G30690	PATL4	1382.09	3641.61	-1.39775	3.90871e-70
AT3G13650	DIR7	109.932	760.769	-2.79153	4.02161e-70
AT4G23680	-	803.041	2611.72	-1.70195	4.07529e-70
AT5G24800	BZIP9	1515.61	297.253	2.3501	5.9777e-70
AT2G27290	-	885.737	164.076	2.42931	8.87767e-70
AT4G37870	PCKA	11291.4	28326.6	-1.32696	8.94976e-70
AT5G38990	-	395.881	22.6513	4.14205	9.02147e-70
AT3G49220	-	2659.72	7698.21	-1.53331	1.30676e-69
AT5G03545	AT4	143.388	731.321	-2.35034	1.33377e-69
AT5G35790	G6PD1	1566.71	345.986	2.17709	1.41603e-69
AT5G35360	CAC2	6639.72	2568.45	1.37	1.43777e-69
AT5G48790	-	1101.84	179.717	2.61438	1.56356e-69
AT2G31390	-	734.144	2166.46	-1.56129	1.66968e-69
AT5G58250	-	1705.91	426.305	2.00019	2.39312e-69
AT3G22420	WNK2	652.198	53.2673	3.61181	2.51497e-69
AT1G25230	-	2622.99	7306.77	-1.47834	3.59162e-69
AT4G15110	CYP97B3	1501.79	412.829	1.86261	3.97726e-69
AT1G66430	-	1194.06	258.242	2.20889	4.84855e-69
AT1G66130	-	758.394	69.338	3.45532	5.01479e-69
AT1G23740	AOR	1821.31	206.669	3.139	5.04687e-69
AT2G41560	ACA4	6173.91	2323.07	1.4102	5.4977e-69
AT1G42550	PMI1	3801.55	726.559	2.3868	7.75349e-69
AT2G04842	EMB2761	1739.15	455.964	1.93011	9.66023e-69
AT5G17870	PSRP6	2076.57	432.025	2.26521	9.97476e-69
AT5G59570	BOA	145.596	793.839	-2.44373	1.50755e-68
AT1G43670	CYFBP	3377.34	619.042	2.44774	1.53916e-68
AT1G28400	-	457.944	1687.38	-1.8828	1.71301e-68
AT5G35525	PCR3	131.335	732.375	-2.47698	1.71887e-68
AT1G15730	-	1278.61	301.134	2.08801	2.66496e-68
AT5G59750	-	665.908	71.5741	3.21542	2.9288e-68
AT3G60750	TKL-1	21259.9	8341.04	1.34975	4.32547e-68
AT5G42860	-	98.4551	682.222	-2.79665	4.45526e-68
AT1G07090	LSH6	226.474	994.163	-2.13534	5.22687e-68
AT5G17670	-	1174.11	105.534	3.47418	7.23897e-68
AT2G44920	-	936.436	144.313	2.69883	7.50471e-68
AT4G27340	-	565.301	83.5322	2.75595	1.36176e-67
AT2G41680	NTRC	2374.31	472.128	2.32898	1.40262e-67
AT5G20720	CPN20	5521.51	1805.96	1.61202	1.60706e-67
AT1G10760	GWD1	6166.08	1589.95	1.95538	1.79471e-67
AT2G44040	DAPB1	537.148	66.4286	3.01967	2.13181e-67
AT1G15550	GA3OX1	42.0215	515.6	-3.61248	3.02963e-67
AT3G12080	emb2738	2752.78	891.839	1.62669	3.95423e-67
AT3G56480	SCAB3	456.584	1479.85	-1.69657	4.20567e-67
AT5G24470	APRR5	1099.42	144.005	2.93495	4.82847e-67
AT1G68530	CUT1	6562.33	18589.3	-1.50224	5.86228e-67
AT1G21600	PTAC6	1759.86	561.527	1.64747	5.9624e-67
AT3G26280	CYP71B4	533.338	5.49119	6.6163	6.15682e-67
AT3G47860	CHL	1116.24	218.479	2.3509	7.07498e-67
AT4G37200	HCF164	866.188	174.385	2.31399	7.15331e-67
AT4G36530	-	1130.54	188.019	2.58964	7.477e-67
AT5G22355	-	52.8521	465.356	-3.13975	9.02548e-67
AT5G18570	OBGL	806.016	143.763	2.48421	1.07432e-66
AT4G19520	-	499.165	65.0789	2.9382	1.08247e-66
AT1G08980	AMI1	1874.84	574.354	1.70675	1.08903e-66
AT5G03630	MDAR2	1552.6	3973.32	-1.35533	1.12331e-66
AT2G26900	BASS2	2083.03	730.242	1.51239	1.20626e-66
AT1G04350	-	875.277	109.035	3.00489	1.83277e-66
AT1G50450	-	828.477	158.638	2.38227	1.9533e-66
AT2G39730	RCA	83860.6	3029.78	4.79069	2.13039e-66
AT5G46470	RPS6	1161.04	321.679	1.85102	2.72841e-66
AT3G14900	-	391.543	23.6054	4.04422	3.34417e-66
AT2G19800	MIOX2	5554.76	915.298	2.60129	3.96034e-66
AT3G21720	ICL	5750.86	16089.3	-1.48439	4.82308e-66
AT1G80240	-	285.649	1190.83	-2.05754	5.05062e-66
AT4G13010	CEQORH	2185.96	582.489	1.90804	5.123e-66
AT3G56290	-	513.555	22.8755	4.48637	9.37161e-66
AT3G43190	SUS4	156.219	819.809	-2.39133	9.82325e-66
AT2G30870	GSTF10	2876.77	8590.75	-1.57799	1.00233e-65
AT5G09660	PMDH2	9665.37	1687.48	2.51796	1.13756e-65
AT5G38140	NFYC10	345.671	16.9469	4.35358	1.16517e-65
AT1G43800	S-ACP-DES6	160.668	846.903	-2.3967	1.16633e-65
AT1G26150	PERK10	2169.62	692.948	1.64567	1.41901e-65
AT5G38010	UGT76E9	45.7127	439.783	-3.263	1.4807e-65
AT1G64720	CP5	41377.9	8819.99	2.22999	1.79224e-65
AT1G15180	DTX13	1448.65	443.278	1.70841	2.09039e-65
AT3G25290	-	198.848	1044.95	-2.3953	2.63096e-65
AT1G12800	-	2815.09	642.795	2.13049	2.92192e-65
AT4G01070	UGT72B1	816.064	2357.38	-1.53035	3.35512e-65
AT3G19800	-	568.355	62.4618	3.19252	3.49879e-65
AT3G15520	CYP37	957.538	121.246	2.97686	3.50547e-65
AT1G65840	PAO4	1150.38	3392.62	-1.55968	3.50745e-65
AT4G30290	XTH19	792.534	3927.13	-2.30803	3.91721e-65
AT1G24530	-	1123.6	241.48	2.21978	4.07468e-65
AT3G48020	-	118.497	723.986	-2.60951	4.47146e-65
AT4G33740	-	1316.32	3735.09	-1.50447	4.66107e-65
AT5G17050	UGT78D2	434.969	52.3593	3.05278	4.68943e-65
AT1G09740	-	1180.11	3688.11	-1.6439	5.21498e-65
AT1G31070	GLCNAC1PUT1	433.341	1432.45	-1.72403	6.41207e-65
AT2G04050	DTX3	672.401	49.7886	3.75995	9.6187e-65
AT3G09210	PTAC13	1074.07	252.414	2.08921	9.89097e-65
AT5G43740	-	351.043	26.6036	3.72475	1.23222e-64
AT5G23840	-	126.53	767.279	-2.59758	1.51287e-64
AT3G58140	-	1850.65	461.428	2.00249	1.52243e-64
AT5G58140	PHOT2	3472.11	765.836	2.1801	1.83582e-64
AT5G41900	BDG2	32.5107	415.803	-3.66936	2.06471e-64
AT5G45680	FKBP13	745.975	82.9474	3.16619	2.24673e-64
AT4G25080	CHLM	8288.47	2151.32	1.94581	2.90636e-64
AT1G17190	GSTU26	509.649	1835.65	-1.84757	3.03057e-64
AT1G67750	-	166.58	857.906	-2.36704	3.17031e-64
AT3G62530	-	2084.62	575.202	1.85756	3.65148e-64
AT5G54290	CcdA	1226.17	282.001	2.11878	3.83687e-64
AT5G11480	-	992.675	233.435	2.08682	8.47471e-64
AT4G01800	AGY1	5865.08	1912.46	1.61662	1.16897e-63
AT1G68890	PHYLLO	1329.78	343.124	1.9524	1.32949e-63
AT3G19480	PGDH3	434.107	34.006	3.67145	1.46547e-63
AT4G27440	PORB	3141	8101.54	-1.36699	1.50498e-63
AT1G29700	-	547.164	37.6581	3.85401	2.04073e-63
AT4G20110	VSR7	1560.14	4631.5	-1.56972	2.09366e-63
AT4G37010	CEN2	391.576	1325.32	-1.75887	2.15874e-63
AT4G15490	UGT84A3	382.282	27.7681	3.78498	2.15874e-63
AT2G23840	-	361.301	9.5917	5.22734	2.43433e-63
AT1G55670	PSAG	2616.3	445.207	2.55398	2.5354e-63
AT4G25650	PTC52	1722.92	548.152	1.6517	2.81663e-63
AT5G52970	-	599.176	84.3001	2.82984	2.91503e-63
AT4G27030	FAD4	523.199	11.5604	5.50775	4.28095e-63
AT1G23800	ALDH2B7	756.95	2488.2	-1.71774	4.6103e-63
AT2G27680	-	1866.37	412.517	2.17712	4.68545e-63
AT3G17790	PAP17	314.488	1242.04	-1.9817	4.80152e-63
AT2G04039	-	632.827	42.1626	3.91536	5.55573e-63
AT2G35500	SKL2	738.165	155.047	2.25218	8.90479e-63
AT1G30750	-	285.698	1088.75	-1.92844	1.23306e-62
AT1G18730	PNSB4	692.192	51.552	3.73987	1.27792e-62
AT1G20630	CAT1	1665.72	503.356	1.7271	1.47628e-62
AT5G51545	LPA2	721.796	138.1	2.38524	2.16447e-62
AT4G31210	-	964.581	229.705	2.06974	2.34837e-62
AT3G19810	-	799.662	148.257	2.42933	2.38698e-62
AT5G22640	TIC100	4653.71	1511.56	1.62227	2.63251e-62
AT5G02020	SIS	839.266	3159.48	-1.91368	2.71926e-62
AT1G65260	VIPP1	3617.66	1055.55	1.77646	3.35513e-62
AT1G63860	-	525.396	76.1733	2.78549	3.61152e-62
AT4G15230	ABCG30	919.92	2515	-1.4507	4.26245e-62
AT5G54190	PORA	48.6062	7190.2	-7.2063	5.51002e-62
AT5G57110	ACA8	1353.37	4586.89	-1.76059	7.04298e-62
AT2G39140	SVR1	781.071	183.089	2.09404	7.35662e-62
AT5G60890	MYB34	317.544	1270.02	-1.99827	7.9954e-62
AT4G38160	pde191	1285.91	302.161	2.08898	1.03993e-61
AT3G61080	-	718.762	110.681	2.69983	1.12912e-61
AT1G32200	ATS1	1266.39	274.957	2.20352	1.31525e-61
AT3G08010	ATAB2	1072.18	281.678	1.92808	1.73655e-61
AT5G49740	FRO7	487.819	5.00385	6.57541	1.99758e-61
AT4G27820	BGLU9	411.085	35.243	3.54381	2.14562e-61
AT4G15690	GRXS5	328.313	13.3921	4.60094	2.53393e-61
AT1G30680	-	791.292	164.443	2.26879	2.84927e-61
AT4G15545	-	7507.72	2184.97	1.78077	3.08404e-61
AT4G26700	FIM1	1596.88	424.239	1.91134	5.78257e-61
AT2G40840	DPE2	1680.89	466.083	1.85014	7.05596e-61
AT1G62800	ASP4	240.662	1037.49	-2.10971	7.32075e-61
AT5G25980	TGG2	889.926	116.629	2.92824	7.86637e-61
AT4G37920	-	639.713	136.555	2.22755	8.84074e-61
AT3G04340	FTSHI5	2674.62	939.768	1.5084	9.09288e-61
AT2G45740	PEX11D	1650.99	446.196	1.8869	9.5238e-61
AT5G38020	-	8.79424	451.638	-5.68998	1.02062e-60
AT1G24340	EMB260	1004.54	245.621	2.03124	1.0565e-60
AT1G70070	ISE2	1203.63	352.599	1.76977	1.12583e-60
AT1G52750	-	501.611	1772.13	-1.82172	1.32445e-60
AT4G36430	PER49	33.4007	388.02	-3.53498	1.36565e-60
AT4G34230	CAD5	1337.49	3621.24	-1.43721	1.38149e-60
AT3G15950	NAI2	8955.69	19294.4	-1.10731	1.47982e-60
AT3G63160	-	2728.46	460.194	2.56819	1.60149e-60
AT2G24300	-	245.442	939.372	-1.93613	2.30336e-60
AT3G56010	-	894.441	196.443	2.1878	2.39263e-60
AT4G13580	DIR18	315.4	1156.87	-1.87549	2.50547e-60
AT5G58320	NET4A	302.924	1149.33	-1.92257	3.0338e-60
AT2G42770	-	574.666	91.9362	2.64504	3.25931e-60
AT3G18390	EMB1865	2886.09	852.414	1.75886	3.55886e-60
AT4G32590	-	772.015	94.9138	3.02578	4.2351e-60
AT4G25370	CLPT1	1686.98	533.278	1.66185	6.13949e-60
AT2G28900	OEP161	2254.33	529.876	2.08872	8.4951e-60
AT2G30210	LAC3	668.872	1983.39	-1.56763	9.52983e-60
AT3G46970	PHS2	2039.57	371.944	2.45392	9.71523e-60
AT3G44990	XTH31	689.786	2756.04	-1.99911	1.01264e-59
AT5G63160	BT1	6653.32	2560.84	1.37762	1.05589e-59
AT5G48490	-	461.678	8.34929	5.77569	1.12254e-59
AT1G07280	-	632.979	91.5061	2.78989	1.23139e-59
AT1G78140	-	1392.72	362.542	1.94083	1.24086e-59
AT1G30510	RFNR2	588.581	1685.44	-1.5174	1.33202e-59
AT2G38760	ANN3	230.287	931.854	-2.01468	1.46089e-59
AT1G44170	ALDH3H1	740.706	2350.17	-1.66552	1.85374e-59
AT5G07322	-	83.8918	534.464	-2.67282	2.01757e-59
AT1G35720	ANN1	2264.01	7293.24	-1.68751	2.17839e-59
AT1G29070	RPL34	3519.2	916.825	1.9405	2.34448e-59
AT5G13420	-	1292.19	3775.25	-1.5465	2.43025e-59
AT3G06080	TBL10	3327.13	958.114	1.79653	2.53633e-59
AT1G76180	ERD14	13257.4	30347.2	-1.19469	3.27942e-59
AT5G16590	LRR1	897.664	2593.11	-1.53125	3.37411e-59
ATCG00480	ATPB	595.39	66.4824	3.16099	3.38028e-59
AT2G45850	AHL9	882.803	179.195	2.30095	3.68498e-59
AT5G65220	RPL29	8918.87	2581.07	1.78885	5.26879e-59
AT3G03710	PNP1	1722.61	546.243	1.65559	7.02608e-59
AT2G16005	ROSY1	35.5445	2510.34	-6.14463	7.62495e-59
AT4G08870	ARGAH2	622.298	55.4538	3.49039	8.25139e-59
AT4G24120	YSL1	395.924	35.8516	3.46371	1.10378e-58
AT5G25840	-	461.475	58.6046	2.98206	1.11306e-58
AT2G32230	PRORP1	1283.26	285.815	2.16473	1.1209e-58
AT5G20140	-	496.755	54.8356	3.17447	1.14224e-58
AT1G74020	SSL12	775.992	2098.02	-1.43484	1.25333e-58
AT3G53920	SIGC	996.729	252.02	1.98247	1.27374e-58
AT2G37220	CP29B	14949.9	5104.8	1.55015	2.18449e-58
AT3G56800	CAM5	2155.03	5563.29	-1.36794	2.44922e-58
AT2G02130	PDF2.3	898.064	2466.94	-1.4585	2.56148e-58
AT2G12462	-	80.6753	534.408	-2.72668	3.06138e-58
AT4G04350	EMB2369	1118.97	313.835	1.83251	3.07797e-58
AT2G40490	HEME2	2428.44	708.733	1.77639	3.24918e-58
AT4G02380	SAG21	14463.3	4952.68	1.54615	3.26893e-58
AT4G15340	PEN1	308.501	1092.51	-1.82274	4.5134e-58
AT1G29280	WRKY65	600.576	1770.36	-1.55971	5.09907e-58
AT4G31380	FLP1	123.172	631.421	-2.36121	5.31572e-58
AT1G73060	LPA3	1693.23	501.668	1.75518	5.33269e-58
AT4G28740	-	524.927	51.4496	3.35618	5.91927e-58
AT3G12820	AtMYB10	9.68394	384.488	-5.29388	6.20483e-58
AT2G37940	IPCS2	855.993	2331.81	-1.44525	6.29259e-58
AT3G22060	CRRSP38	429.973	48.8323	3.1371	6.76826e-58
AT4G33500	-	863.32	201.548	2.09676	1.2542e-57
AT2G04530	TRZ2	381.57	33.3242	3.52089	1.45662e-57
AT2G29630	THIC	3350.39	862.085	1.95922	1.77899e-57
AT5G66690	UGT72E2	581.638	1824.8	-1.65007	1.93652e-57
AT1G64640	ENODL8	751.289	2266.5	-1.59413	2.26769e-57
AT1G26945	PRE6	197.112	938.643	-2.25271	2.29667e-57
AT2G35370	GDH1	3030.71	751.353	2.01149	2.69642e-57
AT3G50480	HR4	697.144	118.018	2.56586	3.53803e-57
AT1G12010	-	91.644	619.159	-2.75747	3.87477e-57
AT3G29185	-	1116.97	273.734	2.03025	4.27793e-57
AT5G06200	CASP4	208.168	795.851	-1.93474	5.53178e-57
AT5G18600	GRXS2	1040.75	244.666	2.09147	5.94575e-57
AT1G32060	PRK	14976.4	3504.31	2.09544	6.46111e-57
AT2G14880	-	655.145	115.525	2.49933	8.07403e-57
AT3G54900	GRXS14	1304.52	327.397	1.99373	9.30265e-57
AT3G03780	MS2	727.668	2135.64	-1.55326	1.03301e-56
AT1G32190	-	578.342	104.006	2.47911	1.34634e-56
AT1G66330	AAF	1503.09	371.77	2.01567	1.39393e-56
AT1G21980	PIP5K1	859.993	2282.52	-1.40785	1.43372e-56
AT5G05580	FAD8	642.732	76.151	3.08012	1.80538e-56
AT5G08720	-	866.501	136.115	2.671	1.97967e-56
AT1G15290	-	3225.26	775.967	2.05488	2.03971e-56
AT1G20160	CRSP	1070.79	3172.44	-1.56681	2.0462e-56
AT2G33250	-	573.458	63.2194	3.17947	2.28971e-56
AT3G44970	-	432.37	6.19433	6.09824	2.31591e-56
AT2G42130	PAP13	514.951	89.8108	2.51841	2.518e-56
AT1G01080	-	1011.07	249.625	2.01751	2.62954e-56
AT4G13500	-	590.319	95.8535	2.62356	2.9194e-56
AT1G04820	TUBA4	5390.35	12435.2	-1.20584	2.95246e-56
AT5G24910	CYP714A1	91.2973	520.853	-2.51127	3.34089e-56
AT5G57350	AHA3	2440.44	779.697	1.6449	3.42085e-56
AT2G28605	PPD2	322.126	25.3232	3.68019	4.03593e-56
AT4G27860	-	734.527	1991.22	-1.43874	4.2941e-56
AT1G15100	RHA2A	339.01	1260.94	-1.89721	4.58461e-56
AT4G18010	IP5P2	1696.79	368.566	2.20483	5.15318e-56
AT4G14070	AAE15	1211.14	394.005	1.62026	5.63468e-56
AT1G02475	-	656.319	116.14	2.50043	5.64615e-56
AT2G34510	-	1474.33	307.881	2.25885	5.82901e-56
AT2G22770	NAI1	290.489	1124.73	-1.95189	5.85676e-56
AT2G01830	AHK4	543.359	1550.98	-1.51284	7.57497e-56
AT4G30670	-	415.044	1641.09	-1.98486	7.75858e-56
AT1G54010	GLL23	1620.2	4087.13	-1.33513	8.81853e-56
AT4G33000	CBL10	634.57	112.084	2.49749	1.11437e-55
AT2G30390	FC2	864.098	202.49	2.09272	1.27862e-55
AT1G20190	EXPA11	1285.57	3243.9	-1.33522	1.42212e-55
AT4G19410	-	3977.22	1701.94	1.22437	1.48471e-55
AT1G63360	-	616.205	71.8015	3.09917	2.1998e-55
AT2G39050	EULS3	221.452	945.591	-2.09436	2.48372e-55
AT5G22740	CSLA2	575.644	1630.26	-1.50262	2.51566e-55
AT3G19370	-	424.495	1472.88	-1.79384	2.56317e-55
AT2G01110	TATC	1265.27	341.458	1.88861	2.79287e-55
AT2G30550	-	463.767	1464.73	-1.65954	3.17364e-55
AT5G28840	GME	6906.45	1791.83	1.94661	3.25252e-55
AT1G62780	-	865.314	172.046	2.32729	3.49878e-55
AT1G21400	-	9289.41	2243.67	2.0497	3.6864e-55
AT3G54770	ARP1	96.0515	543.024	-2.50216	4.08311e-55
AT1G64680	-	1083.38	182.475	2.56829	4.20874e-55
AT5G23830	-	293.19	1481.47	-2.33513	4.36877e-55
AT4G25900	-	556.451	1571.58	-1.49814	4.60053e-55
AT3G10970	-	1142.46	354.063	1.69038	5.46816e-55
AT2G21280	GC1	717.01	91.2974	2.96644	7.71255e-55
AT1G78060	BXL7	540.009	1544.58	-1.51585	1.08457e-54
AT1G02800	CEL2	11.5918	318.795	-4.77596	1.14119e-54
AT5G57040	-	1215.06	306.302	1.98673	1.17601e-54
AT1G14960	-	220.072	930.807	-2.08326	1.2292e-54
AT1G77690	LAX3	750.11	2248.13	-1.58264	1.23451e-54
AT5G16620	TIC40	2012.79	776.01	1.37465	1.39894e-54
AT2G46790	APRR9	344.838	12.2757	4.80402	1.56368e-54
AT5G38520	-	1134.61	201.448	2.49218	1.81918e-54
AT1G19720	DYW7	1482.61	438.077	1.75859	1.98691e-54
AT5G46270	-	379.617	41.4176	3.19242	2.00248e-54
AT3G20395	-	854.763	218.283	1.96692	2.18681e-54
AT2G35810	-	372.647	1176.82	-1.65822	2.23091e-54
AT4G24280	HSP70-6	5683.48	2356.1	1.27025	2.33572e-54
AT3G26720	-	2442.92	5343.25	-1.12916	2.58066e-54
AT2G29320	-	296.34	11.3464	4.69586	3.0851e-54
AT1G77920	TGA7	275.163	944.7	-1.77865	4.64809e-54
AT2G14900	GASA7	454.602	1346.27	-1.56671	4.98535e-54
AT5G55620	-	319.634	24.7477	3.67992	5.70354e-54
AT5G01520	AIRP2	285.076	965.309	-1.76057	6.08019e-54
AT5G10150	UFC	434.098	45.0828	3.26393	7.22995e-54
AT4G31850	PGR3	1013.77	217.038	2.22333	1.12507e-53
AT5G03260	LAC11	456.503	1553.5	-1.76578	1.21517e-53
AT1G23760	PGL1	198.759	848.841	-2.09149	1.28368e-53
AT4G25640	ATDTX35	1257.52	3089.02	-1.29632	1.28368e-53
AT3G13740	-	770.287	156.51	2.30223	1.41163e-53
AT3G03150	-	2886.55	970.988	1.57157	1.46046e-53
AT3G62750	BGLU8	1204.55	329.113	1.87006	1.4952e-53
AT2G01890	PAP8	561.205	1649.19	-1.55542	1.53559e-53
AT1G69530	ATEXPA1	3472.74	1028.96	1.75511	1.55382e-53
AT4G24750	STR11	1180.31	334.941	1.81565	1.80258e-53
AT2G39700	EXPA4	560.297	2418.04	-2.1113	1.81411e-53
AT1G14150	PNSL2	402.172	34.8186	3.53181	2.66605e-53
AT3G61440	CYSC1	13742.7	6170.23	1.15525	2.8617e-53
AT5G27560	-	744.717	134.693	2.46807	2.98311e-53
AT2G31840	MRL7L	519.581	99.2109	2.38866	3.03504e-53
AT4G31290	GGCT2;2	5462.71	1546.27	1.82066	3.08906e-53
AT3G53800	Fes1B	557.112	114.056	2.28915	3.35353e-53
AT5G21160	-	3097.85	1362.48	1.18483	4.74645e-53
AT4G19170	CCD4	459.356	62.5099	2.88438	7.8689e-53
AT1G80640	-	578.324	133.244	2.11739	8.37213e-53
AT2G26740	ATSEH	1507.24	288.141	2.38789	8.54726e-53
AT1G13420	SOT8	178.8	763.431	-2.09209	9.5547e-53
AT3G48720	-	419.077	35.1287	3.56074	1.22715e-52
AT5G47370	HAT2	477.445	1526.16	-1.67654	1.43357e-52
AT1G64710	-	738.834	2268.85	-1.61769	1.45036e-52
AT3G17040	HCF107	1520.87	266.718	2.51065	1.63833e-52
novel.1	-	329.168	23.5712	3.80492	1.82671e-52
AT1G48570	-	474.202	77.9439	2.60953	2.28027e-52
AT1G61590	PBL15	968.068	2523.08	-1.38203	2.50437e-52
AT5G49030	OVA2	1998.38	534.373	1.90232	2.6683e-52
AT5G28770	BZIP63	1587.48	384.863	2.04445	2.76275e-52
AT5G63420	emb2746	1115.5	308.656	1.85374	2.99739e-52
AT5G08050	-	1286.04	189.729	2.76004	3.24343e-52
AT4G09730	RH39	1260.85	350.632	1.84416	4.05552e-52
AT3G60070	-	252.416	867.885	-1.78166	4.17544e-52
AT1G53700	WAG1	63.0629	464.875	-2.88717	4.38646e-52
AT1G12240	BFRUCT4	5047.37	1214.31	2.0552	4.59142e-52
AT3G48260	WNK3	242.713	892.965	-1.87775	5.13853e-52
AT2G20750	EXPB1	80.765	506.227	-2.64407	5.73334e-52
AT2G14890	AGP9	2865.58	7148.57	-1.31872	6.0059e-52
AT3G24140	FAMA	329.529	36.286	3.17849	7.89135e-52
AT5G12950	-	2026.41	705.936	1.52046	1.04017e-51
AT4G21860	MSRB2	1723.2	591.102	1.54401	1.13672e-51
AT4G25290	-	632.182	70.2178	3.16703	1.14257e-51
AT3G20250	APUM5	2045.22	4704.84	-1.20173	1.15971e-51
AT4G21870	HSP15.4	596.927	93.0731	2.68154	1.16558e-51
AT1G80030	-	1087.15	273.679	1.98937	1.32377e-51
AT5G47950	-	415.953	1462.62	-1.81495	1.37504e-51
AT1G61260	-	95.1853	560.352	-2.55341	1.38056e-51
AT2G31890	RAP	503.871	96.6574	2.38068	1.47574e-51
AT4G01480	PPA5	595.492	1642.27	-1.46334	1.506e-51
AT3G56910	PSRP5	1167.78	389.715	1.58279	1.71526e-51
AT2G32240	-	4016.97	10382.5	-1.37006	2.17966e-51
AT5G01800	-	2186.5	4725.7	-1.11203	2.35838e-51
AT3G15356	LEC	1056.25	3125.24	-1.56485	2.72416e-51
AT4G15700	GRXS3	265.281	12.1729	4.45668	2.7687e-51
AT5G66170	STR18	1534.8	3567.15	-1.21676	3.03784e-51
AT1G21065	-	1326.6	460.404	1.52628	3.12645e-51
AT5G43750	PNSB5	730.888	116.422	2.64841	3.36964e-51
AT1G49380	CCS1	608.562	139.442	2.12511	4.16738e-51
AT3G02830	ZFN1	827.473	105.513	2.96947	5.92059e-51
AT2G03750	SOT11	271.801	22.9023	3.56853	6.0519e-51
AT4G36670	PLT6	1843.41	417.806	2.14013	6.77959e-51
AT3G17820	GLN1-3	811.156	2223.63	-1.45391	7.78117e-51
AT3G27850	RPL12C	5188.86	1759.93	1.55953	9.33627e-51
AT5G63970	RGLG3	312.915	1161.39	-1.89032	9.68063e-51
AT2G17780	MCA2	325.267	33.5845	3.27809	1.06619e-50
AT1G72120	NPF5.14	56.138	381.673	-2.76649	1.09057e-50
AT1G68520	COL6	1443.48	422.517	1.77289	1.1034e-50
AT4G13660	PRR2	1166.91	3011.61	-1.36779	1.18975e-50
AT5G15780	-	4415.68	1393.89	1.66331	1.23954e-50
AT1G32100	PRR1	607.282	1572.49	-1.37262	1.53016e-50
AT1G21350	-	471.29	78.1773	2.59173	1.55859e-50
AT1G11430	MORF9	1302.27	433.409	1.58766	1.70917e-50
AT1G62960	ACS10	1482.23	409.329	1.8556	1.94652e-50
AT5G01920	STN8	1863.57	659.832	1.4979	2.1509e-50
AT4G36850	-	4351.81	1375.18	1.66167	2.43399e-50
AT5G03880	-	2182.49	745.219	1.54906	2.66839e-50
AT1G62610	-	114.108	634.849	-2.47859	2.73072e-50
AT3G12320	LNK3	787.974	92.6591	3.09191	2.74916e-50
AT1G14240	APY3	83.3655	532.469	-2.67552	3.12147e-50
AT5G42500	DIR2	110.119	586.067	-2.41536	3.15291e-50
AT3G50790	-	726.171	144.42	2.32725	4.89932e-50
AT5G16710	DHAR3	1294.19	375.662	1.78291	5.2295e-50
AT4G28025	-	1168.9	296.385	1.97831	5.91135e-50
AT3G58610	-	8421.46	3856.12	1.12684	5.91135e-50
AT1G32160	-	1329.69	426.59	1.641	7.87309e-50
AT3G23940	DHAD	1409.09	475.735	1.56672	8.07642e-50
AT1G54350	ABCC2	1174.81	314.062	1.90234	8.16923e-50
AT5G60300	LECRK19	448.095	1305.16	-1.54232	8.19948e-50
AT5G44610	PCAP2	1191.43	3442.92	-1.53086	1.16701e-49
AT4G04020	PAP1	617.618	143.719	2.1016	1.22448e-49
AT3G63470	SCPL40	72.8686	527.421	-2.85963	1.29742e-49
AT1G15140	-	917.071	286.936	1.67703	1.53529e-49
AT4G39030	DTX47	75.7896	434.995	-2.5179	1.55094e-49
AT4G37700	-	116.634	575.127	-2.29885	1.94781e-49
AT5G11000	-	521.002	1409.01	-1.43591	2.29284e-49
AT3G22620	-	874.873	2608.32	-1.57668	2.43804e-49
AT1G21060	-	1623.9	501.838	1.69322	2.51993e-49
AT4G17300	NS1	1122.56	335.124	1.74296	2.5241e-49
AT2G28630	KCS12	265.728	1027	-1.94881	2.76748e-49
AT1G32550	FdC1	609.217	94.3727	2.68505	2.90806e-49
AT1G35340	-	919.856	258.195	1.83273	3.00294e-49
AT5G38000	-	11.0965	321.274	-4.83604	3.24789e-49
AT4G19810	ChiC	329.151	1052.11	-1.67728	3.3765e-49
AT2G29750	UGT71C1	252.242	866.832	-1.77933	3.44458e-49
AT3G14067	SBT1.4	3131.73	7893.1	-1.33389	3.74996e-49
AT5G46420	-	1977.36	755.994	1.38675	4.18913e-49
AT1G22850	-	1574.14	445.559	1.82101	4.47467e-49
AT5G48470	PRDA1	387.402	46.2827	3.06813	4.90194e-49
AT3G60130	BGLU16	1580.52	3756.88	-1.24896	4.91166e-49
AT2G18300	-	2895.34	1058.64	1.45159	4.98307e-49
AT1G70330	ENT1	447.196	1264.47	-1.49969	5.07267e-49
AT1G09310	-	9097.89	26731.1	-1.55493	5.57269e-49
AT1G73650	-	611.623	111.74	2.45101	5.89455e-49
AT2G36880	METK3	4038.41	8774.11	-1.11946	5.9086e-49
AT1G25440	COL16	752.724	179.546	2.06734	6.29222e-49
AT5G11540	GULLO3	59.0397	403.1	-2.77724	6.47726e-49
AT2G21330	FBA1	7921.5	430.459	4.20155	6.84977e-49
AT4G25130	MSR4	2206.74	729.941	1.59535	7.39445e-49
AT1G76100	PETE1	1590.73	240.996	2.72214	7.92608e-49
AT3G45700	NPF2.4	235.198	837.656	-1.83304	9.78984e-49
AT1G49975	-	431.477	63.8133	2.75263	1.04575e-48
AT1G42430	-	1034.4	134.159	2.94609	1.08804e-48
AT5G49900	-	330.21	1046.27	-1.66288	1.34846e-48
AT4G14210	PDS	2161.1	567.761	1.92826	1.46017e-48
AT3G12930	IJ	566.152	119.084	2.24611	1.64343e-48
AT5G19890	PER59	51.7269	544.291	-3.39635	2.08785e-48
AT2G31380	BBX25	1220.42	8.94051	7.10784	2.13742e-48
AT1G70310	SPDSYN2	2285.67	791.24	1.53075	2.46889e-48
AT1G22700	PYG7	1347.63	408.534	1.72184	2.48316e-48
AT5G60840	-	642.241	147.079	2.12951	2.52664e-48
AT1G72040	-	1253.18	417.546	1.58507	2.71624e-48
AT1G49630	PREP2	690.669	168.675	2.03098	2.95645e-48
AT1G31710	-	966.337	2711.57	-1.488	3.11417e-48
AT1G25275	-	2547.16	995.987	1.35464	3.39988e-48
AT1G79530	GAPCP1	791.772	2172.07	-1.45548	3.59768e-48
AT5G42310	CRP1	807.042	218.893	1.8824	3.64519e-48
AT3G57520	RFS2	6167.97	1783.71	1.78992	3.76992e-48
AT1G15500	AATP2	7626.32	3574.75	1.09293	4.48774e-48
AT5G47980	BAHD1	28.7509	310.596	-3.434	4.72671e-48
AT4G15330	CYP705A1	246.599	950.255	-1.94441	5.50685e-48
AT3G20230	-	851.303	235.601	1.85274	6.48695e-48
AT1G50560	CYP705A25	228.255	911.116	-1.99444	7.42069e-48
AT4G36380	CYP90C1	1162.89	2710.5	-1.22046	7.75101e-48
AT2G36250	FTSZ2-1	1347.56	456.487	1.5609	7.77183e-48
AT1G63970	ISPF	699.808	171.623	2.02926	8.12776e-48
AT2G36400	GRF3	950.838	286.105	1.73161	8.57835e-48
AT3G59040	-	830.501	207.835	2.00092	9.93689e-48
AT3G08920	STR10	521.876	91.8323	2.50143	1.13837e-47
AT3G53900	UPP	373.263	60.5354	2.62363	1.20685e-47
AT3G13460	ECT2	21397.1	9534.54	1.16614	1.25709e-47
AT1G32500	ABCI7	1183.66	429.068	1.46363	1.33078e-47
AT2G38800	-	3971.77	9099.81	-1.19608	1.35886e-47
AT1G09970	LRR XI-23	3914.28	8061.55	-1.04224	1.39279e-47
AT1G18880	NPF2.9	394.254	1146.77	-1.5408	1.43242e-47
AT5G04770	CAT6	596.288	1993.07	-1.74164	1.43741e-47
AT2G24060	IF3-2	968.855	229.034	2.08048	1.53159e-47
AT1G70200	-	975.201	255.666	1.93092	1.67542e-47
AT1G16320	-	856.533	211.417	2.01854	1.83356e-47
AT1G73110	-	906.939	189.184	2.25794	1.85531e-47
AT5G40780	LHT1	739.918	2299.66	-1.63481	2.055e-47
AT1G55370	NDF5	329.278	34.6657	3.24657	2.36972e-47
AT1G56050	-	469.548	77.2516	2.60128	2.88241e-47
AT5G24690	-	4460.43	1934.48	1.20486	2.90483e-47
AT1G49130	-	274.345	1225.89	-2.1578	2.91656e-47
AT1G34040	TAR3	107.462	620.177	-2.52326	3.29374e-47
AT5G39530	-	1621.34	382.843	2.0821	3.45344e-47
AT3G44630	-	772.245	145.479	2.40529	3.49186e-47
AT5G02940	-	631.253	161.501	1.96475	4.01954e-47
AT5G13510	RPL10	734.28	158.446	2.21272	4.32259e-47
AT5G16540	ZFN3	795.719	144.22	2.46264	4.57715e-47
AT1G64860	SIGA	1422.72	373.407	1.92963	4.98601e-47
AT2G22680	WAVH1	459.71	1462.24	-1.67032	5.71061e-47
AT4G16442	-	168.607	659.669	-1.96768	5.96934e-47
AT4G23030	DTX49	204.166	710.022	-1.79907	6.01474e-47
AT3G01490	-	1225.29	450.746	1.4426	6.02137e-47
AT4G34290	-	515.535	77.8472	2.71901	6.62748e-47
AT5G53500	-	1217.28	410.127	1.57	6.85741e-47
AT3G07010	-	933.86	2385.3	-1.35204	7.75565e-47
AT4G28190	ULT1	656.596	135.083	2.2824	8.25179e-47
AT2G32640	-	379.468	46.9785	3.01637	8.5781e-47
AT4G28030	-	1296.39	363.645	1.83305	9.34478e-47
AT1G50010	TUBA4	4501.73	9339.75	-1.05289	9.55765e-47
AT1G73885	-	5467.32	2005.11	1.44712	9.92088e-47
AT2G31070	TCP10	423.593	58.9687	2.83648	9.92088e-47
AT3G10405	-	828.384	219.211	1.91728	9.99528e-47
AT5G08740	NDC1	862.486	241.562	1.83666	1.00856e-46
AT3G15570	-	314.502	37.5304	3.0766	1.01259e-46
AT5G13630	CHLH	25769.9	1866.6	3.78712	1.15702e-46
AT2G22990	SNG1	9103.16	3333.91	1.44922	1.31157e-46
AT1G44920	-	929.712	273.092	1.76628	1.5742e-46
AT1G69160	-	1195.84	305.224	1.96877	1.57602e-46
AT3G16660	-	403.08	19.2317	4.39841	1.62167e-46
AT1G64770	NDF2	1164.35	279.261	2.05783	1.64559e-46
AT5G13140	-	1536.44	525.341	1.54751	1.66542e-46
AT1G01790	KEA1	2412.7	663.22	1.86225	1.89293e-46
AT1G22530	PATL2	7582.68	17109.8	-1.17416	1.89819e-46
AT1G32450	NPF7.3	5716.42	16119.2	-1.49562	2.10868e-46
AT2G33450	RPL28	1244.16	288.72	2.10531	2.1104e-46
AT5G50250	CP31B	807.127	218.075	1.88642	2.34193e-46
AT1G78580	TPS1	645.309	158.445	2.0223	2.37525e-46
AT3G10985	SAG20	3598.01	7935.25	-1.14084	2.84045e-46
AT1G30270	CIPK23	2039.92	4615.31	-1.1779	2.94822e-46
AT5G36120	CCB3	238.567	16.6514	3.84471	3.63608e-46
AT5G42690	-	153.795	617.284	-2.00266	4.30565e-46
AT3G22600	-	1216.92	2874.07	-1.23953	4.34351e-46
AT1G34430	EMB3003	2772.19	1010.56	1.45537	4.35306e-46
AT1G51680	4CL1	1505.04	3510.95	-1.22256	4.72079e-46
AT1G70090	GATL9	1366.7	468.815	1.54388	4.78e-46
AT1G73480	-	929.748	288.841	1.68632	4.87649e-46
AT3G47290	ATPLC8	650.924	153.789	2.07943	5.02765e-46
AT3G49670	BAM2	1252.51	479.342	1.38556	5.35766e-46
AT1G05200	GLR3.4	932.114	314.045	1.57045	5.60399e-46
AT3G27884	-	91.3594	452.543	-2.30551	5.81898e-46
AT2G05990	MOD1	3084.13	1411.23	1.12767	6.33507e-46
AT4G04840	MSRB6	1110.69	13.3014	6.38525	6.48692e-46
AT2G15090	KCS8	2976.85	809.275	1.87899	6.78605e-46
AT1G51170	UNC	230.247	784.382	-1.76955	7.0575e-46
AT5G43760	KCS20	2209.03	6314.03	-1.51498	8.87079e-46
AT3G02620	-	386.731	1473.86	-1.92954	9.12922e-46
AT3G02150	TCP13	250.719	14.6095	4.11047	9.83923e-46
AT4G03210	XTH9	793.872	193.771	2.03512	1.11691e-45
AT4G17245	-	1373.96	297.654	2.20534	1.1251e-45
AT1G48300	-	3084.69	6518.29	-1.07936	1.41491e-45
AT5G50950	FUM2	309.278	32.5367	3.24757	1.43671e-45
AT1G63840	-	290.082	901.68	-1.63585	1.44757e-45
AT3G43540	-	819.577	197.48	2.05309	1.51754e-45
AT3G17930	-	636.804	132.965	2.2555	1.5263e-45
AT1G67110	CYP735A2	141.691	602.317	-2.08458	1.60618e-45
AT1G55260	-	610.467	1704.69	-1.48068	1.60777e-45
AT1G67840	CSK	839.474	260.585	1.68824	1.73296e-45
AT3G63210	MARD1	954.944	2238.35	-1.2284	1.73296e-45
AT2G46990	IAA20	17.7546	261.554	-3.87654	1.89865e-45
AT1G03220	-	4758.18	12294	-1.36932	1.93568e-45
AT5G41050	-	289.515	25.8337	3.48286	1.98407e-45
AT3G25660	GATA	1651.53	529.744	1.63937	2.14281e-45
AT1G77530	-	12.1316	272.214	-4.46578	2.18892e-45
AT4G14870	SECE1	502.139	116.789	2.10442	2.26215e-45
AT1G03870	FLA9	6916.81	19701.1	-1.51026	2.34396e-45
AT2G18290	APC10	649.214	141.067	2.2024	2.72465e-45
AT3G54830	-	395.274	1269.97	-1.68305	2.82252e-45
AT5G21920	YLMG2	870.734	241.959	1.84609	3.01e-45
AT3G01220	ATHB-20	163.395	656.258	-2.00294	3.19569e-45
AT4G09800	RPS18C	3594.48	1657.94	1.11662	3.20361e-45
AT5G02230	-	460.392	1335.82	-1.53606	3.22572e-45
AT2G21620	RD2	1212.82	3344.36	-1.46286	3.24139e-45
AT3G27180	-	511.239	110.733	2.20734	3.34922e-45
AT5G52960	-	758.48	213.158	1.82937	3.92221e-45
AT4G39950	CYP79B2	260.907	1009.96	-1.95134	4.06602e-45
AT5G45060	RPS4B	788.879	223.295	1.82049	4.54836e-45
AT2G24280	-	3510.24	992.118	1.82228	4.93787e-45
AT2G14080	-	786.094	163.849	2.25861	5.14559e-45
AT5G40160	EMB506	535.337	89.7215	2.571	5.51158e-45
AT3G08040	DTX43	181.604	793.173	-2.12577	5.87851e-45
AT3G20370	-	1003.3	2561.46	-1.35148	5.90339e-45
AT4G12060	CLPT2	853.419	254.801	1.74285	6.46517e-45
AT4G39330	CAD9	1194.07	2825.29	-1.24254	7.00515e-45
AT5G35370	-	519.063	1496.46	-1.52753	7.62825e-45
AT1G60060	-	118.165	544.745	-2.20488	9.31498e-45
AT3G49350	-	472.199	1246.02	-1.3992	9.77846e-45
AT1G22410	-	1654.4	3703.32	-1.16253	1.08555e-44
AT3G52340	SPP2	1251.13	455.649	1.45672	1.30058e-44
AT1G14270	-	806.543	211.273	1.93187	1.30417e-44
AT5G02890	-	71.6212	414.59	-2.53321	1.42059e-44
AT3G23730	XTH16	1769.16	462.925	1.93287	1.51912e-44
AT1G15820	LHCB6	21097.7	1685.43	3.64589	1.79193e-44
AT3G02480	-	107.262	543.991	-2.34245	2.00707e-44
AT2G17230	EXL5	1521.32	564.511	1.43034	2.02345e-44
AT3G49470	NACA2	1042.73	320.459	1.70071	2.08098e-44
AT3G62870	RPL7AB	5380.53	2524.39	1.09168	2.63737e-44
AT5G57930	APO2	1679.42	568.907	1.5613	2.657e-44
AT4G39040	-	837.816	191.127	2.12891	2.76557e-44
AT1G80480	PTAC17	1237.79	440.572	1.49107	2.85689e-44
AT3G05990	-	698.953	1706.66	-1.28817	2.91471e-44
AT5G42480	ARC6	888.566	264.056	1.74861	3.64592e-44
AT5G24314	PTAC7	820.955	179.572	2.19538	3.82627e-44
AT3G16340	ABCG29	859.731	2297.99	-1.41871	3.91926e-44
AT5G44650	Y3IP1	1232.8	446.782	1.46427	3.93703e-44
AT4G20010	OSB2	721.489	224.94	1.68143	3.94228e-44
AT1G17650	GLYR2	474.781	100.493	2.23897	4.60392e-44
AT1G51310	-	534.901	129.53	2.04701	4.85024e-44
AT3G24715	-	339.023	1064.74	-1.65277	5.302e-44
AT4G17280	-	95.7768	577.286	-2.58934	5.34201e-44
AT3G50270	-	221.092	11.7643	4.23278	5.55476e-44
AT3G55940	PLC7	13.7215	270.469	-4.3221	5.7048e-44
AT1G48650	-	1754.89	725.017	1.27508	5.964e-44
AT3G52370	FLA15	175.87	786.418	-2.15993	6.88336e-44
AT2G21860	-	584.099	148.312	1.97809	7.33609e-44
AT3G14110	FLU	2369.68	795.478	1.57511	7.55419e-44
AT5G63590	FLS3	228.96	833.242	-1.86609	8.01507e-44
AT1G30210	TCP24	641.54	172.808	1.89184	8.06183e-44
AT4G26320	AGP13	118.885	549.555	-2.20631	8.5148e-44
AT3G21670	NPF6.4	700.734	138.618	2.33433	8.5431e-44
AT5G19500	-	263.888	6.29903	5.38129	9.46038e-44
AT1G20810	FKBP18	693.036	212.49	1.70506	9.81913e-44
AT2G37040	PAL1	2993.95	6507.64	-1.12035	9.92284e-44
AT4G32770	VTE1	462.468	68.6681	2.75236	1.01085e-43
AT5G59010	BSK5	557.917	1513.64	-1.43885	1.0886e-43
AT2G20020	CAF1	799.594	205.225	1.96345	1.16546e-43
AT5G66055	AKRP	2352.53	989.895	1.24901	1.2746e-43
AT1G73655	FKBP17-3	1173.08	380.171	1.6264	1.28236e-43
AT1G77210	STP14	1250.72	338.965	1.88376	1.31763e-43
AT5G57345	-	705.906	98.8205	2.83415	1.39539e-43
AT1G77760	NIA1	13696.8	4495.56	1.60726	1.41358e-43
AT1G69526	-	180.304	708.644	-1.97634	1.41638e-43
AT5G48412	-	1708.08	3544.21	-1.05295	1.42449e-43
AT2G21385	-	882.996	226.524	1.96104	1.5637e-43
AT5G23820	ML3	1110.63	3062.1	-1.46271	1.99748e-43
AT3G16290	FTSHI2	1148.84	382.664	1.58457	2.02337e-43
AT2G43710	FAB2	3061.92	1167.8	1.39037	2.24748e-43
AT2G35390	PRS1	708.106	164.898	2.10241	2.24895e-43
AT3G04260	PTAC3	1255.64	436.163	1.52528	2.2875e-43
AT1G19715	JAL3	1219.66	354.767	1.77956	2.33343e-43
AT2G27510	FD3	893.612	2220.83	-1.31285	2.45453e-43
AT5G27360	SFP2	559.459	107.436	2.38309	2.64586e-43
AT5G21222	ATC401	1136.57	342.4	1.73158	2.86654e-43
AT4G19670	-	719.429	1684.41	-1.22714	2.92746e-43
AT5G25770	-	691.312	1728.67	-1.32199	3.29589e-43
AT5G52520	OVA6	842.526	250.445	1.74908	3.36503e-43
AT1G11820	-	2215.19	795.905	1.47667	3.68679e-43
AT1G15510	PCMP-H73	334.613	43.7005	2.93166	3.87265e-43
AT5G19855	RBCX2	1026.43	269.985	1.9257	3.88747e-43
AT2G20080	SPEAR1	98.589	469.495	-2.25113	4.16201e-43
AT3G07430	YLMG1-1	1477.42	549.399	1.42694	4.36225e-43
AT2G41220	GLU2	2118.28	5389.8	-1.3474	4.43955e-43
AT5G39970	-	114.82	493.635	-2.10277	4.77675e-43
AT4G19120	ERD3	619.459	1690.14	-1.44727	5.00899e-43
AT5G66530	-	1070.8	323.717	1.7268	5.70634e-43
AT4G10300	-	569.828	124.184	2.19476	6.11337e-43
AT1G20620	CAT3	55759.3	121594	-1.12478	6.33522e-43
AT5G06340	NUDT27	1367.86	556.749	1.29693	6.71528e-43
AT5G66470	-	890.27	290.949	1.61427	7.37275e-43
AT1G51760	ILL4	664.475	1621.2	-1.28684	8.09194e-43
AT5G02830	-	721.587	149.561	2.27045	8.10659e-43
AT1G63220	-	319.214	911.413	-1.51387	8.74252e-43
AT1G53670	MSRB1	1359.79	431.31	1.65674	9.26334e-43
AT5G12200	PYD2	1190.38	2802.34	-1.23533	9.90454e-43
AT3G11945	PDS2	774.084	221.196	1.80682	1.03881e-42
AT1G78570	RHM1	1102.86	2573.74	-1.22236	1.06714e-42
AT3G27690	LHCB2.4	6158.29	336.394	4.19419	1.4155e-42
AT5G01240	LAX1	2589.63	1025.1	1.33666	1.49482e-42
AT1G21050	-	1488.88	541.385	1.45981	1.65183e-42
AT2G29090	CYP707A2	259.616	8.45317	4.94126	1.86038e-42
AT3G43270	PME32	246.561	792.319	-1.6842	1.87121e-42
AT5G20490	XI-K	2344.02	5218.82	-1.15474	1.87304e-42
AT5G60760	-	60.1506	372.862	-2.6341	2.05165e-42
AT1G09560	GLP4	2936.12	7797.89	-1.4092	2.11759e-42
AT1G64430	-	1902.54	691.95	1.45951	2.20986e-42
AT5G22090	-	1859.19	696.518	1.41612	2.23135e-42
AT2G17240	-	802.821	248.251	1.69347	2.23957e-42
AT5G19740	LAMP1	618.14	1602.19	-1.37383	2.31165e-42
AT2G14210	ANR1	341.775	1249.99	-1.87065	2.38763e-42
AT1G50020	-	838.542	182.766	2.19599	2.52328e-42
AT3G55400	OVA1	907.287	289.434	1.6479	2.70099e-42
AT5G24850	CRYD	369.756	42.9593	3.10195	2.86978e-42
AT5G16240	S-ACP-DES1	427.533	72.3578	2.55502	3.00052e-42
AT1G42470	-	1409.64	3250.28	-1.20551	3.19841e-42
AT5G10470	KCA1	1609.78	529.391	1.60329	3.31523e-42
AT3G51420	SSL4	1044.88	300.772	1.79683	3.70858e-42
AT3G16370	APG	6319.63	13184.5	-1.0609	3.84617e-42
AT5G24780	VSP1	48.6725	392.371	-3.00447	4.06682e-42
AT4G33470	HDA14	496.744	119.162	2.06287	4.07667e-42
AT4G03400	DFL2	643.692	191.166	1.75199	4.26366e-42
AT2G21170	TIM	5901.55	2665.36	1.14664	4.56041e-42
AT1G03310	ISA2	497.979	123.94	2.00826	4.88538e-42
AT3G61990	OMTF3	350.029	1025.62	-1.5521	5.41241e-42
AT3G21055	PSBTN	6144.45	536.033	3.51869	6.86307e-42
AT5G02170	AVT1E	119.318	519.11	-2.12227	7.21157e-42
AT1G33790	JAL4	1902.9	596.185	1.67427	7.57646e-42
AT5G44870	LAZ5	479.756	100.684	2.24841	7.77603e-42
AT5G40500	-	236.996	10.1874	4.53256	8.40672e-42
AT5G13410	FKBP19	537.521	130.607	2.04104	8.76944e-42
AT1G54030	MVP1	886.694	2086.91	-1.23432	8.76944e-42
AT2G32860	BGLU33	267.827	36.7252	2.86516	9.25164e-42
AT3G21200	GLUTRBP	1097.23	346.789	1.65978	9.91048e-42
AT2G47400	CP12-1	14094.8	5110.88	1.46346	1.21365e-41
AT4G36360	BGAL3	1067.45	2954.16	-1.46921	1.3054e-41
AT3G17470	ATCRSH	529.613	121.221	2.13105	1.36214e-41
AT1G72470	ATEXO70D1	220.112	731.083	-1.73043	1.65385e-41
AT4G23260	CRK18	310.882	40.4393	2.93652	1.78215e-41
AT1G32070	NSI	878.054	297.928	1.55932	1.87862e-41
AT5G17710	EMB1241	1527.5	574.291	1.41175	1.90173e-41
AT2G46450	CNGC12	458.144	93.1265	2.29758	2.32462e-41
AT1G60600	ABC4	553.292	116.513	2.24615	2.42848e-41
AT3G21870	CYCU1-1	658.359	92.8545	2.82876	2.68022e-41
AT2G45510	CYP704A2	623.795	1536.86	-1.29999	2.7434e-41
AT5G39830	DEGP8	690.663	194.358	1.82638	3.76421e-41
AT2G24150	HHP3	644.503	1651.01	-1.35715	4.09388e-41
AT2G44798	-	56.8059	355.871	-2.64857	4.49539e-41
AT5G28060	RPS24B	4142.61	1958.6	1.08046	4.76996e-41
AT5G24290	MEB2	249.126	803.141	-1.68804	4.81118e-41
AT3G13790	CWINV1	1499.11	3742.75	-1.31938	5.36296e-41
AT2G26340	-	1060.06	324.009	1.70951	6.06006e-41
AT5G43780	APS4	3486.51	8422.07	-1.27252	6.64742e-41
AT4G05120	ENT3	128.728	526.565	-2.03126	6.78919e-41
AT1G22550	NPF5.16	472.236	1252.06	-1.40766	6.92826e-41
AT1G04220	KCS2	68.0407	410.279	-2.58771	7.21836e-41
AT5G28020	CYSD2	578.689	1693.52	-1.54845	7.48317e-41
AT2G03200	-	71.2988	396.997	-2.47236	7.93204e-41
AT4G34240	ALDH3I1	973.635	298.253	1.7046	9.09254e-41
AT3G50240	KIN4B	935.437	271.919	1.78038	1.00799e-40
AT2G22920	SCPL12	137.278	607.385	-2.14897	1.02678e-40
AT1G03475	CPX1	2256.02	1014.94	1.15195	1.07901e-40
AT4G27600	NARA5	2074.73	816.313	1.34536	1.14118e-40
AT4G28080	TSS	8146.53	2824.78	1.52783	1.24922e-40
AT3G55950	CCR3	97.743	526.746	-2.42509	1.24986e-40
AT2G18710	SCY1	2644.47	1148.84	1.20265	1.39041e-40
AT3G28040	-	2219.92	865.517	1.35834	1.41892e-40
AT5G42070	-	405.627	41.4195	3.28364	1.59459e-40
AT2G28000	CPN60A1	6286.89	2457.68	1.35493	1.62811e-40
AT1G65920	-	185.825	668.043	-1.84535	1.72149e-40
AT2G15050	LTP7	1172.26	444.816	1.39828	1.75446e-40
AT3G23800	SBP3	327.053	1011.83	-1.62978	1.78913e-40
AT4G18390	TCP2	503.538	124.451	2.01699	1.90861e-40
AT4G34350	ISPH	9841.98	3541.32	1.47463	2.11835e-40
AT3G23510	-	515.584	1646.92	-1.67527	2.27122e-40
AT1G75500	WAT1	3889.57	7995.27	-1.03932	2.289e-40
AT4G39940	APK2	126.516	509.353	-2.00915	2.34358e-40
AT5G07240	IQD24	384.538	51.9017	2.88578	2.6302e-40
AT3G53470	-	487.231	96.6508	2.32891	2.72583e-40
AT3G18110	EMB1270	569.214	140.475	2.01679	2.94575e-40
AT4G33760	-	928.156	328.02	1.49997	3.36753e-40
AT1G60989	SCRL7	256.415	779.506	-1.60333	3.46458e-40
AT1G74100	SOT16	524.744	1481.82	-1.49638	3.60135e-40
AT4G11175	-	462.828	99.0273	2.22653	3.64029e-40
AT1G62790	-	633.018	1919.49	-1.60005	3.76349e-40
AT1G12410	CLPR2	3017.99	1244.57	1.2779	3.78239e-40
AT2G42570	TBL39	201.793	671.837	-1.73369	3.85549e-40
AT2G45290	TKL-2	428.999	1186.65	-1.46695	4.31103e-40
AT3G23070	CFM3A	922.892	338.385	1.44673	4.75704e-40
AT4G23870	-	826.487	2446.81	-1.56591	4.88231e-40
AT4G34090	-	563.164	109.279	2.36514	5.07259e-40
AT2G03640	-	2493.37	854.463	1.54447	5.22609e-40
AT2G37710	LECRK41	633.77	1525.05	-1.26624	5.30177e-40
AT5G64580	FTSHI4	1041.04	258.631	2.00826	5.4787e-40
AT5G17230	PSY	1951.11	522.7	1.89932	5.55085e-40
AT4G34620	RPS16-1	11499.6	3683.38	1.64242	5.79313e-40
AT2G40110	-	605.732	1596.9	-1.39752	5.99933e-40
AT1G63980	-	2895.2	1214.98	1.25321	6.21499e-40
AT4G18240	SS4	1558.62	507.36	1.61796	6.32442e-40
AT1G66350	RGL1	147.743	610.986	-2.04909	6.53981e-40
AT2G32500	-	303.59	37.1024	3.03228	6.6075e-40
AT1G77090	PPD4	540.545	73.7089	2.8764	7.23625e-40
AT3G03270	-	757.539	1929.02	-1.34909	7.32463e-40
AT5G28750	TATA	1014.36	224.735	2.17189	7.39133e-40
AT3G10260	-	747.884	1822.5	-1.28504	7.40878e-40
AT5G04230	PAL3	293.285	41.9772	2.79977	7.95074e-40
AT1G13820	-	782.815	169.563	2.20749	8.54524e-40
AT1G70300	POT6	948.281	2190.36	-1.20739	8.58779e-40
AT4G34740	ASE2	687.677	223.699	1.62125	8.5892e-40
AT5G06870	PGIP2	305.967	31.5665	3.26115	8.91116e-40
AT3G61160	-	718.605	1684.62	-1.22894	9.15414e-40
AT1G05320	-	433.215	1230.2	-1.50448	1.01462e-39
AT4G22490	-	76.4926	400.67	-2.39049	1.06342e-39
AT3G63520	CCD1	6358.53	2745.27	1.21167	1.23941e-39
AT3G57630	-	258.478	833.038	-1.68787	1.2495e-39
AT4G15093	LIGB	321.415	966.87	-1.58792	1.38817e-39
AT5G57740	XBAT32	329.642	917.681	-1.47641	1.42033e-39
AT3G28460	-	419.017	69.9443	2.57791	1.42849e-39
AT1G78660	GGH1	1616.54	3384.87	-1.06614	1.47917e-39
AT4G24972	TPD1	248.223	11.6188	4.38147	1.54407e-39
AT4G23630	RTNLB1	2189.06	4528.15	-1.04887	1.55874e-39
AT3G27890	NQR	636.643	1510.48	-1.24679	1.63971e-39
AT4G02390	PARP2	329.006	50.3248	2.70414	1.75686e-39
AT3G53670	-	642.888	1493.76	-1.21611	1.98597e-39
AT2G34620	-	260.067	15.0439	4.10803	1.99538e-39
AT1G74050	RPL6C	4068.53	1954.5	1.05761	2.03522e-39
AT1G12230	-	3497.15	1523.44	1.19867	2.28431e-39
AT5G38290	-	389.709	68.2091	2.50731	2.33301e-39
AT2G41310	ARR8	748.529	1671.75	-1.15915	2.71975e-39
AT3G54920	PMR6	2374.26	927.45	1.35566	2.84227e-39
AT5G15150	HAT7	223.986	727.324	-1.69819	2.89293e-39
AT3G22240	-	336.025	950.925	-1.50163	3.0786e-39
AT4G26150	GATA22	429.441	2.2115	7.66385	3.18355e-39
AT2G46250	-	494.425	80.4129	2.61871	3.32849e-39
AT3G26900	SKL1	1545.28	591.611	1.38546	3.38379e-39
AT2G23600	ACL	1056.91	313.798	1.75141	3.77142e-39
AT5G27890	-	249.065	918.489	-1.88479	3.81788e-39
AT1G04680	-	1114.38	2625.65	-1.2369	3.86496e-39
AT1G10550	XTH33	225.987	889.291	-1.97951	3.87495e-39
AT2G45180	-	33750	12264.2	1.46041	3.90165e-39
AT2G41475	ATS3A	504.441	1284.13	-1.34829	3.93317e-39
AT1G61380	SD129	545.691	153.574	1.82715	4.13534e-39
AT3G29290	EMB2076	564.512	168.723	1.74258	4.37286e-39
AT3G61780	emb1703	598.394	159.799	1.9067	4.58735e-39
AT5G51780	-	383.288	1360.04	-1.82665	4.65427e-39
AT1G53830	PME2	374.845	1042.21	-1.47414	4.70025e-39
AT1G30080	-	35.3706	282.037	-2.98831	4.91356e-39
AT1G73300	SCPL2	518.212	1419.99	-1.45565	5.9777e-39
AT1G72640	-	716.251	165.359	2.11182	5.99506e-39
AT2G28800	ALB3	9932.83	4629.41	1.10139	8.25833e-39
AT1G68050	ADO3	604.698	86.449	2.80952	8.67125e-39
AT1G25260	-	1399.63	585.616	1.2573	8.80905e-39
AT2G25605	-	394.366	66.8602	2.55576	8.82817e-39
novel.155	-	83.2676	420.747	-2.33332	9.40772e-39
AT4G01883	-	266.338	30.1916	3.1335	9.76145e-39
AT4G33680	DAP	1381.74	540.352	1.35377	1.03807e-38
AT3G16520	UGT88A1	1578.4	466.192	1.75908	1.08356e-38
AT3G52060	-	4926.27	10214.6	-1.05227	1.14522e-38
AT1G78860	-	18.1355	236.75	-3.70193	1.17089e-38
AT2G26080	GLDP2	12586.3	3525.79	1.83572	1.31852e-38
AT1G21500	-	1211.39	48.8692	4.62826	1.32236e-38
AT4G30060	-	177.751	617.191	-1.79558	1.36382e-38
AT5G02760	-	1292.57	456.418	1.50116	1.39474e-38
AT1G63750	-	427.58	70.2418	2.60535	1.55169e-38
AT5G42390	SPP	4808.45	2154.91	1.15764	1.61413e-38
AT2G40340	DREB2C	203.021	7.78881	4.69807	1.68766e-38
AT2G37450	-	636.302	182.936	1.79802	1.74463e-38
AT5G66080	-	230.086	829.17	-1.84821	1.75473e-38
AT5G39320	UGD4	514.37	1261.07	-1.29355	2.27721e-38
AT3G01370	CFM2	1861.08	720.189	1.36865	2.27721e-38
AT3G32930	-	978.558	383.792	1.35043	2.33474e-38
AT3G18200	-	263.067	773.36	-1.55724	2.53325e-38
AT4G15760	MO1	4019.37	1510.88	1.41135	2.5607e-38
AT5G37260	RVE2	1178.61	3258.2	-1.46783	2.65627e-38
AT5G03940	FFC	2536.65	995.077	1.34989	2.88728e-38
AT3G59760	OASC	491.043	1280.94	-1.38239	2.97043e-38
AT3G19720	ARC5	1053.52	341.666	1.62316	3.66874e-38
AT1G69450	-	924.11	2184.91	-1.24082	3.77818e-38
AT1G01060	LHY	3842.59	935.18	2.03848	3.82252e-38
AT2G03310	-	211.06	5.24843	5.35776	4.43357e-38
AT5G43060	RD21B	2895.25	6221.89	-1.10399	4.80803e-38
AT3G48560	ALS	12480.8	4558.27	1.45312	4.81597e-38
AT3G11550	CASP2	469.17	1494.27	-1.6702	5.05514e-38
AT2G32430	B3GALT3	104.568	441.406	-2.07884	5.26469e-38
AT2G40880	CYS3	1776.51	646.132	1.45897	5.7809e-38
AT4G19985	-	345.251	65.2491	2.40132	6.42053e-38
AT4G35770	STR15	19597.1	5002.12	1.97002	6.56855e-38
AT4G36648	-	1558.72	4464.65	-1.51847	7.65396e-38
AT2G25480	-	446.544	114.435	1.9665	8.24597e-38
AT2G22660	GRDP1	3001.08	6776.03	-1.17485	8.48486e-38
AT4G16670	-	123.522	576.064	-2.22257	8.79549e-38
AT1G28600	-	601.306	117.692	2.35523	8.88109e-38
AT3G54660	EMB2360	4585.82	1844.13	1.31397	9.28865e-38
AT1G27020	-	809.439	1949.98	-1.2681	9.36799e-38
AT2G44300	-	105.444	455.02	-2.1093	1.01027e-37
AT1G50900	LTD	767.891	117.506	2.70466	1.01073e-37
AT1G06620	-	266.825	874.555	-1.7115	1.11085e-37
AT3G61430	PIP1-1	16121.8	35355	-1.13296	1.15357e-37
AT1G09795	HISN1B	678.98	204.11	1.73315	1.21562e-37
AT1G08430	ALMT1	62.4871	430.692	-2.78122	1.28721e-37
AT2G46720	HIC	220.455	20.1137	3.46377	1.29821e-37
AT4G01690	PPOX1	2699.32	1073.77	1.32939	1.46395e-37
AT3G08510	PLC2	6889.06	3094.13	1.15466	1.66192e-37
AT3G23530	-	1281.13	434.474	1.55871	1.69694e-37
AT5G20710	BGAL7	470.436	1617.88	-1.78173	1.76408e-37
AT3G62910	APG3	663.924	184.576	1.84564	1.94561e-37
AT1G22500	ATL15	395.741	1165.68	-1.56017	1.96697e-37
AT2G45430	AHL22	432.685	1107.62	-1.35707	2.02243e-37
AT1G50320	ATHX	1588.45	515.598	1.62177	2.41252e-37
AT5G62680	NPF2.11	1287.18	3086.77	-1.26123	2.56071e-37
AT1G76110	HMGB9	302.584	20.649	3.87699	2.75115e-37
AT2G26355	-	991.489	2160.18	-1.1239	2.82589e-37
AT1G47610	-	12.6753	211.363	-4.05437	2.8412e-37
AT3G50330	HEC2	3.61108	295.301	-6.34312	2.98734e-37
AT1G52670	-	784.935	269.947	1.53854	3.03338e-37
AT5G27390	-	461.967	109.079	2.0783	3.26395e-37
AT5G06220	-	1645.88	672.851	1.28969	3.56858e-37
AT1G78915	-	437.096	109.187	2.00069	3.70743e-37
AT2G20630	PPC3-1.2	1034.44	2204.42	-1.09141	3.88122e-37
AT5G44130	FLA13	1329	3617.42	-1.4454	3.9614e-37
AT1G45015	-	184.073	794.24	-2.10871	4.55214e-37
AT1G02150	-	2656.21	1129.43	1.23352	4.86417e-37
AT3G25730	ARF14	111.047	431.558	-1.95841	5.04684e-37
AT1G01010	NAC001	246.717	721.415	-1.5479	5.46673e-37
AT2G36320	SAP4	5583.85	12525.4	-1.16558	5.94883e-37
AT4G30400	ATL13	197.713	646.238	-1.71071	6.48495e-37
AT1G43560	Aty2	567.384	116.451	2.28518	7.10661e-37
AT1G73640	RABA6A	76.912	371.965	-2.27485	8.25308e-37
AT1G03790	SOM	193.55	625.76	-1.69359	8.81456e-37
AT1G29900	CARB	3618.5	1686.77	1.1009	8.94377e-37
AT1G22690	GASA9	661.033	11.4418	5.83564	9.43946e-37
AT4G29140	DTX51	452.182	1269.4	-1.48999	1.00342e-36
AT5G66950	-	565.058	1450.21	-1.35917	1.01019e-36
AT1G06650	-	615.214	175.114	1.8116	1.0391e-36
AT3G13720	PRA1F3	1083.61	2499.47	-1.20603	1.08037e-36
AT1G08640	CJD1	1118.04	368.018	1.60097	1.18736e-36
AT1G22570	NPF5.15	624.855	149.853	2.05965	1.24057e-36
AT1G22430	-	1408.68	523.415	1.42737	1.37986e-36
AT3G06345	-	2329.73	784.55	1.56981	1.39753e-36
AT4G04770	ABCI8	2783.2	1343.97	1.05017	1.40154e-36
AT3G02080	RPS19A	3990.97	1796.09	1.15185	1.45564e-36
AT4G25730	-	1441.05	641.68	1.16736	1.51963e-36
AT3G13062	-	1752.77	588.617	1.57417	1.57432e-36
AT1G02340	HFR1	4282.37	1590.19	1.42938	1.80754e-36
AT5G23750	-	535.954	1402.22	-1.38844	1.96271e-36
AT5G55580	MTERF9	540.653	150.911	1.84134	2.01035e-36
AT1G75010	ARC3	480.833	120.411	1.99583	2.24125e-36
AT2G29120	GLR2.7	181.044	9.33136	4.27597	2.65663e-36
AT2G42750	-	1693.44	536.075	1.65935	2.66544e-36
AT1G69550	-	501.306	128.967	1.95589	2.68862e-36
AT4G35440	CLC-E	641.162	191.249	1.74422	3.052e-36
AT2G47860	-	208.584	682.175	-1.71157	3.11928e-36
AT5G33290	XGD1	212.972	698.483	-1.71128	3.52054e-36
AT5G57850	DAAT	973.518	390.807	1.31635	3.56714e-36
AT2G28450	-	1432.57	597.91	1.26163	3.57022e-36
AT3G53720	CHX20	391.953	71.0046	2.4653	3.83546e-36
AT5G53860	emb2737	1971.02	762.992	1.3694	3.94517e-36
AT2G42170	-	2058.5	656.198	1.64924	4.65224e-36
AT3G57180	BPG2	360.668	57.4837	2.64517	5.98087e-36
AT1G80920	ATJ8	8144.74	3338.03	1.28694	6.07783e-36
AT1G03630	PORC	613.729	135.136	2.18146	6.08438e-36
AT2G36145	-	332.798	49.5752	2.74359	6.31275e-36
AT3G47800	-	1469.76	574.49	1.35644	6.43862e-36
AT1G52760	CSE	1087.15	2595.63	-1.25596	6.44171e-36
AT4G38620	MYB4	195.762	696.153	-1.82866	6.48492e-36
AT1G32540	LOL1	623.066	169.376	1.8772	6.55094e-36
AT1G69870	NPF2.13	452.841	93.3943	2.2765	7.03952e-36
AT5G18660	DVR	559.576	83.781	2.73221	7.25408e-36
AT4G12830	-	210.281	7.39319	4.80774	7.5186e-36
AT5G49800	-	68.166	333.152	-2.29004	7.80737e-36
AT3G25480	STR4A	510.596	142.724	1.83916	8.7575e-36
AT2G26580	YAB5	226.354	26.144	3.12136	9.21564e-36
AT4G26555	FKBP16-1	761.498	231.162	1.72243	9.31879e-36
AT3G27960	KLCR2	1102.76	2329.05	-1.07917	1.04576e-35
AT2G32530	CSLB3	283.52	19.2022	3.90348	1.09929e-35
AT4G10060	-	1247.62	489.333	1.34932	1.14509e-35
AT1G68990	MGP3	800.398	304.232	1.39511	1.19247e-35
AT2G42840	PDF1	2040.69	5212.54	-1.35295	1.26026e-35
AT2G15890	MEE14	8582.23	3125.98	1.45715	1.26105e-35
AT3G60980	-	621.204	175.632	1.82277	1.26412e-35
AT1G15840	-	64.1565	364.709	-2.50377	1.32594e-35
AT3G56140	RER6	2616.34	1192.72	1.13294	1.33521e-35
AT2G41480	PER25	19.9943	264.28	-3.70616	1.34884e-35
AT4G04340	OSCA1	2977.32	1434.61	1.05366	1.35373e-35
AT3G14650	CYP72A11	2102.76	973.23	1.11112	1.41461e-35
AT1G47480	CXE2	190.052	689.891	-1.86071	1.41585e-35
AT1G18810	PKS3	226.401	3.31026	6.09219	1.45409e-35
AT1G45230	DCL	884.594	307.193	1.52385	1.54834e-35
AT3G50750	BEH1	666.801	157.669	2.07952	1.60368e-35
AT4G29210	GGT3	483.033	1190.2	-1.3002	1.72932e-35
AT3G13750	BGAL1	31828	11417.5	1.47905	1.73092e-35
AT2G23390	-	859.155	327.458	1.39166	1.73797e-35
AT2G44640	-	611.065	154.337	1.98183	1.97336e-35
AT4G25450	ABCB28	1350.2	527.567	1.35622	1.98066e-35
AT1G20900	AHL27	360.596	982.646	-1.44671	2.04053e-35
AT2G32280	-	34.0412	252.785	-2.88768	2.21996e-35
AT3G20960	CYP705A33	246.426	716.875	-1.54025	2.26868e-35
AT1G60000	-	783.949	201.638	1.95744	2.46249e-35
AT2G19870	-	542.952	149.917	1.85286	2.46902e-35
AT1G31770	ABCG14	874.903	2564.05	-1.55135	2.49915e-35
AT2G15880	PEX3	6956.61	1939.06	1.84329	2.68909e-35
AT4G02130	GATL6	1310.72	477.273	1.45624	2.75455e-35
AT1G70820	-	1376.41	0.925527	10.5712	3.63124e-35
AT5G37990	-	14.3722	255.771	-4.16519	3.93944e-35
AT4G30690	IF3-4	1826.44	696.327	1.39096	4.28687e-35
AT1G48920	NUCL1	5949.67	2817.14	1.07877	4.50483e-35
AT2G47910	CRR6	858.358	292.451	1.55307	4.57537e-35
AT2G16060	AHB1	406.05	1043.31	-1.36166	4.88182e-35
AT1G53520	FAP3	337.969	61.5824	2.45672	5.01403e-35
AT4G01350	-	245.661	735.026	-1.58113	5.3464e-35
AT4G32980	ATH1	304.474	47.9196	2.66296	6.52464e-35
AT3G24430	HCF101	1242.22	355.534	1.80388	6.83996e-35
AT1G21540	AEE9	276.148	24.4169	3.48072	7.24711e-35
AT5G08540	-	1202.43	486.949	1.30343	7.25551e-35
AT1G11870	OVA7	781.826	292.157	1.41962	7.50062e-35
AT1G75820	CLV1	1348.83	505.809	1.41419	7.61697e-35
AT5G57685	GDU3	545.363	1508.12	-1.46728	8.92107e-35
AT5G44670	GALS2	305.55	881.496	-1.53049	8.97204e-35
AT5G52920	PKP2	8375.35	3919.39	1.09541	9.20158e-35
AT3G55290	-	44.7472	286.842	-2.68597	9.61581e-35
AT3G13065	SRF4	286.619	41.4427	2.78569	1.02667e-34
AT5G35760	-	185.261	16.6033	3.48179	1.1464e-34
AT3G53130	CYP97C1	682.859	197.568	1.78775	1.1827e-34
AT3G06730	CITRX	404.197	81.8107	2.30465	1.26206e-34
AT4G30530	GGP1	592.103	1464.71	-1.30567	1.34174e-34
AT1G02610	-	458.622	123.826	1.88773	1.47128e-34
AT3G07670	-	821.651	265.515	1.62954	1.47365e-34
AT5G60570	-	1220.45	2467.35	-1.01518	1.47992e-34
AT4G18370	DEGP5	657.089	206.291	1.66914	1.53746e-34
AT3G57470	-	2122.29	1005.5	1.07728	1.54856e-34
AT5G07770	-	538.313	1363.52	-1.33942	1.63267e-34
AT1G73260	KTI1	4336.28	9009.76	-1.0551	1.80249e-34
AT5G15410	CNGC2	5328.78	2150.16	1.30928	1.9132e-34
AT5G28080	WNK9	109.585	458.174	-2.06033	2.02861e-34
AT4G20270	BAM3	859.602	1870.09	-1.12174	2.29528e-34
AT1G66840	PMI2	213.259	17.5631	3.60456	2.56796e-34
AT2G35660	CTF2A	286.093	22.6705	3.63953	2.87723e-34
AT5G64050	OVA3	1329.1	559.117	1.2494	2.87723e-34
AT5G11060	KNAT4	283.496	55.8095	2.34553	2.99655e-34
AT1G57980	PUP23	395.231	86.4079	2.1899	3.02498e-34
AT3G51860	CAX3	421.021	1074.75	-1.35237	3.04728e-34
AT5G45510	-	4151.58	9108.96	-1.13362	3.2137e-34
AT2G31170	SYCO	461.664	122.737	1.90829	3.23432e-34
AT4G29930	BHLH27	35.4226	254.552	-2.83885	3.34223e-34
AT4G36540	BEE2	2062.53	899.467	1.19747	3.34727e-34
AT3G02560	RPS7B	2419.65	1152.73	1.06976	3.60751e-34
AT2G20570	GPRI1	595.816	192.561	1.62902	3.75384e-34
AT4G38340	NLP3	73.9578	357.582	-2.2699	3.76854e-34
AT1G04640	LIP2	363.022	74.0128	2.29766	3.79543e-34
AT2G21080	-	369.578	64.7548	2.51782	3.95383e-34
AT1G36180	ACC2	548.855	126.004	2.12319	3.96561e-34
AT1G06690	-	734.815	180.715	2.02175	4.20034e-34
AT4G21770	-	396.329	98.2426	2.01199	4.2067e-34
AT2G23760	BLH4	1176.25	427.326	1.46092	4.43883e-34
AT2G27010	CYP705A9	123.012	454.912	-1.8862	4.93682e-34
AT3G45310	-	1094.12	2503.59	-1.19379	5.04562e-34
AT2G36410	-	1467.68	3021.81	-1.0417	5.23002e-34
AT2G44120	-	2003.05	975.425	1.03776	5.51907e-34
AT3G24503	ALDH2C4	2760.42	5868.34	-1.08777	5.81599e-34
AT5G55960	-	537.37	1336.8	-1.31487	5.84265e-34
AT1G31190	IMPL1	584.914	167.102	1.80677	5.98893e-34
AT5G64860	DPE1	822.736	241.61	1.76751	6.01486e-34
AT2G37750	-	1519.46	3555.88	-1.2271	6.68836e-34
AT3G58710	WRKY69	182.871	661.14	-1.8512	7.16079e-34
AT4G01140	-	50.9067	301.704	-2.57304	7.38251e-34
AT5G67370	CGLD27	467.059	70.2589	2.73572	8.11639e-34
AT5G25820	-	331.385	901.489	-1.44415	8.79593e-34
AT3G30720	QQS	172.029	11.4557	3.90735	8.94477e-34
AT1G35140	EXL1	3825.18	296.294	3.69109	9.87696e-34
AT5G64370	PYD3	1034.41	2122.84	-1.03695	1.01522e-33
AT3G02060	-	998.651	352.184	1.50162	1.05116e-33
AT3G21790	UGT71B7	606.703	167.283	1.85826	1.06129e-33
AT4G03420	-	664.748	1593.96	-1.26119	1.0764e-33
AT2G47770	TSPO	99.223	399.587	-2.0111	1.08237e-33
AT3G07700	-	1469.83	572.201	1.36088	1.08403e-33
AT1G70690	CRRSP2	306.608	841.922	-1.45714	1.10979e-33
AT4G37790	HAT22	991.018	2040.13	-1.04138	1.15694e-33
AT2G26930	ISPE	535.22	136.712	1.96728	1.16329e-33
AT3G29410	TPS25	44.5258	337.869	-2.92539	1.23564e-33
AT2G22980	SCPL13	2015.71	691.537	1.54315	1.26906e-33
AT1G62990	KNAT7	151.572	578.78	-1.93025	1.27647e-33
AT5G59540	-	1600.66	741.877	1.10953	1.35354e-33
AT4G30310	-	2781.42	1298.83	1.09857	1.47784e-33
AT2G40820	-	530.066	1402.64	-1.40457	1.90152e-33
AT1G58080	HISN1A	1963.56	933.16	1.07302	1.96966e-33
AT3G20680	-	447.44	115.515	1.9528	2.0734e-33
AT5G46390	CTPA1	462.445	115.549	2.0002	2.1015e-33
AT4G17250	-	409.65	90.1843	2.18446	2.1015e-33
AT1G32900	GBSS1	313.22	45.7998	2.76781	2.12532e-33
AT4G12080	AHL1	544.157	1222.71	-1.16819	2.29043e-33
AT1G12770	RH47	881.444	306.268	1.52428	2.43853e-33
AT1G76720	-	328.047	55.477	2.56091	2.65812e-33
AT1G60260	BGLU5	182.238	11.5594	3.96158	2.70615e-33
AT4G28210	emb1923	463.326	134.25	1.78985	2.88352e-33
AT5G55730	FLA1	410.874	1098.83	-1.41961	3.01095e-33
AT3G50660	CYP90B1	360.49	1362.87	-1.91845	3.26669e-33
AT2G03390	CLPF	1231.06	446.432	1.46326	3.39393e-33
AT3G52180	DSP4	442.611	95.5586	2.21264	3.41863e-33
AT1G11720	ATSS3	958.971	370.737	1.37002	3.49272e-33
AT2G26540	UROS	492.682	138.388	1.82852	3.71163e-33
AT3G20940	CYP705A30	64.139	355.233	-2.4673	4.01047e-33
AT5G56040	-	1105.05	2464.47	-1.15678	4.01621e-33
AT5G23900	RPL13D	2781.54	1330.8	1.06376	4.10006e-33
AT1G58410	RXW24L	83.4273	363.154	-2.11984	4.10741e-33
AT1G04040	-	973.196	2157.12	-1.14817	4.16089e-33
AT5G16970	AER	1199.3	489.076	1.29296	4.29687e-33
AT4G32940	GAMMA-VPE	3411.11	8149.94	-1.25673	4.41195e-33
AT4G16390	P67	794.009	281.978	1.49261	4.4236e-33
AT1G27460	NPGR1	1027.11	415.077	1.30647	4.48653e-33
ATCG00470	ATPE	199.37	19.4318	3.36525	4.63577e-33
AT2G43945	-	876.568	301.823	1.53829	4.64108e-33
AT3G55630	FPGS3	327.085	58.9279	2.46979	4.68108e-33
AT5G22620	-	876.375	302.66	1.53307	4.7044e-33
AT3G05950	-	186.684	12.6037	3.9076	5.00754e-33
AT2G41990	-	248.31	42.7473	2.54189	5.30468e-33
AT4G37040	MAP1D	857.184	285.903	1.5831	5.39639e-33
AT4G21215	-	265.865	793.422	-1.57511	5.4629e-33
AT2G25790	-	274.305	823.331	-1.58612	5.59984e-33
AT1G76570	LHCB7	300.967	45.6405	2.72136	5.82559e-33
AT2G45190	YAB1	659.711	237.001	1.47808	5.87413e-33
AT4G04040	PFP-BETA2	2306.8	1121.9	1.03983	6.42324e-33
AT1G74660	MIF1	123.526	509.9	-2.04783	7.36279e-33
AT1G70100	-	1500.61	657.099	1.19196	8.05396e-33
AT4G37470	KAI2	1197.96	423.045	1.50271	8.33847e-33
AT2G18150	PER15	12.8799	186.775	-3.86933	9.46742e-33
AT3G13450	DIN4	3207.39	1147.18	1.48298	9.60107e-33
AT5G37740	-	515.174	1257.54	-1.28704	1.0466e-32
AT1G07985	-	98.828	432.719	-2.13138	1.11825e-32
AT5G06060	-	792.659	288.001	1.46045	1.12951e-32
AT5G53660	GRF7	8.86323	836.48	-6.5429	1.13569e-32
AT1G74850	PTAC2	812.004	271.956	1.57737	1.17697e-32
AT1G11840	ATGLX1	1554.52	3439.96	-1.14583	1.19699e-32
AT5G67260	CYCD3;2	1029.4	366.92	1.48868	1.2051e-32
AT3G48940	-	26.6738	233.773	-3.13641	1.32674e-32
AT4G34180	CYCLASE1	2118.46	4328.52	-1.03087	1.41548e-32
AT2G31790	UGT74C1	239.765	34.1754	2.80547	1.46978e-32
AT5G44260	TZF5	3210.27	1117.94	1.5218	1.56967e-32
ATCG00670	CLPP1	282.637	44.8115	2.66336	1.60085e-32
AT3G59010	PME35	2.52057	321.902	-6.98087	1.67965e-32
AT5G48620	RPP8L4	3418.18	1521.82	1.16684	1.77377e-32
AT5G61520	STP3	351.07	70.1733	2.31788	1.79307e-32
AT1G44160	-	259.186	765.753	-1.56359	1.89072e-32
AT5G13120	PNSL5	1194.05	506.655	1.23627	2.40902e-32
AT2G30740	PTI12	1014.21	2054.12	-1.01829	2.61511e-32
AT4G25260	PMEI7	998.105	2464.15	-1.3044	2.68683e-32
AT2G42600	PPC2	3517.65	1651.42	1.09054	2.71191e-32
AT3G62830	UXS2	745.3	1620.3	-1.12084	2.80186e-32
AT1G10360	GSTU18	775.105	176.253	2.13506	2.84019e-32
AT2G38780	-	460.781	115.291	1.99945	2.96614e-32
AT5G48880	KAT5	246.115	24.0121	3.36307	3.0362e-32
AT5G40760	G6PD6	734.338	1671.25	-1.18614	3.07603e-32
AT3G11560	-	3669.91	1821.65	1.00997	3.09313e-32
AT2G01860	EMB975	458.829	104.827	2.13088	3.12085e-32
AT5G61330	-	911.171	352.566	1.36942	3.20942e-32
AT1G77130	GUX3	975.68	2106.08	-1.10973	3.33123e-32
AT3G03170	-	121.274	441.262	-1.86336	3.96192e-32
AT4G22770	AHL2	59.1182	326.334	-2.45796	4.35137e-32
AT1G76730	COG0212	619.919	164.835	1.91131	4.46027e-32
AT5G22340	-	1140.61	456.287	1.32027	4.77924e-32
AT5G10690	CBSPPR1	661.07	238.19	1.47163	5.73579e-32
AT1G14810	-	1181.61	462.396	1.35168	6.29659e-32
AT4G11100	-	282.068	60.327	2.22511	6.33777e-32
AT5G49910	HSP70-7	2530.94	856.861	1.5621	7.04612e-32
AT4G13830	ATJ20	1165.23	402.77	1.53182	8.49299e-32
AT3G61220	-	558.37	1.18588	8.85453	8.73354e-32
AT2G37240	-	300.852	48.1012	2.63788	8.8775e-32
AT1G66670	CLPP3	1058.73	421.072	1.32854	9.79365e-32
AT3G09580	-	521.938	120.95	2.11103	9.85464e-32
AT1G32520	-	291.055	46.353	2.65242	9.9343e-32
AT2G38210	PDX1L4	256.964	31.1878	3.05101	1.06079e-31
AT3G07040	RPM1	343.755	67.4688	2.34549	1.07556e-31
AT5G02380	MT2B	15573.1	6530.81	1.25362	1.19279e-31
AT5G51460	TPPA	383.909	76.39	2.33103	1.19926e-31
AT5G61420	MYB28	163.51	10.9304	3.9104	1.23175e-31
AT4G27800	PPH1	2445.5	1020.63	1.2607	1.32178e-31
AT1G01640	-	116.192	446.243	-1.94358	1.38564e-31
AT2G43040	NPG1	107.054	393.582	-1.87877	1.49142e-31
AT1G15830	-	380.276	33.071	3.51626	1.59202e-31
AT5G18860	-	839.066	1939.42	-1.20891	1.65957e-31
AT5G03615	-	579.488	12.9243	5.49733	1.7122e-31
AT3G02380	COL2	887.604	183.696	2.27087	1.71593e-31
AT1G78510	SPS1	726.298	192.244	1.91742	1.75921e-31
AT4G25740	RPS10A	1496.36	709.948	1.0759	1.76618e-31
AT5G48900	-	1092.11	2273.36	-1.05718	1.87279e-31
AT5G05960	-	295.25	888.05	-1.59076	1.88997e-31
AT1G16860	-	1053.31	2218.33	-1.07493	1.99604e-31
AT2G33380	PXG3	20.4345	206.447	-3.33988	2.05922e-31
AT5G44572	-	163.467	6.90684	4.55994	2.15303e-31
AT1G14030	LSMT-L	484.078	116.867	2.05135	2.17033e-31
AT2G27360	-	298.41	759.7	-1.34863	2.19484e-31
AT3G01500	BCA1	9912.68	598.508	4.04968	2.23881e-31
AT3G46610	-	515.859	173.01	1.57589	2.5149e-31
AT2G41190	AVT1A	509.08	1187.92	-1.22294	2.58851e-31
AT2G28250	NCRK	139.752	464.84	-1.73182	2.80152e-31
AT1G02910	LPA1	1055.2	410.279	1.36188	2.80666e-31
AT2G02680	-	190.519	579.217	-1.60297	2.83977e-31
AT5G44720	-	326.839	811.241	-1.31221	2.91808e-31
AT5G44520	-	648.529	196.772	1.71941	2.92089e-31
AT4G33970	PEX4	19.3782	205.868	-3.39518	3.04902e-31
AT1G17080	-	679.414	1508.07	-1.151	3.28618e-31
AT5G47380	-	325.961	65.5742	2.30961	3.46486e-31
AT2G17033	-	914.699	387.35	1.23987	3.76553e-31
AT4G02050	STP7	669.896	1512.9	-1.17612	3.79758e-31
AT1G78995	-	172.026	13.7358	3.63595	3.90353e-31
AT3G01930	-	512.129	1194.47	-1.22077	3.90385e-31
AT5G62790	DXR	1674.26	733.353	1.19028	3.947e-31
AT3G56200	AVT6C	370.857	897.128	-1.27421	4.29487e-31
AT1G76040	CPK29	242.571	709.185	-1.54682	4.49806e-31
AT4G39960	-	944.922	350.551	1.42875	4.60862e-31
AT1G33170	-	136.342	481.302	-1.81748	4.62879e-31
AT5G54630	-	812.239	297.658	1.44739	4.85588e-31
AT2G04240	XERICO	387.215	949.588	-1.29449	4.86374e-31
AT1G67030	ZFP6	387.887	1013.37	-1.38592	5.14484e-31
AT3G56040	UGP3	1248.32	481.709	1.37247	5.42128e-31
AT1G06430	FTSH8	2422.6	709.348	1.77214	5.54077e-31
AT3G13580	RPL7D	2039.57	820.06	1.31379	5.59536e-31
AT2G46680	ATHB-7	873.873	1962.64	-1.16823	6.07509e-31
AT2G37920	emb1513	477.135	113.526	2.07704	6.16588e-31
AT2G45160	SCL27	1419.28	680.497	1.06028	6.44917e-31
AT2G21880	RABG2	132.1	459.88	-1.79785	6.67201e-31
AT3G20080	CYP705A15	659.199	1510.46	-1.19585	6.70085e-31
AT5G19850	-	345.82	60.4313	2.51147	7.01857e-31
AT5G14360	-	62.789	357.278	-2.50589	7.14553e-31
AT3G26460	-	17.5817	190.592	-3.44495	7.232e-31
AT1G72700	ALA5	1069.31	2411.92	-1.17332	7.2721e-31
AT1G15260	-	404.454	98.6223	2.03069	7.33904e-31
AT3G58810	MTPA2	55.577	386.364	-2.79615	8.02536e-31
AT5G05250	-	36.2884	251.898	-2.79318	8.57088e-31
AT5G03650	SBE2.2	2076.55	778.114	1.41563	9.17061e-31
AT1G14280	PKS2	1755.23	597.314	1.5546	9.61403e-31
AT4G04955	ALN	422.953	1011.68	-1.25874	9.73471e-31
novel.360	-	475.706	151.558	1.64919	1.00218e-30
AT5G20250	DIN10	42735.7	14696.2	1.54001	1.02457e-30
AT1G48260	CIPK17	353.655	998.988	-1.49823	1.0319e-30
AT3G18500	-	381.098	85.8188	2.15161	1.08718e-30
AT3G48460	-	103.34	394.172	-1.93372	1.09212e-30
AT4G01995	-	425.917	93.4032	2.19143	1.10781e-30
AT3G46490	-	348.924	81.4579	2.10114	1.11081e-30
AT5G18140	-	861.395	321.996	1.41832	1.11482e-30
AT4G22240	PAP2	2018.7	934.77	1.11076	1.21883e-30
AT2G20860	LIP1	3237.78	1435.31	1.17348	1.22022e-30
AT2G19760	PRO1	2878.25	5912.2	-1.03883	1.24984e-30
AT2G30170	-	557.711	137.567	2.01713	1.25527e-30
AT3G21690	DTX40	1281.03	553.106	1.21085	1.29203e-30
AT4G32340	-	1861.9	586.611	1.66715	1.31954e-30
AT1G72200	ATL11	654.244	1637.3	-1.32389	1.35556e-30
AT1G55210	DIR20	291.546	794.631	-1.44651	1.37802e-30
AT2G45340	-	493.306	143.723	1.77563	1.44163e-30
AT4G37000	RCCR	458.973	141.12	1.70311	1.44247e-30
AT5G67020	-	54.1433	285.359	-2.39644	1.56901e-30
AT3G14940	PPC3	1511.94	4110.74	-1.44281	1.64753e-30
AT3G02450	FTSHI3	1128.96	459.837	1.29571	1.71813e-30
AT2G38040	CAC3	8128.06	3932.03	1.04758	1.77285e-30
AT2G40300	FER4	1141.25	480.516	1.24796	1.84499e-30
AT4G14380	-	49.6465	293.489	-2.57121	1.8566e-30
AT4G15780	ATVAMP724	2666.69	1086.31	1.2957	1.87323e-30
AT4G18360	GLO5	222.085	711.462	-1.67831	1.8984e-30
AT1G60610	-	189.468	542.984	-1.51848	1.91221e-30
AT2G16365	-	1019.78	338.065	1.5938	1.92409e-30
AT4G31780	MGD1	1323.18	559.05	1.24305	1.94095e-30
AT2G40400	RER5	1943.86	635.521	1.61248	1.99007e-30
AT1G11120	-	77.9227	334.423	-2.10181	2.27325e-30
AT4G39090	RD19A	16882.8	34062.9	-1.01263	2.32266e-30
AT3G13070	CBSDUFCH1	1137.11	517.404	1.13566	2.37705e-30
AT5G63595	FLS4	45.9928	277.388	-2.58865	2.44533e-30
AT2G31810	-	4148.73	1965.18	1.07806	2.45834e-30
AT5G46490	-	218.9	2.38934	6.5035	2.47013e-30
AT1G23130	-	823.299	0.864381	9.83088	2.48466e-30
AT1G10522	PRIN2	446.398	129.826	1.78233	2.57967e-30
AT3G45730	-	1017.52	384.837	1.40373	2.754e-30
AT2G26550	HO2	452.359	131.872	1.77569	2.77768e-30
AT2G37500	-	706.119	274.736	1.36188	2.79681e-30
AT3G01810	-	650.621	232.3	1.48534	2.81932e-30
AT5G61270	BHLH72	164.304	9.42225	4.13187	2.84418e-30
AT4G18570	-	586.843	179.814	1.70897	3.04642e-30
AT1G27130	GSTU13	1182.14	2391.98	-1.01626	3.05861e-30
AT4G33510	DHS2	2387.88	1124.29	1.08655	3.08601e-30
AT5G44510	TAO1	1008.5	348.539	1.53042	3.15782e-30
AT5G64380	-	461.381	109.448	2.07406	3.20501e-30
AT2G40330	PYL6	303.445	38.7876	2.9793	3.37846e-30
AT4G38225	-	1147.07	399.329	1.52255	3.39855e-30
AT3G17465	RPL3B	771.52	294.294	1.38922	3.43663e-30
AT3G09490	-	69.2387	309.001	-2.1546	3.48563e-30
AT5G44785	OSB3	496.486	159.82	1.63594	3.56333e-30
AT5G51210	OL3	1.87666	386.75	-7.73048	3.61411e-30
AT5G62300	RPS20C	2512.7	1251.59	1.00486	3.67902e-30
AT4G21910	-	391.698	940.221	-1.26419	4.16044e-30
AT2G33480	NAC041	342.174	901.642	-1.39792	4.25122e-30
AT3G52470	-	614.907	1729.04	-1.49062	4.32533e-30
AT3G15354	SPA3	1096.74	250.955	2.12622	4.47277e-30
AT3G29575	AFP3	756.174	1801.71	-1.25292	4.98193e-30
AT1G58030	CAT2	5807.94	12343.4	-1.08774	5.0285e-30
AT4G30920	LAP2	2447.21	1116.54	1.13153	5.25689e-30
AT1G47580	DYW1	264.537	55.7086	2.24674	5.31335e-30
AT1G49730	-	1360.75	636.38	1.09664	5.80072e-30
AT3G44510	-	49.6634	294.342	-2.56998	5.88798e-30
AT3G06980	RH50	2236.3	887.083	1.33362	5.92155e-30
AT3G51140	-	836.374	269.943	1.63028	6.36809e-30
AT1G62390	Phox2	2900.43	1329.03	1.12585	6.55378e-30
AT1G13210	ALA11	763.616	1905.4	-1.31819	7.35222e-30
AT4G02710	NET1C	184.278	619.206	-1.74809	7.42421e-30
AT3G20930	-	350.496	96.3099	1.8625	7.76048e-30
AT3G18000	NMT1	830.868	246.555	1.7546	7.81677e-30
AT5G57030	LUT2	809.66	264.77	1.61237	8.01846e-30
AT4G30720	-	1253.61	568.809	1.13968	8.70709e-30
AT3G47220	PLC9	59.4611	331.992	-2.47429	9.04484e-30
AT5G64240	AMC3	659.614	229.023	1.5246	9.10031e-30
AT1G55240	-	48.1684	369.109	-2.94346	9.18977e-30
AT4G37580	HLS1	83.7116	360.611	-2.10643	9.2975e-30
AT3G47430	PEX11B	392.755	55.4706	2.82499	9.59461e-30
AT1G53800	-	596.378	184.926	1.68842	1.63619e-29
AT5G02790	GSTL3	1473.24	682.174	1.11034	1.7159e-29
AT1G68300	-	738.037	1616.59	-1.13183	1.79313e-29
AT3G47340	ASN1	34006.2	12285.8	1.46879	2.01135e-29
AT2G44650	CPN10-2	1064.64	437.779	1.28167	2.02053e-29
AT5G46290	KASI	3223.54	1600.31	1.00986	2.16632e-29
AT3G50120	-	33.0131	222.676	-2.7511	2.20521e-29
AT4G33350	TIC22	595.683	198.833	1.58505	2.24212e-29
AT1G12520	CCS	2725.62	1062.86	1.35888	2.31574e-29
AT1G06645	-	304.858	64.0401	2.24576	2.35024e-29
AT1G60680	AGD2	245.266	664.732	-1.43801	2.47369e-29
AT1G13430	STO9	92.0526	356.724	-1.95618	2.69122e-29
AT4G15670	GRXS7	145.161	7.08568	4.38078	2.87666e-29
AT3G53560	-	619.191	190.089	1.70308	3.11398e-29
AT5G01740	-	575.247	140.073	2.03433	3.13383e-29
AT2G02950	PKS1	1012.79	344.579	1.55472	3.40868e-29
AT2G39130	AVT1C	574.712	1229.1	-1.09722	3.45644e-29
AT5G19370	-	780.74	272.087	1.5194	3.51121e-29
AT3G49160	PKP4	591.206	161.639	1.87048	3.60844e-29
AT4G37400	CYP81F3	58.7273	298.484	-2.34135	3.62893e-29
AT5G17270	-	485.582	151.525	1.67781	3.71306e-29
AT5G46330	FLS2	1402.33	520.081	1.43005	3.94235e-29
AT1G67810	SUFE2	77.1265	357.139	-2.21425	4.0412e-29
AT3G56160	BASS4	618.336	170.786	1.85456	4.13283e-29
AT3G10320	-	87.5891	341.328	-1.96095	4.32342e-29
AT5G42240	SCPL42	693.048	267.871	1.37118	4.54731e-29
AT4G00700	-	467.62	1053.11	-1.17215	4.62171e-29
AT3G57190	PRFB3	325.015	79.2584	2.03472	4.71425e-29
AT1G09460	-	662.884	1377.02	-1.05514	4.81552e-29
AT1G22400	UGT85A1	450.237	88.2127	2.35126	4.95981e-29
AT2G17290	CPK6	898.641	1970.64	-1.13215	4.98884e-29
AT3G10020	-	5212.19	2015.46	1.37089	5.24216e-29
AT3G24450	-	55.3306	275.043	-2.30859	5.40065e-29
AT2G46070	ATMPK12	258.641	54.2622	2.24909	5.5502e-29
AT5G13710	SMT1	5200.62	2450.49	1.08554	5.7502e-29
[truncated: 4,072 more rows]
