# Supplementary material for: Light regulates nuclear detainment of intron-retained transcripts through COP1-spliceosome to modulate photomorphogenesis
Source: Nat Commun. 2024 Jun 15;15:5130. doi: 10.1038/s41467-024-49571-9 (PMC11180117; doi:10.1038/s41467-024-49571-9)
Supplement: Supplementary file 7 — Source Data [file 41467_2024_49571_MOESM7_ESM.xlsx]

## Sheet: Fig. 1
Fig. 1a
WT	cop1-6	dcs1-1 cop1-6	dcs1-2 cop1-6	dcs1-3 cop1-6	dcs2-1 cop1-6	dcs2-2 cop1-6	dcs2-3 cop1-6	dcs2-4 cop1-6	dcs3-1 cop1-6	dcs3-2 cop1-6	dcs3-3 cop1-6	dcs4-1 cop1-6	dcs5-1 cop1-6	dcs6-1 cop1-6
10.839	3.522	10.588	10.404	11.164	10.019	8.379	9.874	8.541	8.881	8.741	9.052	9.662	9.725	8.879
11.483	3.976	10.953	10.847	10.76	11.743	8.681	11.892	11.429	10.528	8.61	9.155	10.695	10.215	8.726
11.764	3.459	11.464	9.521	11.493	10.39	9.376	10.829	9.913	11.834	8.892	10.214	9.612	8.728	9.506
10.794	4.077	9.342	9.697	10.001	10.413	9.637	10.427	10.583	11.873	9.017	9.296	9.095	10.129	8.327
11.302	3.157	10.498	9.55	10.226	10.729	8.688	11.608	8.511	10.21	12.241	11.196	10.033	9.98	8.939
11.512	3.4	10.351	10.072	10.827	9.781	10.739	10.587	8.4	9.923	8.613	11.368	9.081	11.282	9.595
10.24	3.776	10.363	9.531	10.087	9.455	9.953	10.786	9.399	11.237	8.995	9.079	8.981	11.254	8.811
10.128	4.397	10.913	11.254	10.28	9.761	9.349	10.408	9.815	11.164	8.171	11.591	10.048	11.176	9.061
12.992	3.541	9.956	9.654	10.515	9.894	8.436	10.132	8.948	10.126	8.64	9.524	10.235	10.551	8.941
12.445	3.542	11.435	11.317	10.073	9.492	9.193	10.222	8.638	11.285	10.696	8.46	11.161	10.058	8.744
11.387	3.731	10.682	10.357	10.068	9.445	10.215	10.334	8.824	10.553	9.226	9.864	10.402	9.373	8.738
11.358	2.857	9.713	9.566	11.149	10.258	8.492	11.276	7.988	10.309	9.565	8.671	9.261	11.13	8.01
11.368	3.6	10.057	9.789	10.456	10.067	8.805	10.368	9.015	9.963	8.884	10.547	9.05	11.522	8.278
12.27	3.856	10.958	10.455	10.763	9.771	9.127	10.554	9.091	11.157	10.128	10.547	9.595	10.14	8.443
12.405	3.64	10.514	10.267	11.462	10.46	8.567	9.968	8.726	9.753	7.914	10.027	9.143	9.729	9.584
11.462	3.565	10.545	10.829	11.266	10.236	8.076	11.485	8.282	11.449	8.138	9.337	8.914	10.448	7.238
10.991	3.627	10.456	11.05	11.178	9.707	8.153	9.627	9.335	11.182	8.711	10.616	10.455	10.197	8.737
10.913	3.87	11.104	9.035	11.834	10.57	8.443	10.342	9.683	9.57	9.129	9.256	9.581	10.053	8.188
11.529	3.302	11.406	9.554	10.227	10.159	7.36	9.966	10.08	10.983	10.488	10.26	9.53	10.327	8.099
11.213	3.26	10.843	9.429	11.362	9.949	9.513	10.236	8.468	10.91	9.406	9.968	9.915	10.924	7.296
12.5	3.357	10.809	10.71	11.762	10.709	8.19	10.632	9.116	10.498	8.515	9.104	9.68	10.72	6.904
12.15	3.857	10.783	11.457		9.901	8.318	11.179	10.358	11.507	11.149	12.598	9.643	11.4	7.676
11.154		9.607	10.778		10.566	9.368	11.073	10.013	9.746	8.93	9.883	9.374	10.901	9.334
11.169			11.655			9.013	9.767	10.048	8.701	8.669	9.646	8.908	11.158	9.454
11.365			10.066					9.187	10.248	8.614		9.605	10.687	7.924
11.302								9.336		9.065		9.945		9.235
								8.712		8.108		10.146		9.04
								9.685				10.385		9.401
												10.483

## Sheet: Fig. 3
Fig. 3a															Fig. 3b										Fig. 3c
Cytoplasm		Nucleus			Cytoplasm		Nucleus			Cytoplasm		Nucleus			Up		Down			Up		Down			Up		Down			Up		Down
WT_L_N	WT_L_C	WT_L_N	WT_L_C		WT_D_N	WT_D_C	WT_D_N	WT_D_C		cop1-6_D_N	cop1-6_D_C	cop1-6_D_N	cop1-6_D_C		WT_D_N	WT_L_N	WT_D_N	WT_L_N		WT_D_N	cop1-6_D_N	WT_D_N	cop1-6_D_N		WT_D_C	WT_L_C	WT_D_C	WT_L_C		WT_D_C	cop1-6_D_C	WT_D_C	cop1-6_D_C
0.253333	1	0.985333	0.975333		0.283	1	0.206	0.205333		0.108667	0.537	0.886	0.872		0.114333	1	0.989333	0.983		0.187	1	0.016	0.01		0.445	1	0.010667	0.001667		0.261	1	0.010667	0
0.260333	1	0.018333	0.000333333		0.065333	0.754	0.146	0.142667		0.426	0.810667	0.991333	0.976667		0.041667	0.663	0.980333	0.973		0.213667	1	0.913333	0.904667		0.238333	0.773	0.011667	0		0.036	0.666667	0.011667	0
0.149333	0.545	0.022333	0		0.04	0.666667	0.987	0.981667		0.345667	0.666667	0.015	0		0.383333	0.973333	0.020667	0.012667		0.053667	0.837	0.957333	0.947667		0.462333	0.920333	0.050667	0.037667		0.039667	0.666667	0.050667	0.037
0.485	0.859333	0.024333	0		0.225	0.841333	0.028333	0.019333		0.694667	1	0.015667	0		0.333333	0.922	0.973333	0.963		0.041667	0.775333	0.053667	0.041667		0.559333	1	0.016	0.001		0.442667	1	0.014333	0
0.542333	0.909667	0.025333	0		0.558	1	0.988333	0.976		0.742	1	0.016667	0		0.196	0.776333	1	0.986333		0.179	0.878667	0.021333	0.008		0.053	0.472667	0.028667	0.012667		0.000333	0.451333	0.016	0
0.325333	0.666667	0.028	0.000333333		0.325	0.766667	0.013333	0		0.833	1	0.021333	0.004333		0.439667	1	0.989	0.975333		0.266667	0.938667	0.042333	0.029667		0.607	1	0.017	0		0.05	0.393	0.993667	0.976667
0.693	1	0.039	0.00966667		0.518667	0.951	0.086333	0.071667		0.865333	1	0.017667	0		0.378	0.872333	0.991667	0.975		0.069333	0.730667	0.993	0.979667		0.000333	0.335	0.018333	0		0	0.337333	0.019333	0
0.500333	0.773	0.029	0		0.579667	1	0.017667	0		0.629	0.728667	0.018	0		0.143	0.629333	0.982333	0.965		0.358667	1	0.990667	0.976333		0	0.333333	1	0.981333		0	0.334	0.028667	0.003667
0.752	1	0.991667	0.962		0.298667	0.666667	0.962333	0.944		0.906667	1	0.021667	0		0.214667	0.696667	0.987	0.969667		0.114333	0.733333	0.033	0.019		0	0.333333	0.020667	0		0	0.333333	0.026333	0
0.77	1	0.986333	0.954		0.016	0.335333	0.019	0		0.922	1	0.024	0		0.271333	0.753	0.955333	0.938333		0.383333	1	0.037	0.023		0	0.333333	0.020667	0		0	0.333333	0.026667	0
0.260333	0.472667	0.033333	0		0.028667	0.333333	0.018667	0		0.798667	0.875333	0.025333	0		0.030333	0.504333	0.998667	0.981333		0.295667	0.9	0.983333	0.968667		0.017333	0.333333	1	0.978333		0.003333	0.333333	0.029667	0
0.84	1	0.033667	0		0.657333	0.953333	0.063	0.044333		0.941333	1	0.027333	0		0.382	0.854667	0.984333	0.966		0.150667	0.733333	0.876	0.861333		0.261	0.536	1	0.975333		0.103667	0.333333	0.031	0
0.812333	0.933667	0.035667	0.000333333		0.541	0.815333	0.019333	0		0.948667	1	0.026667	0		0.225	0.694	0.99	0.969667		0.384667	0.963667	0.988333	0.973333		0.543333	0.777333	0.026333	0		0	0.186	0.034	0
0.807	0.920333	0.191333	0.155333		0.552	0.824	0.02	0		0.956667	1	0.360333	0.333333		0.078333	0.545	0.982667	0.962		0.311667	0.881333	0.054333	0.037333		0.512333	0.734	0.026667	0		0.543333	0.728667	0.034333	0
0.892333	1	0.037667	0		0.729	0.995667	0.022333	0.002		0.965667	1	0.026667	0		0.113333	0.579	0.947667	0.926667		0.304667	0.862	0.07	0.053333		0.806667	1	0.029	0		0.833333	1	0.981667	0.947333
0.896333	1	0.038667	0		0.738333	1	0.020667	0		0.968667	1	0.028667	0		0.311667	0.776333	0.969667	0.948		0.195667	0.724667	0.989	0.970333		0.81	1	0.029667	0		0.835	1	0.039	0
0.896667	1	0.041	0		0.751667	1	0.021667	0		0.972	1	0.031333	0		0.481	0.944333	0.950667	0.928		0.474	1	0.03	0.011		0.896667	1	0.031	0		0	0.119333	0.041333	0
0.904	1	0.057	0.013		0.613333	0.845667	0.022	0		0.973333	1	0.033333	0		0.333333	0.792333	0.777667	0.754		0.080667	0.578333	0.065333	0.045333		0	0.098333	0.041	0		0.000333	0.118	0.045	0
0.922	1	0.057	0.0116667		0.773	1	0.024333	0		0.976667	1	0.037333	0.001667		0.362	0.812667	0.985333	0.961333		0.406667	0.899	0.032333	0.012667		0.944667	1	0.041333	0.000333		0.896667	1	0.046333	0
0.926	1	0.045667	0.001		0.524667	0.742333	0.088	0.064333		0.980333	1	0.987667	0.947333		0.315	0.753	0.988333	0.963333		0.435	0.921667	0.966667	0.946333		0	0.047	0.045667	0		0.002333	0.097333	0.056667	0
0.708333	0.777333	0.047667	0		0.558333	0.758	0.023667	0		0.063333	0.073333	0.040667	0		0	0.436333	0.071667	0.046667		0.31	0.785	0.031667	0.010667		0	0.043667	0.05	0		0	0.077	0.086333	0
0.936333	1	0.049	0		0.809667	1	0.336667	0.311667				0.043	0		0.266667	0.697333	0.036667	0.011667		0.196	0.669667	0.036333	0.015667		0.002	0.04	0.055667	0		0	0.073333	1	0.892333
0.954333	1	0.050333	0		0.813667	1	0.043667	0.018333				0.160667	0.118		0.139333	0.57	0.2	0.173667		0.193333	0.666667	0.121333	0.099333		0	0.030667	0.065667	0		0	0.061333	0.111667	0
0.942333	0.981333	0.051333	0		0.817667	1	0.026333	0				0.048	0		0.145	0.571333	0.14	0.114333		0.378667	0.846	0.941333	0.918		0	0.024	0.071333	0		0.944	1	0.571667	0.434667
0.961	1	0.053	0		0.629	0.799667	0.026333	0				0.051	0		0.413	0.826333	0.076667	0.05		0.224	0.687333	0.036333	0.013		0.002	0.015	0.086333	0.000333		0.944667	1	0.330333	0.126667
0.911333	0.937667	0.409	0.354333		0.833333	1	0.027	0				0.052333	0.001333		0.315	0.726333	0.107	0.080333		0.413	0.870333	0.944	0.921333		0	0.008333	0.103333	0.011		0.945667	1	0.216	0
		0.055	0		0.843333	1	0.028	0				0.058333	0		0.083333	0.492	0.833333	0.805667		0.225333	0.680667	0.92	0.897				1	0.905333		0.137333	0.19	0.378667	0
		0.056	0		0.667333	0.823333	0.031667	0.002333				0.059333	0		0.179	0.582667	0.987667	0.959667		0.071667	0.521333	0.969667	0.947				0.100667	0		0.000333	0.047
		0.056333	0.000333333		0.846	1	0.029333	0.000667				0.060333	0		0.435	0.832	0.996667	0.968		0.317667	0.761333	0.1	0.077333				0.111333	0.000667		0.954667	1
		0.057333	0		0.862333	1	0.029333	0				0.081333	0		0.223	0.619333	0.033667	0.004		0.241667	0.683667	0.975	0.951				0.111667	0		0	0.042333
		0.057	0		0.877333	1	0.210333	0.181667				0.083667	0.002		0.102667	0.493333	0.063667	0.033667		0.078333	0.51	0.087333	0.062333				0.971667	0.851667		0.045667	0.084
		0.058	0		0.878667	1	0.029667	0				0.085	0		0.358667	0.748667	0.987667	0.957		0.341333	0.767667	0.981333	0.956				0.242	0.113667		0	0.026
		0.062667	0		0.886667	1	0.030333	0.000333				0.106	0.019667		0.474	0.860333	0.086333	0.055		0.356667	0.777	0.036667	0.011333				0.501	0.231667		0.976	1
		0.161333	0.0983333		0.89	1	0.029667	0				0.089	0		0.358333	0.740667	0.973667	0.942667		0.583333	1	0.089	0.063667				0.475	0.193667		0.008333	0.022333
		0.064667	0		0.844667	0.944667	0.031667	0				0.090333	0		0.621667	1	0.976667	0.945		0.216	0.629	0.121333	0.095333				0.333333	0		0	0.014
		0.069667	0		0.9	1	0.034	0.001				0.094667	0		0.474	0.850333	0.098333	0.065		0.543	0.955667	0.955333	0.929				0.365	0.009		0.011333	0.016
		0.071667	0		0.747667	0.847	0.033333	0				0.097	0		0.072333	0.448667	0.981333	0.948667		0.345	0.756	0.07	0.043333				0.541	0.022
		0.072667	0		0.913	1	0.033667	0				0.098333	0		0.419333	0.792	0.944667	0.911333		0.550667	0.952	0.886667	0.859
		0.076333	0		0.247667	0.333333	0.035	0.000667				0.1	0		0.629333	1	0.177667	0.144		0.598667	1	0.115667	0.087333
		0.076	0		0.919333	1	0.035	0				0.100667	0		0.269	0.636333	0.990667	0.955333		0.270667	0.663667	0.033667	0.005333
		0.077333	0		0.920333	1	0.989333	0.954667				0.104	0		0.453	0.817333	1	0.965333		0.419333	0.811667	0.980667	0.952333
		0.104	0.0183333		0.920667	1	0.036333	0				0.106333	0		0.080667	0.442	0.952333	0.917333		0.475	0.857333	0.967667	0.939667
		0.938667	0.851667		0.923667	1	0.036333	0				0.109	0		0.125	0.485333	0.157667	0.122667		0.553	0.931667	0.948667	0.919333
		0.087	0		0.927	1	0.037	0				0.115	0		0.556667	0.909333	0.159667	0.123667		0.621667	1	0.045	0.015667
		0.087333	0		0.015	0.086333	0.036667	0				0.122333	0		0.518667	0.868333	0.089	0.053		0.405333	0.781333	0.132667	0.104
		0.994	0.905333		0.930333	1	0.037	0				0.178333	0.047		0.124	0.469667	0.157	0.119667		0.623667	1	0.075667	0.046333
		0.090333	0		0.932333	1	0.039667	0				0.131667	0		0.069333	0.414	1	0.962667		0	0.364667	0.116333	0.086
		0.100333	0.00833333		0.935333	1	0.093	0.053333				0.159333	0.026		0.245333	0.588	0.908333	0.871		0.524	0.886	0.959333	0.929
		0.095333	0		0.937667	1	0.917667	0.876667				0.135667	0		0.247	0.587333	0.220667	0.184		0.638	1	0.180667	0.150667
		0.973	0.873		0.884667	0.946667	0.848333	0.806667				0.222333	0.086		0.326	0.657333	0.9	0.862		0.602	0.963	0.985333	0.955667
		0.106	0		0.947	1	0.042333	0				0.136667	0		0.264333	0.594333	0.705	0.666667		0.322333	0.677333	0.979	0.949333
		0.109667	0		0.950333	1	0.041667	0				0.137667	0		0	0.329	0.991333	0.953		0.604667	0.958667	0.157	0.125667
		0.11	0		0.954	1	0.044333	0				0.987	0.848333		0.316333	0.642	0.917667	0.879		0.079	0.431	0.176667	0.146
		0.11	0		0.954333	1	0.044333	0				0.373	0.232667		0.318667	0.644	0.956333	0.917667		0.481	0.833333	0.905	0.874333
		0.113333	0		0.956333	1	0.045667	0.000333				0.150667	0		0.183667	0.504667	0.218667	0.179333		0.501667	0.852333	0.892667	0.861667
		0.113	0		0.931	0.971667	0.045	0				0.158	0		0.053667	0.371	0.157	0.118333		0.406	0.745	0.980667	0.949333
		0.113667	0		0.959667	1	0.046	0				0.160333	0		0.535333	0.849333	0.121333	0.081667		0.666667	1	0.871667	0.841
		0.118667	0		0.006333	0.044333	0.047	0				0.855667	0.688333		0.475	0.788333	0.149667	0.11		0.558333	0.889	0.997333	0.965667
		0.129667	0		0.963333	1	0.047333	0				0.167667	0		0.061	0.373667	0.982	0.942333		0.623667	0.952333	0.147667	0.116
		0.142667	0		0.966667	1	0.047667	0				0.169	0		0.328667	0.640333	0.971333	0.931333		0.350667	0.679	0.190667	0.157333
		0.145333	0		0.970333	1	0.048333	0				0.186	0.016		0.558333	0.868	0.95	0.909333		0.528	0.851667	0.08	0.047
		0.152333	0		0.970667	1	0.049333	0				0.171	0		0.267	0.576	0.966667	0.924333		0.316333	0.638667	0.142667	0.108333
		0.152	0		0.973333	1	0.049333	0				0.233	0.061333		0.247667	0.552333	0.826333	0.784667		0.423333	0.737667	0.192	0.158
		0.153667	0		0.845	0.872	0.049	0				0.174667	0		0.418	0.722333	0.961333	0.919		0.525333	0.831667	0.132	0.098333
		0.158333	0		0.976	1	0.051	0				0.181333	0		0.177333	0.479667	0.997333	0.954333		0.072	0.375667	0.198667	0.164333
		0.158667	0		0.003333	0.024333	0.051333	0				0.181667	0		0.121	0.422	0.338667	0.296		0.315	0.617667	0.976667	0.941667
		0.400667	0.240333		0.942667	0.96	0.999667	0.949				0.186333	0		0.430667	0.724667	0.962	0.919		0.177333	0.478333	0.120333	0.085
		0.161667	0		0.987	1	0.052333	0				0.189667	0		0.705667	1	0.287	0.243667		0.520333	0.821667	0.063667	0.029
		0.163667	0				0.054333	0				0.195333	0		0.326333	0.619	0.894333	0.851333		0.625333	0.923667	0.088333	0.053
		0.165	0				0.056	0.001667				0.202667	0		0.243667	0.535333	0.922	0.879333		0.081667	0.377333	0.068667	0.031667
		0.172333	0				0.995	0.940667				0.205	0		0.298667	0.589333	0.975333	0.932		0.336	0.630667	0.105333	0.068
		0.993667	0.82				0.055667	0				0.205667	0		0.468333	0.758333	0.065333	0.021333		0.114667	0.409	0.102	0.064667
		0.174	0				0.057667	0				0.409333	0.196333		0.540333	0.828333	0.991	0.947		0.318667	0.608333	0.181333	0.144333
		0.179333	0				0.057667	0				0.215	0		0.380333	0.665667	0.954	0.910333		0.060333	0.348333	0.065333	0.027333
		0.180333	0.000333333				0.089667	0.031				0.219667	0		0.716	1	0.869	0.825333		0.557333	0.844	0.978	0.94
		0.179667	0				0.061333	0				0.223333	0		0.611333	0.892333	0.98	0.935667		0.579333	0.866667	0.111333	0.073
		0.188	0.000666667				0.061333	0				0.308333	0.079667		0.496667	0.778	0.154	0.11		0.306	0.590333	0.093	0.054
		0.187667	0				0.061333	0				0.253	0.022333		0.614333	0.894667	0.108	0.062667		0.339	0.622	0.997667	0.958333
		0.190667	0				0.061	0				0.275	0.042667		0.187	0.466	0.982	0.937		0.719	1	0.052333	0.013
		0.526	0.333333				0.065667	0.004				0.235667	0		0.139333	0.417	0.874333	0.829333		0.335	0.615	0.960333	0.921
		0.194	0				0.991667	0.929				0.237333	0		0.132	0.410333	0.964333	0.919		0.337333	0.616333	0.950667	0.910333
		0.194	0				0.062667	0				0.24	0		0.060333	0.337333	0.869	0.823667		0.133667	0.411	0.242333	0.202
		0.199667	0				0.989	0.924667				0.243333	0		0.494333	0.770667	0.088	0.042		0.392667	0.668	0.991	0.95
		0.2	0				0.064	0				0.579	0.333333		0.562333	0.836	0.452	0.406333		0.571333	0.843667	0.071333	0.030667
		0.199667	0				0.079	0.013667				0.263	0.014		0.550667	0.825	0.161	0.114667		0.508667	0.777667	0.074	0.033
		0.201	0				0.301667	0.236				0.250333	0		0.725667	1	0.876333	0.829		0.553333	0.821667	0.956333	0.915667
		0.203667	0				0.067	0				0.334	0.084		0.517	0.788667	0.122667	0.076		0.331333	0.598333	0.135333	0.094667
		0.207333	0				0.068333	0				0.264667	0		0.475	0.747	0.982	0.935		0.111333	0.378333	0.336	0.294667
		0.210333	0				0.069333	0				0.281333	0		0.728667	1	0.980667	0.934		0.232333	0.499333	1	0.958333
		0.269667	0.0596667				0.069	0				0.288333	0		0.524	0.794	0.926	0.878333		0.418667	0.685333	0.689667	0.647333
		0.22	0.008				0.071667	0.001667				0.294667	0.000333		0.062333	0.332333	0.919333	0.871		0.41	0.675	0.228333	0.186
		0.214333	0				0.286	0.216				0.295	0		0.524	0.790667	0.967667	0.92		0.393667	0.655333	1	0.957333
		0.213667	0				0.071333	0				0.294667	0		0.340667	0.607333	0.924	0.875333		0.223	0.484333	0.122667	0.08
		0.215333	0.000666667				0.071667	0				0.298333	0.002		0.158333	0.423333	0.065667	0.017		0.329333	0.588333	0.966667	0.922667
		0.215667	0				0.982	0.907667				0.299333	0		0.735	1	0.103333	0.054667		0.307667	0.565333	0.174333	0.130333
		0.220333	0.00433333				0.075333	0				0.304	0		0.482333	0.746	0.964333	0.914667		0.386667	0.644667	0.128333	0.084667
		0.217333	0				0.987333	0.91				0.311667	0		0.232333	0.495333	0.134333	0.084333		0.334333	0.59	0.976	0.931667
		0.216667	0				0.286333	0.209333				0.318667	0		0.147333	0.409	0.923667	0.873667		0.340667	0.594667	0.947667	0.903667
		0.255	0.0373333				0.077667	0				0.319333	0		0.061	0.322667	0.939	0.889333		0.243667	0.495	0.931	0.886
		0.222	0				0.276	0.197667				0.987	0.666667		0.182	0.443	1	0.950333		0.61	0.860667	0.108333	0.063333
		0.227333	0				0.079	0				0.352333	0.031		0.183	0.443667	0.272333	0.221		0.578667	0.829333	0.968333	0.923667
		0.228667	0				0.984667	0.904333				0.324	0		0.728333	0.986333	0.129333	0.077		0.749333	1	0.982333	0.937
		0.246	0.0136667				0.121	0.041333				0.333	0		0.658667	0.915667	0.968333	0.916667		0.748667	1	1	0.954333
		0.235	0				0.080667	0				0.335333	0		0.179667	0.436333	1	0.947		0.626667	0.875	0.939667	0.893333
		0.241	0				0.082333	0				0.34	0.003667		0.22	0.475667	0.930667	0.877333		0.057667	0.304333	0.055333	0.008
		0.241	0				0.082	0				0.340667	0		0.178667	0.433333	0.111333	0.057667		0.257333	0.504667	0.876333	0.829667
		0.240667	0				0.083333	0.000333				0.343667	0		0.681333	0.935333	0.960667	0.906333		0.676333	0.923333	0.185	0.137667
		0.244	0				0.082667	0				0.347	0		0.552	0.806333	0.131667	0.077667		0.618667	0.865333	0.219667	0.172
		0.243667	0				0.082667	0				0.399333	0.034333		0.067333	0.319667	0.185	0.131		0.664333	0.91	0.161	0.113333
		0.577333	0.333333				0.084333	0				0.365667	0		0.703667	0.955667	0.078667	0.023667		0.048333	0.294	0.557667	0.509667
		0.299333	0.0543333				0.086	0				0.368	0		0.527667	0.778	0.864	0.809333		0.544	0.79	0.134333	0.086667
		0.903667	0.656667				0.088333	0				0.374333	0		0.598667	0.847667	0.985	0.930333		0.697	0.941	0.333333	0.284333
		0.247333	0				0.380333	0.291667				0.564333	0.186		0.194333	0.442	0.128333	0.073667		0.540333	0.783333	0.982	0.933
		0.248333	0				0.121333	0.029				0.587	0.203333		0.355667	0.603	1	0.944667		0.29	0.533	0.137	0.088333
		0.249	0				0.093333	0				0.388667	0		0.257	0.502667	0.352667	0.296333		0.184333	0.426	0.975667	0.926667
		0.296	0.0436667				0.095667	0				0.401	0		0.553333	0.798	0.220333	0.164333		0.412	0.653333	0.245	0.196
		0.257667	0				0.104667	0.008				0.402	0		0.184	0.429	1	0.943		0.613	0.852667	0.134667	0.084333
		0.262	0				0.096667	0				0.407667	0		0.393667	0.638333	0.960333	0.903667		0.226333	0.463667	0.934667	0.884333
		0.267	0.004				0.097333	0				0.408333	0		0.320667	0.564333	0.942	0.885333		0.395333	0.631333	0.987667	0.937333
		0.263667	0				0.132	0.034333				0.417667	0		0.645	0.888	0.94	0.882667		0.030333	0.264667	0.984667	0.933333
		0.264667	0				0.099	0				0.429	0		0.304667	0.548	0.944	0.887333		0.767333	1	0.978667	0.926333
		0.276667	0.0116667				0.100333	0				0.43	0		0.558	0.800333	0.944333	0.887		0.293333	0.525667	0.413	0.36
		0.264667	0				0.101	0				0.434667	0		0.581	0.823333	0.989333	0.931667		0.524	0.755	0.982	0.929333
		0.267333	0				0.101667	0.000333				0.444333	0		0.638	0.878667	0.961	0.903		0.77	1	0.223333	0.17
		0.274	0				0.174333	0.072				0.46	0		0.373333	0.613333	0.719	0.661		0.053	0.283333	0.682667	0.629333
		0.276333	0				0.102	0				0.523	0.055667		0.283	0.522667	0.930333	0.872667		0.631667	0.860333	0.916	0.863
		0.305667	0.0256667				0.102333	0				0.469667	0		0.493333	0.732667	0.112	0.053333		0.125	0.354	0.868333	0.815333
		0.282	0				0.103333	0				0.604	0.126667		0.350667	0.588333	0.944333	0.885667		0.606	0.833667	0.975333	0.921333
		0.285	0				0.103	0				0.492	0		0.158	0.396333	0.769667	0.71		0.247333	0.475667	0.131667	0.077667
		0.305667	0.018				0.102667	0				0.683667	0.19		0.534667	0.772	0.982333	0.922		0.728333	0.956667	0.088	0.034333
		0.296333	0				0.104333	0				0.507667	0		0.660333	0.897667	0.735	0.675333		0.306	0.533	0.236333	0.181667
		0.295667	0				0.107	0				0.841	0.333333		0.184333	0.421333	0.080333	0.018333		0.726333	0.952333	0.969333	0.914
		0.298	0				0.107	0				0.508667	0		0.565	0.800667	0.146333	0.084		0.260333	0.486333	0.354667	0.299333
		0.299	0				0.107667	0				0.508667	0		0.387	0.623333	0.431	0.368667		0.245333	0.47	0.911	0.856333
		0.318	0				0.108	0				0.511667	0		0.333333	0.568667	0.751333	0.689		0.115333	0.339	0.961667	0.906667
		0.324333	0				0.108333	0				0.512667	0		0.411667	0.645667	0.244667	0.182333		0.534333	0.757333	0.964333	0.909
		0.335333	0.011				0.108	0				0.522667	0		0.217333	0.449	0.958333	0.896667		0.219667	0.442333	0.777667	0.721333
		0.326	0				0.219667	0.111333				0.529333	0		0.517	0.749333	0.901667	0.84		0.645	0.866333	0.735	0.679333
		0.333	0.00666667				0.990333	0.881333				0.532333	0		0.77	1	0.379	0.316		0.101	0.320333	0.937	0.880333
		0.328	0				0.109	0				0.541667	0.000667		0.495	0.723667	0.221667	0.158667		0.185	0.402333	0.138333	0.081333
		1	0.666667				0.108667	0				0.675667	0.119333		0.438333	0.666667	0.964333	0.901		0.579	0.795667	0.272333	0.215
		0.334	0				0.112	0.002333				0.556667	0		0.243	0.471333	0.849	0.785667		0.494333	0.71	1	0.942667
		0.336667	0				0.110333	0				0.966	0.399		0.213333	0.440333	0.994	0.930667		0.71	0.926333	0.150667	0.093
		0.338333	0				0.879667	0.768667				0.574667	0		0.31	0.532667	1	0.936		0.632	0.846667	0.987	0.928667
		0.392	0.047				0.111667	0				0.930333	0.346333		0.122333	0.344333	0.919	0.854667		0.701667	0.916667	0.685333	0.627
		0.356333	0.0103333				0.112	0				0.594	0		0.328	0.548667	0.112667	0.048667		0.114667	0.328667	0.218667	0.160333
		0.351	0				0.113333	0				0.606333	0		0.282333	0.503	0.949667	0.884333		0.646333	0.859333	0.066333	0.008667
		0.375667	0.024				0.113333	0				0.609667	0		0.511667	0.733	0.665333	0.600667		0.645333	0.857333	0.916333	0.857667
		0.353	0				0.114667	0				0.619333	0		0.267667	0.485667	0.936	0.871333		0.502333	0.714667	0.588	0.529333
		0.358333	0				0.116	0				0.656667	0.037		0.682	0.9	0.986667	0.921667		0.140333	0.351667	0.982333	0.923
		0.359333	0				0.116	0				0.624667	0.000333		0.409667	0.628	1	0.934667		0.099	0.308667	0.157	0.098333
		0.359667	0				0.115667	0				0.633	0.000333		0.017667	0.234	0.376333	0.310333		0.414333	0.624667	0.704	0.645
		0.361	0				0.117667	0				0.635333	0		0.164333	0.379667	0.066333	0		0.326333	0.536333	0.953333	0.893667
		0.398	0.0306667				0.12	0				0.644667	0		0.418667	0.633333	0.274667	0.208		0.067333	0.277	1	0.937667
		0.368333	0				0.120333	0				0.649667	0		0.606	0.819333	0.111333	0.044333		0.758667	0.968333	0.418667	0.356667
		0.701333	0.333333				0.179667	0.057333				0.661	0		0.431	0.644	1	0.932667		0.495	0.705333	0.671	0.609
		0.373667	0.00133333				0.122333	0				0.710667	0.042333		0.132	0.344	0.940667	0.874		0.256333	0.466667	0.167333	0.105667
		0.382	0.007				0.123	0				0.672	0		0.225333	0.436667	1	0.933		0.755667	0.964333	0.128	0.066
		0.381333	0				0.122667	0				0.674333	0		0.25	0.461	0.232	0.165333		0.759667	0.968333	0.926	0.864333
		0.415667	0.0283333				0.122667	0				0.675333	0		0.656667	0.866667	0.727333	0.659333		0.475	0.682333	0.338667	0.276
		0.622667	0.232667				0.274667	0.150667				0.690667	0.013		0.200667	0.410333	0.711667	0.643667		0.598667	0.804667	0.920333	0.857
		0.406333	0.0143333				0.123667	0				0.686333	0		0.344667	0.554	0.92	0.852333		0.794	1	0.823333	0.760333
		0.393	0				0.176667	0.05				0.689667	0		0.791667	1	0.106333	0.038667		0.697	0.901333	0.58	0.516333
		0.599	0.203				0.127667	0				0.704333	0		0.151667	0.358667	0.963	0.894667		0.768	0.970667	0.967	0.903333
		0.397333	0				0.980333	0.851				0.719	0		0.345	0.551667	0.987	0.918667		0.495333	0.698	0.162333	0.098667
		0.401333	0				0.131333	0				0.848667	0.121667		0.1	0.305667	0.332667	0.264667		0.496667	0.7	0.343	0.279
		0.402	0				0.136	0.003667				0.731	0		0.176	0.381333	0.942	0.873		0.301667	0.503667	0.971333	0.907667
		0.630667	0.222				0.132333	0				0.736333	0		0.095	0.299667	1	0.931333		0.722333	0.924	0.987	0.922667
		0.469667	0.0593333				0.132	0				0.77	0.000333		0.636333	0.841	0.920333	0.850333		0.448667	0.650333	0.443667	0.379667
		0.415667	0.00366667				0.132667	0				0.780333	0		0.29	0.493667	0.070333	0		0.061	0.263	0.692333	0.627
		0.414	0				0.183333	0.05				0.968333	0.162333		0.080667	0.284667	0.236333	0.165667		0.715333	0.916333	0.763333	0.698333
		0.416	0				0.135	0				0.808	0		0.380333	0.584	0.846667	0.775333		0.720333	0.92	0.361667	0.295333
		0.531333	0.113667				0.135333	0				0.842667	0		0.501667	0.705667	0.221667	0.150667		0.006667	0.206	0.877333	0.811333
		0.611667	0.193667				0.182	0.046333				0.849333	0		0.454	0.655667	0.699	0.627		0.456333	0.655333	0.609	0.543
		0.421333	0.000666667				0.137333	0				0.859667	0		0.115333	0.317667	0.176667	0.103333		0.666667	0.865667	0.932333	0.865333
		0.421667	0				0.184333	0.046667				0.861667	0		0.124333	0.326667	0.291	0.218		0.539333	0.738667	0.833333	0.766667
		0.423333	0				0.198667	0.061				0.888	0		0.140667	0.342333	0.889	0.816		0.595333	0.793	0.975333	0.908333
		0.464333	0.04				0.22	0.077667				0.91	0		0.144667	0.346	0.328	0.253667		0.268	0.466	0.141333	0.073333
		0.423667	0				0.144667	0							0.083667	0.284333	1	0.926333		0.535333	0.732	0.322333	0.254
		0.433	0				0.144667	0							0.456	0.657	0.074	0		0.350667	0.547667	0.385333	0.317333
		0.447333	0				0.145	0							0.360333	0.559	0.909667	0.835667		0.350667	0.547333	0.207	0.137667
		0.446667	0				0.145667	0							0.426667	0.624667	0.151333	0.076		0.725667	0.922	0.963	0.894
		0.450667	0.000666667				0.145667	0							0.627667	0.824333	0.941333	0.866		0.28	0.476	0.935667	0.867
		0.453333	0				0.147333	0							0.282	0.478667	0.819	0.744		0.738667	0.933333	0.336667	0.266333
		0.981	0.525				0.147667	0							0.349667	0.546	0.960667	0.885667		0.283333	0.477333	0.676667	0.606333
		0.459333	0				0.179667	0.029667							0.327333	0.523	0.957667	0.882333		0.633	0.826667	0.323	0.253
		0.507	0.0423333				0.149667	0							0.391667	0.587333	0.86	0.785333		0.221667	0.416	0.112	0.041
		0.465	0				0.887667	0.738							0.394	0.588667	0.362333	0.287333		0.122333	0.315	0.88	0.809333
		0.473333	0				0.151333	0							0.442333	0.637	1	0.924667		0.393	0.584667	0.106333	0.035667
		0.474667	0				0.153333	0.002							0.351333	0.546	0.546333	0.47		0.784333	0.976333	0.308667	0.238
		0.479	0				0.151333	0							0.807	1	0.916	0.840333		0.372333	0.564	0.711667	0.639333
		0.816	0.333333				0.151667	0							0.211333	0.404667	0.641333	0.565667		0.333333	0.525667	0.195667	0.123333
		0.485667	0				0.152333	0							0.229667	0.422	0.186667	0.111		0.530333	0.721667	0.930667	0.858667
		0.487333	0				0.154	0.001333							0.194333	0.386333	0.449667	0.373667		0.427333	0.618	0.132333	0.060667
		0.488333	0				0.153667	0							0.274667	0.466	0.893	0.817333		0.711	0.901667	0.979333	0.905
		0.507667	0.0103333				0.988333	0.834							0.389333	0.58	0.955333	0.879333		0.316667	0.507667	0.704	0.629667
		0.497333	0				0.154333	0							0.248	0.438667	0.972	0.895		0.643	0.832	0.958333	0.884
		0.500333	0.00166667				0.488	0.333333							0.109	0.299333	0.370667	0.293333		0.556667	0.745667	0.29	0.214667
		0.5	0				0.255667	0.100667							0.471	0.66	0.969	0.891667		0.277667	0.466333	0.76	0.684667
		0.600333	0.0883333				0.155667	0							0.293333	0.482333	0.202333	0.125667		0.596	0.783667	0.903	0.827667
		0.513667	0.001				0.157	0							0.613	0.802	0.938	0.860333		0.184	0.372333	0.985	0.91
		0.847	0.333333				0.992333	0.835							0.623	0.809667	0.831	0.753333		0.39	0.578333	0.183333	0.108
		0.547	0.033				0.157	0							0.755667	0.941667	0.956667	0.879		0.708333	0.896667	0.389333	0.313
		0.513667	0				0.157667	0.000667							0.278667	0.464333	0.950333	0.872333		0.184333	0.372667	0.963	0.886667
		0.533	0.015				0.182	0.025333							0.093667	0.279667	0.418667	0.339333		0.358333	0.545333	0.964667	0.888333
		0.518	0				0.157667	0							0.522333	0.708333	0.869	0.790333		0.418	0.605333	0.964333	0.887
		0.522667	0.000333333				0.159	0							0.489333	0.675333	0.765333	0.686333		0.113333	0.3	0.953	0.876
		0.537667	0				0.174333	0.015333							0.748667	0.934333	0.296333	0.217		0.114667	0.300667	0.696667	0.619333
		0.543667	0				0.162333	0							0.314667	0.5	0.324	0.244		0.307333	0.493333	0.958333	0.881333
		0.551333	0				0.216667	0.053							0.293	0.478333	0.208	0.128		0.769333	0.955667	0.974333	0.897667
		0.557667	0				0.163667	0							0.264333	0.449333	0.333333	0.253333		0.463	0.649333	0.893	0.816
		0.792	0.231667				0.168	0							0.262	0.447333	0.987	0.907333		0.477667	0.663333	0.727333	0.649667
		0.566	0.001				0.281667	0.111333							0.015667	0.2	0.838667	0.758667		0.629	0.813667	0.976667	0.899
		0.565667	0				0.17	0							0.277333	0.461333	0.896667	0.816333		0.015667	0.199667	0.909667	0.831667
		0.579333	0.0113333				0.17	0							0.418	0.601667	0.140667	0.06		0.164	0.347667	0.109667	0.031667
		0.573	0				0.216333	0.045667							0.136667	0.320333	0.292	0.210667		0.723	0.905667	0.323	0.244333
		0.576	0.00166667				0.184667	0.013667							0.605667	0.789667	0.860667	0.779333		0.125333	0.308667	0.819	0.739
		0.575667	0				0.172333	0							0.239667	0.423667	0.964667	0.882667		0.47	0.651667	1	0.920333
		0.594333	0.0126667				0.183333	0.011							0.482333	0.666667	0.414667	0.333		0.703	0.884333	0.882	0.801667
		0.585667	0				0.172667	0.000667							0.247333	0.43	0.373	0.290333		0.083333	0.264	0.763333	0.683667
		0.587667	0				0.172	0							0.618667	0.8	0.76	0.677		0.543667	0.724667	0.275333	0.194
		0.588	0				0.186333	0.014333							0.440333	0.620333	0.886667	0.803333		0.820333	1	0.402333	0.321333
		0.598667	0.00433333				0.173667	0.000333							0.220333	0.4	0.670667	0.587667		0.303667	0.483333	0.179333	0.098333
		0.598	0				0.392333	0.218667							0.749333	0.929333	0.701333	0.618		0.144333	0.322333	0.284333	0.202
		0.600667	0				0.175	0.000333							0.323	0.501667	0.850667	0.766333		0.431	0.609	0.668667	0.586333
		0.604667	0				0.176	0							0.724	0.902	1	0.915667		0.281333	0.458667	1	0.918333
		0.622	0.0103333				0.177333	0							0.314	0.491667	0.181667	0.096333		0.217333	0.394	0.245667	0.163333
		0.619	0				0.177333	0							0.514667	0.693	0.629	0.543667		0.072333	0.249667	0.911667	0.829333
		0.62	0				0.189333	0.012							0.241667	0.419	0.951667	0.867		0.355667	0.532667	0.371667	0.288333
		0.620667	0				0.277	0.1							0.319	0.496333	0.896667	0.811667		0.755	0.932	0.483333	0.400333
		0.625	0				0.180667	0.001667							0.311	0.488333	0.405667	0.320667		0.676	0.851667	0.994667	0.912
		0.631333	0				0.178667	0							0.200333	0.376	0.959333	0.874667		0.530667	0.707	0.331667	0.249
		0.638333	0				0.180333	0							0.319	0.493	0.824667	0.739667		0.517	0.691667	0.954333	0.87
		0.649667	0				0.291	0.111333							0.534333	0.708	0.278667	0.193667		0.281667	0.457	0.719667	0.635333
		0.654	0				0.180333	0							0.584	0.757667	0.911667	0.826667		0.719333	0.893667	0.933333	0.849
		0.657333	0				0.192333	0.007							0.081667	0.256	1	0.913667		0.305	0.478667	0.743	0.658667
		0.659333	0				0.186667	0							0.827333	1	0.976667	0.89		0.417667	0.591333	0.885	0.800667
		0.660667	0				0.186667	0							0.524667	0.697667	0.922	0.835		0.408667	0.583	0.845	0.761
		0.663667	0				0.189667	0							0.246333	0.419333	0.149333	0.061		0.264333	0.437333	0.593333	0.508667
		0.666667	0				0.192333	0.001							0.355333	0.527333	0.243333	0.155333		0.413	0.585667	0.838	0.753333
		0.669	0				0.192333	0							0.746	0.917667	0.951333	0.863		0.827333	1	0.947333	0.862333
		0.677	0				0.192	0							0.697	0.869333	0.993	0.905		0.456	0.628667	0.384667	0.298333
		0.705667	0				0.194	0							0.122667	0.293333	0.334333	0.246333		0.328333	0.501333	0.869	0.783333
		0.719333	0.001				0.195333	0							0.395333	0.566	1	0.912333		0.396333	0.569667	0.845333	0.759667
		0.719	0				0.196667	0.002							0.657333	0.828333	0.506	0.417333		0.057333	0.23	0.819667	0.733333
		0.720667	0.000333333				0.707667	0.512333							0.343667	0.513333	0.343333	0.253667		0.533333	0.706333	0.286333	0.200333
		0.729333	0				0.2	0.004667							0.184667	0.354667	1	0.91		0.782667	0.954333	0.715667	0.629
		0.767667	0.0376667				0.195	0							0.246667	0.416333	0.576667	0.486667		0.530667	0.702	0.115	0.027333
		0.731667	0				0.195667	0							0.006667	0.175333	0.998	0.907667		0.537	0.707333	0.601333	0.513667
		0.750333	0.009				0.204333	0.006333							0.323	0.491667	0.832	0.741667		0.35	0.520333	0.210333	0.122
		0.781667	0.0116667				0.199333	0.000333							0.146667	0.315333	0.950667	0.860667		0.201333	0.371	0.964667	0.877
		0.963333	0.185				0.247	0.048333							0.651667	0.82	0.920667	0.830333		0.264333	0.434667	0.946333	0.858333
		0.784667	0				0.199333	0							0.303333	0.470333	0.111333	0.019667		0.759667	0.929667	0.197	0.108
		0.787667	0				0.2	0							0.833333	1	0.287333	0.195		0.575333	0.745333	0.894333	0.805
		0.802667	0				0.199667	0							0.294	0.459667	0.930667	0.839		0.527667	0.697	0.140667	0.051667
		0.814667	0				0.201	0							0.720667	0.886333	0.307	0.214667		0.62	0.788667	0.362333	0.273
		0.838	0.00633333				0.200667	0							0.833667	1	0.797	0.705333		0.407333	0.576333	0.3	0.211333
		0.854667	0				0.200667	0							0.377333	0.543667	0.937	0.844		0.341333	0.510333	0.227	0.138
		0.886	0				0.200667	0							0.835	1	0.942667	0.85		0.658667	0.827	0.945	0.855
		0.917	0.022				0.203333	0							0.512667	0.676667	1	0.907		0.354667	0.522667	0.560333	0.470667
							0.203	0							0.767333	0.931	0.937	0.843		0.178667	0.346333	0.941333	0.851667
							0.203	0							0.341333	0.504667	0.799333	0.705333		0.583333	0.750333	0.140667	0.050333
							0.314667	0.111667							0.305	0.466667	1	0.906		0.263	0.43	0.799667	0.709333
							0.333667	0.128333							0.216333	0.378333	0.323	0.229333		0.248	0.415	0.186667	0.097
							0.205	0							0.28	0.442	0.336	0.242		0.179667	0.346667	1	0.910333
							0.211	0.001							0.048333	0.209333	0.247	0.153333		0.244667	0.412	1	0.91
							0.211333	0							0.350667	0.511667	0.85	0.755333		0.493333	0.659333	0.186667	0.096
							0.211333	0							0.755	0.916333	0.942	0.847333		0.833667	1	0.274	0.181667
							0.212	0							0.079667	0.239333	0.890333	0.795667		0.276	0.442333	0.873667	0.782
							0.212	0							0.211	0.371	1	0.905		0.632667	0.799	0.699333	0.607667
							0.214333	0							0.761667	0.922	0.657	0.560667		0.769	0.934667	0.626667	0.534333
							0.547333	0.333333							0.325	0.485	0.944	0.848		0.532333	0.698	1	0.907667
							0.216333	0							0.840667	1	0.927667	0.831333		0.795667	0.962	0.397	0.304
							0.228333	0.011333							0.666333	0.825667	0.743	0.646667		0.19	0.356333	0.657	0.564
							0.332667	0.115667							0.101	0.258	0.2	0.104		0.547333	0.712333	0.926667	0.834
							0.552667	0.333333							0.133667	0.289333	0.41	0.313333		0.453667	0.618333	0.927	0.834
							0.219	0							0.265667	0.421667	0.952667	0.856		0.591667	0.755667	0.2	0.106667
							0.431	0.21							0.673667	0.828333	0.522333	0.425333		0.049667	0.213333	0.324	0.230333
							0.221667	0							0.128333	0.283667	0.183333	0.086333		0.565	0.728	0.107333	0.013667
							0.223	0							0.445	0.600333	0.269667	0.172333		0.232	0.395333	0.47	0.376333
							0.222667	0							0.793667	0.949	0.397	0.297667		0.332333	0.495333	0.269667	0.175333
							0.224667	0.001667							0.558333	0.712333	0.991333	0.892		0.185333	0.347	0.166333	0.071
							0.227333	0.004667							0.307333	0.461333	0.321333	0.222		0.791667	0.952333	0.131333	0.035333
							0.482667	0.257							0.846	1	0.696667	0.598		0.733	0.893333	0.986	0.889333
							0.226	0							0.207667	0.360667	0.905	0.805667		0.168667	0.328333	0.253333	0.156
							0.291333	0.065667							0.610333	0.763667	0.979333	0.879		0.738667	0.898667	0.457667	0.360333
							0.226	0							0.527667	0.680667	0.434333	0.333333		0.373	0.531667	0.875	0.777667
							0.275667	0.047333							0.633	0.785333	0.984667	0.883667		0.361667	0.520333	1	0.901667
							0.562667	0.335							0.386667	0.538667	0.967	0.865333		0.409667	0.568667	0.149	0.050667
							0.933667	0.704667							0.463	0.615333	0.932667	0.830333		0.294	0.452333	0.335	0.237333
							0.229667	0							0.197	0.348333	0.92	0.817333		0.720667	0.878667	0.14	0.041333
							0.231	0							0.266	0.417333	0.763333	0.66		0.398333	0.556667	0.183	0.084
							0.369667	0.137667							0.661	0.810667	0.422	0.318		0.607	0.765	0.704333	0.604
							0.232	0							0.406	0.555667	0.201667	0.097667		0.640667	0.797333	0.260667	0.160333
							0.232333	0							0.454	0.604333	0.426	0.322		0.838333	0.995	0.111333	0.010667
							0.232	0							0.421667	0.569333	0.704	0.599		0.651667	0.807333	0.984	0.883
							0.274333	0.039							0.732333	0.880667	0.503667	0.398333		0.556	0.712333	0.303	0.202333
							0.234667	0							0.671	0.819	0.681	0.575333		0.248	0.403667	0.757333	0.656667
							0.234667	0							0.044	0.192333	0.764333	0.658667		0.541	0.695667	0.748333	0.646667
							0.236333	0							0.299667	0.446333	0.278667	0.173		0.475	0.630333	0.483667	0.382
							0.264333	0.028667							0.552	0.699333	0.443667	0.337333		0.200667	0.355333	0.989333	0.887333
							0.263	0.026333							0.301667	0.446333	0.313333	0.207667		0.594333	0.749333	0.626667	0.523
							0.24	0							0.502333	0.646	0.861	0.753		0.492	0.646333	0.932	0.828333
							0.239667	0							0.47	0.614333	0.523	0.415		0.846	1	1	0.896333
							0.242	0							0.475	0.619	0.978667	0.870667		0.675	0.829333	0.842667	0.738667
							0.242333	0							0.295333	0.439	0.871667	0.763333		0.591333	0.745667	0.519667	0.414333
							0.481	0.238333							0.043667	0.186333	0.424	0.314667		0.336667	0.490667	0.758333	0.653333
							0.245333	0							0.072667	0.215667	0.483333	0.374667		0.389	0.541667	0.391	0.285333
							0.245333	0							0.630333	0.773333	0.336333	0.227333		0.173	0.326	0.206333	0.099667
							0.245	0							0.076	0.218	0.316	0.207		0.794333	0.947333	0.449667	0.342333
							0.244667	0							0.381	0.522333	0.810667	0.701333		0.388667	0.541667	1	0.892667
							0.247	0.000667							0.125333	0.266333	0.207	0.097667		0.846667	1	0.985667	0.877667
							0.245667	0							0.189	0.330333	0.386	0.276667		0.487	0.638667	0.290333	0.182
							0.247	0							0.166333	0.306333	0.758333	0.649667		0.385333	0.537333	1	0.891
							0.250667	0							0.070333	0.21	0.945	0.834667		0.536667	0.688333	0.924333	0.815
							0.253333	0							0.277667	0.418	0.465333	0.355333		0.201667	0.354	0.183333	0.074
							0.495	0.242							0.281667	0.421333	0.488	0.378		0.843	0.994333	0.891333	0.781333
							0.253667	0							0.184667	0.325	0.333	0.221667		0.495	0.646	0.373	0.262
							0.256333	0							0.742667	0.882333	0.929667	0.818333		0.385667	0.536667	0.201667	0.091
							0.258333	0							0.755	0.895333	0.908667	0.797		0.639	0.790333	0.499667	0.389
							0.257667	0							0.820667	0.961	0.591	0.479333		0.314	0.465333	1	0.889333
							0.259667	0							0	0.139667	0.583333	0.47		0.746	0.896	0.465333	0.353333
							0.261333	0							0.488333	0.627667	0.460667	0.348		0.553	0.701667	0.951333	0.839333
							0.260667	0							0.364667	0.504	0.202667	0.088667		0.174333	0.323	0.341667	0.229333
							0.967667	0.705667							0.157667	0.297	0.845	0.731333		0.278667	0.427667	0.154	0.042
							0.264333	0							0.362333	0.501333	0.964333	0.850333		0.834	0.983	1	0.887333
							0.343333	0.079667							0.758333	0.897333	0.477333	0.363667		0.411667	0.559333	0.861	0.747667
							0.267	0.003							0.253667	0.393	0.413	0.297667		0.661	0.808333	0.535	0.421667
							0.264667	0							0.455333	0.594667	0.978667	0.863667		0.062333	0.209667	0.890333	0.777667
							0.318667	0.051667							0.685333	0.824	0.867333	0.752333		0.853333	1	0.112667	0
							0.266667	0							0.392	0.531333	0.348667	0.233333		0.588333	0.735333	0.939	0.826
							0.267667	0							0.861333	1	0.799667	0.684		0.843333	0.989667	0.808667	0.694333
							0.268	0							0.539333	0.678333	0.651667	0.535333		0.758333	0.904667	0.498333	0.384
							0.268333	0							0.381	0.518667	0.605	0.488333		0	0.146	0.914	0.799
							0.268667	0							0.477	0.615333	0.979	0.862333		0.115333	0.26	0.330667	0.215667
							0.270333	0							0.03	0.167667	0.640333	0.522667		0.809	0.954333	0.932	0.815667
							0.273667	0							0.469667	0.607	0.262667	0.144667		0.045667	0.190667	0.934667	0.817667
							0.273667	0							0.216333	0.353	0.745	0.627		0.530667	0.675333	0.328	0.211
							0.275333	0.000333							0.863	1	0.963	0.844667		0.186	0.331333	0.429333	0.311333
							0.276	0							0.264667	0.400667	0.736	0.618		0.199333	0.344	0.663333	0.545
							0.331667	0.055667							0.13	0.266333	0.596	0.477667		0.144667	0.288333	0.977667	0.858333
							0.278667	0.002							0.444	0.580333	0.975333	0.856333		0.231667	0.376	0.130333	0.011333
							0.278	0							0.281333	0.416667	0.853333	0.734333		0.252	0.395667	0.322	0.202
							0.279333	0							0.563333	0.698	0.154	0.035		0.482333	0.626333	0.513	0.393
							0.278667	0							0.811333	0.946	0.582333	0.462667		0.124	0.268	0.436333	0.316
							0.987667	0.708667							0.065667	0.200333	1	0.880333		0.351333	0.494333	0.942	0.821333
							0.278667	0							0.454	0.588667	0.889	0.768667		0.755	0.897667	0.351667	0.229333
							0.280667	0							0.477667	0.612	0.451667	0.330667		0.019667	0.162	0.787667	0.664667
							0.283	0.002							0.322333	0.456667	0.763333	0.642333		0.656667	0.798333	0.739667	0.617
							0.391667	0.109333							0.229667	0.362333	0.706333	0.585667		0.232333	0.374333	0.888	0.764
							0.283	0							0.144333	0.277333	0.419667	0.297667		0.33	0.472333	0.125	0
							0.411667	0.126							0.108	0.241	0.282333	0.159		0.445	0.587	0.207667	0.083
							0.286333	0							0.209333	0.342333	0.760667	0.638		0.142	0.283333	0.309333	0.183333
							0.287	0							0.846667	0.979667	0.968333	0.845667		0.657667	0.799	0.760667	0.634333
							0.287	0							0.148333	0.280333	0.527	0.403667		0.859667	1	0.178667	0.053
							0.287333	0							0.069333	0.201	0.932	0.809		0.364667	0.505	0.789333	0.663
							0.289	0							0.278333	0.410333	0.389	0.265667		0.345333	0.485667	0.567333	0.441
							0.343	0.053333							0.722333	0.854667	0.838	0.714		0.396333	0.536667	0.555333	0.428333
							0.291333	0							0.201	0.332667	0.977667	0.852667		0.691333	0.830333	0.801333	0.674333
							0.33	0.036667							0.329667	0.460667	0.206667	0.080667		0.681333	0.820333	0.203667	0.074667
							0.295333	0							0.847	0.977667	0.682667	0.557		0.591333	0.73	0.910333	0.781667
							0.321333	0.026667							0.795333	0.926	0.362333	0.236667		0.055333	0.193667	0.302	0.173333
							0.298	0							0.634667	0.766	0.868333	0.742		0.815	0.952667	0.857667	0.728333
							0.299	0							0.022	0.152333	0.914	0.787333		0.227333	0.364333	0.376333	0.247667
							0.632667	0.333333							0.125	0.255	0.425	0.297		0.658333	0.795333	0.836333	0.706333
							0.301333	0							0.230333	0.360667	0.239333	0.111		0.863	1	0.383333	0.253333
							0.302	0							0.213	0.343	1	0.870667		0.701333	0.837	1	0.870333
							0.429333	0.126333							0.350667	0.480333	0.931	0.801667		0.729667	0.865333	0.202667	0.071333
							0.303667	0							0.153333	0.283667	0.720667	0.592		0.191	0.326667	0.232	0.101
							0.304667	0							0.238	0.368333	0.953	0.823333		0.153333	0.289667	0.95	0.818333
							0.305333	0							0.237667	0.367333	0.848333	0.718667		0.855	0.991	0.374667	0.242333
							0.305667	0							0.23	0.359	0.983	0.853		0.792	0.928	0.706	0.574333
							0.972333	0.666667							0.35	0.478667	0.380667	0.25		0.369667	0.504667	0.733	0.599667
							0.914667	0.607667							0.272667	0.402	0.802667	0.671		0.144667	0.279667	0.333333	0.200333
							0.973333	0.666667							0.114667	0.244	0.707333	0.575667		0.289667	0.424667	0.549333	0.416
							0.344333	0.034							0.607	0.736333	0.946333	0.814667		0.041	0.176333	0.442333	0.308333
							0.310667	0							0.082	0.211	0.911333	0.779333		0.349333	0.484667	0.614333	0.479333
							0.690333	0.378667							0.661	0.789667	0.889333	0.757667		0.022	0.156333	0.922667	0.788
							0.314667	0.000333							0.541	0.669333	0.926667	0.794667		0.282667	0.416333	0.825667	0.690667
							0.356333	0.041							0.071667	0.199333	1	0.868333		0.325	0.459333	0.291667	0.155667
							0.314667	0							0.564	0.692	0.457667	0.324333		0.272667	0.405667	0.848667	0.713
							0.314667	0							0.178667	0.306333	0.402667	0.269667		0.597333	0.73	0.956667	0.819333
							0.323	0.008333							0.854333	0.982667	0.778	0.645		0.732333	0.865333	0.701667	0.565
							0.648333	0.333333							0.179	0.307333	0.246	0.112667		0.069333	0.202667	0.317	0.18
							0.316	0							0.314333	0.442	0.396667	0.263		0.138667	0.272	0.902333	0.764
							0.563333	0.246333							0.328333	0.455	0.857	0.722333		0.327667	0.460667	0.894667	0.755333
							0.316667	0							0.603667	0.730667	0.517667	0.382		0.418667	0.552	0.967	0.826667
							0.431	0.114							0	0.127	0.444	0.308333		0.727333	0.86	0.336333	0.196
							0.901667	0.582333							0.533333	0.660333	1	0.863		0.727	0.859667	0.747	0.607333
							0.320333	0							0.253	0.378667	0.304667	0.167333		0.291333	0.423333	0.508	0.368
							0.319667	0							0.851	0.976667	0.934333	0.797333		0.493333	0.624667	0.278	0.138333
							0.321	0							0.138667	0.264333	0.668667	0.530667		0.081667	0.212667	0.253333	0.112667
							0.989	0.666667							0.103	0.228667	0.846	0.708		0.609	0.74	0.519333	0.377667
							0.324333	0							0.067	0.193	1	0.860333		0.096333	0.227	0.633	0.491333
							0.329667	0.004							0.677667	0.803	0.860667	0.721		0.274	0.405	0.802667	0.66
							0.325667	0							0.234667	0.36	0.557	0.415667		0.214333	0.344	0.972333	0.829
							0.715	0.385667							0.041	0.166333	0.833333	0.692667		0.183667	0.313667	0.957667	0.814
							0.332333	0.003							0.678	0.803	0.633	0.492333		0.441	0.571333	0.467333	0.323333
							0.73	0.400333							0.276	0.400667	0.877333	0.736333		0.229667	0.359333	0.523667	0.379
							0.344	0.011667							0.797333	0.922333	0.704	0.562		0.828	0.958333	0.397	0.252333
							0.336	0.002333							0.805333	0.929667	0.560333	0.416333		0.820667	0.951	0.429333	0.284667
							0.336333	0							0.828	0.952333	0.308667	0.165		0.211333	0.34	0.653333	0.507
							0.669333	0.333333							0.081667	0.206	0.838333	0.694333		0.256	0.383667	0.450667	0.304
							0.418667	0.083							0.798333	0.922333	0.939	0.793667		0.239333	0.367	0.691667	0.544
							0.337	0							0.511667	0.635333	0.302	0.156667		0.66	0.788333	0.892667	0.744333
							0.337333	0							0.443333	0.567333	0.823333	0.677		0.406333	0.533667	1	0.851333
							0.351333	0.013333							0.373	0.496	0.179333	0.033667		0.435	0.561667	0.468333	0.319333
							0.338667	0							0.202667	0.325333	0.46	0.313333		0.193	0.32	1	0.850333
							0.546333	0.206							0.707667	0.831	0.626	0.479333		0.481	0.607333	0.817333	0.666667
							0.340667	0							0.33	0.453333	0.701667	0.554667		0.762667	0.888333	0.770667	0.619333
							0.406333	0.064333							0.689333	0.812333	0.761333	0.613333		0.064	0.190333	0.483	0.331333
							0.565333	0.223667							0.535	0.658	0.479667	0.332		0	0.126	0.273667	0.120667
							0.386667	0.045							0.422333	0.543	0.228667	0.081		0.136667	0.261667	0.26	0.106667
							0.342333	0							0.250333	0.371667	0.875	0.726667		0.038333	0.163667	0.940667	0.788
							0.345333	0							0.431	0.552333	0.924333	0.776		0.160667	0.285667	0.833333	0.678667
							0.434667	0.087667							0.326	0.447	0.935667	0.788		0.874667	1	0.843	0.687
							0.349	0							0.210333	0.331667	0.624	0.474667		0.677667	0.801667	0.867333	0.711667
							0.349333	0							0.879667	1	0.72	0.571333		0.732333	0.856333	0.601667	0.444667
							0.715333	0.365							0.386667	0.507	0.935667	0.786333		0.856333	0.98	0.206667	0.047667
							0.813333	0.462333							0.193	0.313333	0.689667	0.540333		0.841333	0.964333	0.333	0.174333
							0.351667	0							0.167	0.287	0.309333	0.16		0.221	0.344333	0.362333	0.202
							0.352	0							0.077667	0.197667	0.845	0.695667		0.273333	0.396667	0.86	0.698333
							0.352333	0							0.047333	0.167333	0.235	0.085		0.03	0.152667	0.481	0.318333
							0.354667	0							0.69	0.810333	0.963	0.812		0.597	0.719	0.516	0.353333
							0.619667	0.261							0.182	0.300667	0.699333	0.547		0.319	0.441	0.944	0.777667
							0.363	0.001667							0.013667	0.132667	0.200333	0.048667		0.677	0.799333	1	0.833333
							0.361333	0							0.561333	0.68	0.614333	0.461		0.615	0.736667	0.417333	0.250667
							0.362333	0							0.853	0.972	0.898333	0.745667		0.878667	1	0.872	0.704667
							0.609667	0.246333							0.707	0.825	0.879667	0.726333		0.253	0.374	0.960333	0.793
							0.412	0.048667							0.268	0.386	0.947333	0.794667		0.848333	0.969333	0.704	0.537
							0.370667	0.007							0.256	0.373	0.254667	0.1		0.065667	0.186333	0.699333	0.531667
							0.701333	0.333333							0.819333	0.936333	0.994667	0.84		0.154	0.274667	0.706333	0.538333
							0.368333	0							0.072	0.189333	0.631	0.476		0.317667	0.439	0.846	0.677333
							0.369	0							0.247	0.364	0.609333	0.454		0.109333	0.230333	0.628	0.457667
							0.703333	0.333333							0.245333	0.362333	0.692333	0.535333		0.661	0.782333	0.477333	0.307667
							0.371	0							0.791333	0.908	0.386333	0.228333		0.14	0.259667	0.944333	0.773667
							0.371667	0							0.018333	0.134333	0.216333	0.058667		0.311333	0.431	0.746333	0.574333
							0.373	0							0.776667	0.892333	0.325	0.166		0.660667	0.780333	1	0.826
							0.372667	0							0.264333	0.379667	0.927	0.768		0.715333	0.834667	0.560333	0.386
							0.765333	0.392667							0.515667	0.630667	0.679333	0.519		0.469333	0.588667	0.521	0.346667
							0.393667	0.020667							0.661	0.776	0.227	0.067		0.800667	0.919667	0.807667	0.634
							0.704333	0.330333							0.072333	0.187667	0.473333	0.312		0.297667	0.417	0.549333	0.375
							0.375	0							0.280333	0.395667	0.981333	0.820333		0.474	0.592667	0.698	0.522333
							0.916333	0.541							0.193	0.307667	0.741	0.579667		0.162333	0.281	0.623667	0.447333
							0.982333	0.607							0.773	0.887	0.360333	0.199667		0.136	0.255333	0.354	0.177667
							0.820667	0.445							0.867333	0.981333	0.468667	0.305667		0.540333	0.658	0.699333	0.522667
							0.377333	0							0.045667	0.16	0.975667	0.812333		0.318667	0.436667	0.331333	0.153333
							0.378333	0							0.281333	0.395333	0.460333	0.297667		0.229667	0.348	0.751	0.572667
							0.378	0							0.336333	0.450667	0.579333	0.415667		0.610333	0.728333	0.41	0.231333
							0.386	0.001							0.184333	0.298333	0.709333	0.544333		0.216333	0.334	0.460333	0.281
							0.385333	0							0.149	0.263	0.234667	0.068667		0.680333	0.798333	0.953	0.772667
							0.385667	0							0.199333	0.312	0.845333	0.679333		0.718	0.836333	0.943333	0.763
							0.445	0.058333							0.886667	1	0.402333	0.236333		0.744667	0.862667	0.250333	0.069333
							0.914333	0.526333							0.113333	0.225	0.666667	0.5		0.221667	0.34	0.696333	0.513667
							0.388667	0.000333							0.467	0.579333	0.412	0.243333		0.326667	0.444	0.421	0.238333
							0.388333	0							0.874	0.986333	0.450667	0.281		0.607	0.724333	0.983	0.799
							0.391	0							0.048333	0.16	0.797667	0.626333		0.812	0.929	0.575333	0.39
							0.394333	0							0.869333	0.981667	0.764	0.592667		0.558333	0.674	0.911333	0.725333
							0.422	0.025333							0.548667	0.661	0.702333	0.530667		0.483	0.598667	0.299333	0.113333
							0.398333	0							0.591333	0.703	0.970333	0.798667		0.083667	0.2	0.359333	0.173333
							0.958333	0.559333							0.114	0.225	0.448	0.276333		0.867333	0.983667	0.889333	0.702333
							0.968	0.569							0.851333	0.962	0.934	0.761667		0.627667	0.743333	0.334	0.146333
							0.402333	0							0.727	0.838	0.623333	0.45		0.869333	0.985667	0.771667	0.582333
							0.405	0							0.256333	0.367667	0.938	0.763667		0.116333	0.231	1	0.808333
							0.405333	0							0.732667	0.842333	0.671333	0.497667		0.210333	0.325333	1	0.804
							0.406333	0							0.306	0.415667	0.819667	0.644333		0.122333	0.237333	0.964	0.767333
							0.406	0							0.21	0.32	0.720333	0.545667		0.223	0.336667	0.913333	0.714667
							0.511667	0.103333							0.324333	0.434667	0.953	0.777		0.671	0.784667	0.844667	0.645
							0.41	0							0.639	0.749	0.327	0.151333		0.342333	0.456667	0.469667	0.269
							0.413	0							0.221667	0.332	0.511667	0.335333		0.726333	0.840333	1	0.799333
							0.413	0							0.633	0.743	0.707	0.53		0.511667	0.625667	0.878667	0.675667
							1	0.587							0.360667	0.470333	0.701333	0.524667		0.67	0.784	0.853333	0.650333
							0.442333	0.028333							0.764667	0.874333	1	0.823		0.324667	0.437667	0.276333	0.073333
							0.414667	0							0.62	0.729333	0.599667	0.422333		0.246667	0.36	0.333333	0.129333
							0.417333	0							0.433333	0.542333	0.962667	0.785		0.349667	0.461667	1	0.795333
							0.457667	0.040333							0.669	0.778333	0.272	0.094333		0.657667	0.77	0.764	0.559333
							0.463	0.046333							0.708333	0.817667	0.825667	0.647333		0.514667	0.626667	0.568333	0.361
							0.477	0.056667							0.193	0.302	0.807	0.628667		0.463	0.574667	1	0.791
							0.444	0.019							0.043667	0.152333	0.954333	0.775667		0.562	0.674	0.671333	0.462
							0.426	0							0.233	0.342	0.952333	0.773		0.889333	1	0.254667	0.044667
							0.427333	0							0.099	0.207333	0.890333	0.710333		0.597667	0.708333	0.271333	0.060333
							0.427	0							0.186667	0.294667	0.885	0.704333		0.170667	0.282	0.912333	0.7
							0.427333	0							0.777667	0.885667	0.528	0.347		0.833333	0.944333	0.452333	0.240667
							0.461333	0.034333							0.038333	0.146333	0.414333	0.231333		0.764667	0.875667	0.437	0.224333
							0.427667	0							0.615	0.723333	0.789333	0.606333		0.661	0.770667	0.299	0.085333
							0.496	0.065667							0.769667	0.878	0.483	0.299333		0.635667	0.746	0.849	0.634667
							0.43	0							0.162333	0.270333	0.926	0.741667		0.874333	0.984333	0.396667	0.182333
							0.434667	0.003667							0.776667	0.884333	1	0.816		0.273667	0.384	0.522667	0.308
							0.431	0							0.634	0.741	0.52	0.335		0.666667	0.776333	0.448333	0.232667
							0.448	0.017							0.185333	0.292333	0.532333	0.347667		0.874	0.983333	0.701333	0.484333
							0.765333	0.333333							0.275667	0.383	0.552667	0.368		0.245333	0.354	0.670667	0.453667
							0.432667	0							0.227333	0.334	0.85	0.664667		0.770667	0.879667	0.52	0.299667
							0.470667	0.035667							0.744333	0.850333	0.905667	0.72		0.689333	0.798667	0.576667	0.355333
							0.437	0							0.453667	0.559333	0.47	0.284333		0.519	0.628	0.552667	0.332
							0.438333	0							0.114667	0.220667	0.616333	0.429667		0.087	0.195333	1	0.778
							0.437667	0							0.894	1	0.453333	0.265333		0.487333	0.595	0.777667	0.555
							0.777667	0.333333							0.298	0.404333	0.27	0.081		0.219	0.326667	0.623333	0.400667
							0.887	0.442667							0.095667	0.201333	0.260333	0.069333		0.412667	0.520333	0.526	0.303333
							0.443667	0							0.199	0.304	0.862333	0.671667		0.105	0.212667	1	0.775667
							0.452	0.007333							0.354667	0.459333	0.449333	0.257667		0.138	0.244667	1	0.776
							0.445333	0							0.834	0.939	0.856	0.663333		0.498	0.605333	0.846667	0.621667
							0.448667	0							0.147667	0.252	0.341667	0.148667		0	0.107	0.272	0.046667
							0.448667	0							0.272	0.376333	0.653333	0.459		0.319	0.426333	0.805	0.579
							0.673667	0.225							0.197333	0.301333	0.681667	0.486333		0.848333	0.955667	0.861	0.634
							0.556667	0.108							0.267333	0.371333	0.908333	0.713667		0.522333	0.629	0.616333	0.389
							0.449667	0.000667							0.795667	0.9	0.842667	0.644333		0.261333	0.367333	0.939333	0.711333
							0.449333	0							0.344	0.447333	0.964	0.765		0.894	1	0.957333	0.728333
							0.453667	0.001333							0.059333	0.162	0.241667	0.042		0.875	0.980667	0.516667	0.287
							0.454	0							0.050333	0.153	0.549333	0.349667		0.564333	0.670333	0.599667	0.369667
							0.455333	0							0.406333	0.508333	0.823333	0.622667		0.736	0.842333	0.708	0.476667
							0.460333	0							0.809333	0.910667	0.817333	0.615		0.877333	0.982	1	0.768333
							0.462333	0							0.314667	0.415667	1	0.796		0.673667	0.778667	1	0.766667
							0.461667	0							0.608333	0.709333	0.825333	0.620667		0.777667	0.882333	0.510667	0.276
							0.465333	0							0.166667	0.268	1	0.794667		0.108	0.212667	0.9	0.66
							0.466333	0							0.145667	0.246667	0.568333	0.363333		0.377667	0.482667	0.449333	0.207333
							0.799333	0.333333							0.227333	0.328333	0.945	0.739333		0	0.105	0.448333	0.204333
							0.467	0							0.129333	0.230667	0.976	0.770333		0.501333	0.605	0.964	0.719667
							0.468333	0							0.277	0.377667	0.687333	0.48		0.242	0.346	0.625333	0.38
							0.468333	0							0.044667	0.145	0.973667	0.763667		0.13	0.233667	0.410333	0.164
							0.937	0.467667							0.355667	0.455333	0.498333	0.287		0.050333	0.154	0.789333	0.542
							0.520667	0.052							0.479333	0.579667	0.873667	0.661333		0.072667	0.175667	0.438333	0.19
							0.471	0							0.126333	0.226	0.583333	0.371		0.158	0.260667	0.826	0.577
							0.471333	0							0.195	0.295	0.934667	0.721667		0.882667	0.985667	0.506667	0.256667
							0.474333	0							0.204	0.303	0.647333	0.433		0.207667	0.311	0.857	0.604
							0.473667	0							0.081	0.18	0.843	0.629		0.897333	1	0.459333	0.206
							0.539	0.064							0.855	0.954333	0.739667	0.526		0.771333	0.874667	0.855667	0.601
							0.557333	0.081667							0.359667	0.458667	0.304	0.090333		0.217	0.319	0.462667	0.206333
							0.929667	0.453667							0.318667	0.416333	0.919667	0.705333		0.146667	0.248333	0.979667	0.719667
							0.479667	0							0.191	0.289333	0.314	0.1		0.267333	0.369	1	0.734667
							0.480333	0							0.901667	1	0.553667	0.339667		0.802333	0.904667	1	0.735
							0.876333	0.395333							0.879667	0.977667	0.389333	0.174		0.482	0.583	0.555667	0.290333
							0.483667	0							0.201	0.299	0.638	0.421667		0.805333	0.906333	0.829	0.560667
							0.483667	0							0	0.097667	0.361333	0.145333		0.431	0.532333	0.304	0.036
							0.485	0							0.393	0.489667	0.522333	0.305667		0.477	0.577667	0.624333	0.355
							0.487333	0							0.204333	0.301667	0.384667	0.167667		0.634	0.734333	0.416	0.142667
							0.488333	0							0.499667	0.597	0.468333	0.251667		0.517	0.617333	0.707	0.433
							0.535667	0.046667							0.86	0.956667	0.822667	0.605		0.128333	0.228333	0.987667	0.713
							0.490667	0							0.549333	0.646	0.591333	0.372667		0.361333	0.461667	0.439	0.160667
							0.890333	0.397667							0.280667	0.376333	0.953333	0.733667		0.22	0.319667	0.326333	0.048667
							0.901	0.408333							0.717333	0.813333	0.483	0.262		0.264333	0.364667	0.334333	0.051333
							0.493667	0							0.096333	0.192	1	0.779333		0.045333	0.144333	0.713	0.426667
							0.495333	0							0.023	0.119	0.967	0.746		0.113333	0.212667	0.905667	0.618667
							0.497	0							0.248	0.344333	0.9	0.677667		0.091667	0.191	0.684	0.393
							0.917667	0.42							0.600333	0.696667	0.893667	0.671333		0.900667	1	0.613	0.32
							0.498667	0							0.092333	0.187333	0.589	0.366667		0.836333	0.935667	1	0.704333
							0.834	0.334333							0.414333	0.509	0.753333	0.53		0.834667	0.934	0.765333	0.468333
							0.500667	0							0.263	0.358333	0.618333	0.393		0.132667	0.231333	0.877333	0.573
							0.500667	0							0.180667	0.276	0.436	0.21		0.239667	0.338667	0.945	0.641
							0.679667	0.177667							0.332333	0.427	0.912333	0.685333		0.648333	0.747333	0.522333	0.216
							0.502333	0							0.172	0.267333	0.731333	0.502333		0.057	0.156333	0.755333	0.448333
							0.503667	0							0.843	0.936667	0.884333	0.655667		0.226333	0.324	0.878667	0.566667
							0.548	0.041667							0.219	0.313	0.678	0.446667		0.061333	0.159333	0.714333	0.400333
							0.505667	0							0.275667	0.369333	0.601333	0.370333		0.546667	0.645	0.814	0.497667
							0.613	0.104333							0.232333	0.326	0.334	0.101		0.901667	1	0.368667	0.051333
							0.508667	0							0.184333	0.278	0.858333	0.625333		0.798667	0.897	0.914667	0.594333
							0.51	0							0.243	0.337333	0.438333	0.204667		0.245	0.343	0.852333	0.532
							0.517	0.004667							0.567	0.660667	0.614333	0.379		0.701	0.799333	0.752	0.431
							0.513667	0							0.226	0.318667	0.691667	0.453333		0.762	0.86	0.649333	0.323667
							0.515667	0							0.855667	0.948667	0.264333	0.026667		0.786	0.883333	0.74	0.408667
							0.516	0							0.396333	0.489333	0.516667	0.277667		0.170667	0.267667	0.682	0.348333
							0.517	0							0.105	0.197667	0.707333	0.468667		0.569333	0.666667	0.583333	0.248
							0.646	0.128							0.087	0.178667	0.662667	0.422667		0.193	0.289667	0.857667	0.521667
							0.519333	0							0.204333	0.296	0.519667	0.278667		0.841	0.937667	0.753333	0.413
							0.530333	0.010667							0.900667	0.992333	0.682	0.440667		0.470333	0.567667	0.889	0.545667
							0.791333	0.269667							0.038	0.130333	0.879	0.634667		0.869667	0.965667	1	0.656333
							0.522667	0							0.201333	0.292667	0.682667	0.437333		0.451333	0.547667	0.666667	0.321333
							0.525	0							0.462333	0.553	0.489333	0.244667		0.773	0.868667	0.855	0.503667
							0.614	0.087333							0.272333	0.363667	0.764667	0.517333		0.154667	0.250667	1	0.639
							0.527667	0							0.909333	1	0.869333	0.622667		0.274667	0.371	0.975333	0.603333
							0.528667	0							0.111	0.202	0.803	0.556		0.185333	0.281	0.854	0.475333
							0.530333	0							0.853333	0.944333	0.397	0.148333		0.544333	0.64	0.937333	0.549667
							0.53	0							0	0.091333	0.844667	0.594667		0.247667	0.343333	1	0.611667
							0.863333	0.333333							0.422333	0.513	1	0.748667		0.656	0.751667	1	0.611
							0.530667	0							0.682	0.772	0.910333	0.657		0.853	0.949	0.690333	0.295
							0.601333	0.070333							0.170667	0.260667	0.914333	0.659667		0.121	0.217	0.414333	0.016
							0.532333	0							0.838333	0.928	0.615667	0.358667		0.299667	0.394333	1	0.597
							0.532333	0							0.355333	0.445	0.815	0.558333		0.716	0.810667	0.439667	0.031667
							0.538333	0.003333							0.032	0.121667	0.960667	0.703667		0.224667	0.319667	0.835	0.426
							0.719	0.183333							0.117667	0.207333	0.829	0.570667		0.359667	0.454333	0.561	0.148667
							0.537	0							0.834667	0.924	0.441667	0.183		0.834667	0.929	1	0.585667
							0.545667	0.005667							0.268	0.357	0.623667	0.359667		0.749	0.843333	0.862	0.447
							0.951	0.404667							0.146667	0.236	0.774333	0.508667		0.274333	0.368	0.688333	0.272667
							0.549333	0							0.124333	0.213	0.684	0.418333		0.238	0.331667	0.774333	0.354667
							0.591	0.039667							0.520667	0.609667	1	0.731667		0.315333	0.409667	0.625333	0.197333
							0.552333	0							0.749	0.836667	0.858333	0.589333		0.462333	0.555667	1	0.568333
							0.665333	0.111667							0.089667	0.177333	0.666667	0.397		0.275667	0.368667	0.701333	0.269667
							0.557	0.002							0.281333	0.369	0.940667	0.670333		0.247	0.340333	0.929667	0.485667
							0.556333	0							0.203333	0.291	0.706	0.432333		0.717333	0.809	1	0.555667
							0.930667	0.372667							0.152	0.24	0.933333	0.658667		0.506	0.598333	0.75	0.297333
							0.936667	0.372333							0.144667	0.231667	0.838	0.563333		0.155	0.247	0.712	0.243
							0.567	0.003							0.699333	0.786667	0.555667	0.279		0.499667	0.591667	0.621	0.151
							0.681	0.115667							0.913	1	0.95	0.671667		0.479333	0.571667	0.858333	0.387333
							0.566667	0							0.092333	0.179667	0.878667	0.6		0.314667	0.407	0.755667	0.272
							0.569333	0							0.578667	0.666	0.929667	0.649		0.353	0.444333	0.838	0.343667
							0.905	0.333333							0.164667	0.251667	0.877333	0.59		0.264667	0.355667	0.878333	0.373
							0.682	0.11							0.122667	0.209333	0.452667	0.165667		0.512667	0.603333	0.845	0.337333
							0.682667	0.107667							0.843333	0.929667	1	0.709333		0.461667	0.552667	0.960667	0.444333
							0.575	0							0.894	0.98	0.624333	0.332333		0.185667	0.276333	0.904667	0.386667
							0.975	0.399333							0.104333	0.190333	0.448333	0.153667		0.909333	1	1	0.449
							0.716	0.138							0.826333	0.912333	0.613	0.316333		0.488	0.579333	1	0.444333
							0.741667	0.161333							0.227333	0.313667	0.822	0.524333		0.211	0.302	0.890333	0.324
							0.615667	0.029333							0.273333	0.359667	0.506667	0.208		0.159667	0.25	0.595333	0.019333
							0.919667	0.333333							0.856333	0.942333	1	0.7		0.605	0.694667	1	0.394
							0.588333	0							0.482	0.567333	1	0.698333		0.154667	0.244333	0.742667	0.103667
							0.588333	0							0.373	0.457667	0.601667	0.294333		0.91	1	0.733667	0.046333
							0.620667	0.030667							0.879333	0.964	1	0.690667		0.910333	1
							0.593333	0							0.495333	0.580333	0.878667	0.569		0.184667	0.274333
							0.597667	0							0.786667	0.871333	0.911	0.599667		0.909667	1
							0.657	0.056667							0.226333	0.310667	0.690333	0.378667		0.163667	0.252667
							0.636	0.030667							0.198	0.282	1	0.683333		0.912333	1
							0.607	0							0.880667	0.965	0.793667	0.475667		0.789	0.877
							0.608333	0							0.869667	0.954	0.666667	0.340333		0.104333	0.192
							0.76	0.150333							0.078667	0.162667	0.713	0.386		0.86	0.948333
							0.671	0.055667							0.768667	0.852667	0.669	0.342333		0.264333	0.352333
							0.948667	0.333333							0.087	0.171333	0.560333	0.230667		0.065667	0.154
							0.616667	0							0.134	0.217667	0.887667	0.554333		0.038	0.126
							0.95	0.333333							0.048333	0.132667	0.852333	0.518333		0.713667	0.801
							0.954667	0.333333							0.331667	0.415667	0.866667	0.532		0.912667	1
							0.956333	0.333333							0.081667	0.164333	1	0.665333		0.913	1
							0.657333	0.033667							0.102667	0.186	0.448333	0.112667		0.253667	0.340667
							0.624	0							0.123333	0.206	0.834667	0.497		0.793333	0.880667
							0.763333	0.137333							0.387333	0.470333	0.583333	0.236333		0.151667	0.237333
							0.629333	0							0.186333	0.269333	1	0.652667		0.182	0.268333
							0.630333	0							0.406333	0.488	0.846667	0.498667		0.257667	0.343667
							0.701	0.069667							0.178333	0.260333	0.386	0.033		0.897667	0.983667
							0.630667	0							0.482667	0.564667	0.712667	0.359		0.886	0.971667
							0.633667	0							0.058667	0.140333	0.964	0.610333		0.336333	0.422667
							0.635667	0							0.777667	0.859667	0.74	0.377333		0.344	0.429
							0.636333	0							0.791333	0.872	0.417333	0.053		0.356333	0.441333
							0.640333	0							0.176667	0.257333	0.781667	0.418		0.329667	0.414333
							0.641333	0							0.152333	0.233	0.912	0.541333		0.060333	0.145
							0.643667	0							0.079	0.159667	0.857667	0.486		0.867333	0.952667
							0.716333	0.070333							0.414667	0.495667	1	0.626667		0.848667	0.934
							0.647333	0							0.314667	0.395667	1	0.627333		0.502333	0.587667
							0.904	0.253333							0.540333	0.62	0.946333	0.573333		0.853667	0.938667
							0.653333	0							0.122333	0.202667	0.789333	0.414667		0.445333	0.530333
							0.656	0.002333							0.128	0.208	0.448667	0.072667		0.712	0.797333
							0.657	0							0.115333	0.195	0.901667	0.521667		0.117667	0.202667
							0.657667	0							0.295667	0.375333	0.569333	0.189667		0.729333	0.813333
							0.727333	0.069							0.848333	0.928667	1	0.618667		0.369	0.453333
							0.661333	0							0.154333	0.233	0.805	0.417667		0.655333	0.739667
							0.660667	0							0.557667	0.636667	0.59	0.180667		0.377333	0.461
							0.664333	0							0.028667	0.107333	0.573	0.163		0.184333	0.268333
							0.670333	0							0.897667	0.976333	0.668	0.250667		0.518667	0.602
							0.676667	0							0.848333	0.926	0.987667	0.565333		0.277333	0.36
							0.679333	0							0.351	0.429333	0.567333	0.143333		0.108667	0.192
							0.681333	0							0.903	0.981333	0.855	0.430333		0.070333	0.153333
							0.684	0							0.177333	0.254	0.979667	0.550667		0.122333	0.205667
							0.856667	0.171333							0.295667	0.372667	0.904667	0.454		0.224333	0.307333
							0.891667	0.204							0.132333	0.209667	0.625333	0.166333		0.120667	0.204
							0.689667	0							0.304667	0.381333	0.854	0.389667		0.769667	0.852333
							0.691333	0							0.163667	0.240333	0.666667	0.184333		0.634667	0.718
							0.868333	0.177667							0.178	0.253667	0.94	0.457333		0.168333	0.251667
							0.707	0.015							0.326	0.402	0.755333	0.271667		0.123	0.204667
							0.693	0							0.547	0.622667	0.972333	0.485667		0.118667	0.201
							0.729333	0.036667							0.224333	0.3	0.923333	0.428667		0.283	0.365333
							0.823	0.129333							0.863333	0.939	0.906	0.407667		0.181333	0.263333
							0.719667	0.016							0.325667	0.401333	0.967	0.464333		0.84	0.921333
							0.706	0							0.594333	0.670333	0.75	0.219333		0.768667	0.849333
							0.757333	0.050667							0.112	0.188	1	0.469		0.919333	1
							0.708333	0							0.045333	0.12	0.549333	0.005667		0.845	0.925667
							0.712	0							0.817667	0.892333	0.621	0.059667		0.268667	0.349
							0.711667	0							0.089	0.164	1	0.416667		0.380667	0.460333
							0.716667	0							0.882667	0.957667	0.816667	0.222		0.752667	0.833
							0.815333	0.096333							0.701667	0.776667	1	0.338		0.159	0.239333
							0.719667	0							0.057333	0.132667	0.742667	0.060333		0.724333	0.803667
							0.739667	0.017333							0.789	0.864333	0.893333	0.199333		0.530333	0.609667
							0.722	0							0.110667	0.185667	0.733667	0.035		0.860667	0.94
							0.726333	0							0.123	0.196667	0.965	0.17		0.564	0.643333
							0.727333	0							0.103333	0.177	0.878333	0.037		0.857333	0.936667
							0.727	0							0.841	0.915				0.879667	0.958333
							0.769667	0.035							0.06	0.134333				0.814667	0.893333
							0.737333	0							0.626667	0.7				0.023	0.101667
							0.912	0.174667							0.920667	0.994				0.149	0.228
							0.742	0							0.175667	0.249				0.178333	0.256667
							0.819	0.077							0.89	0.963333				0.072333	0.150333
							0.857	0.112333							0.855667	0.928667				0.823667	0.902
							0.809333	0.061333							0.474	0.546667				0.791	0.867667
							0.748333	0							0.268667	0.341				0.028667	0.105667
							0.752667	0							0.469333	0.541				0.204333	0.28
							0.768667	0.012333							0.841667	0.913667				0.633667	0.709667
							0.762	0							0.772	0.843667				0.264333	0.34
							0.762667	0							0.890333	0.962667				0.144667	0.220667
							0.811333	0.047667							0.685667	0.756333				0.814333	0.890333
							0.767	0							0.361667	0.433				0.619667	0.694667
							0.768	0							0.096	0.167				0.087333	0.161667
							0.808667	0.040333							0.828	0.899				0.155333	0.229667
							0.871667	0.103667							0.201667	0.273				0.772	0.846333
							0.771	0							0.053	0.123667				0.814333	0.888
							0.823667	0.049333							0.211333	0.282				0.466667	0.540667
							0.855667	0.081							0.093333	0.163667				0.132	0.205667
							0.876333	0.100333							0.391	0.460667				0.250333	0.323333
							0.862333	0.086667							0.283333	0.352				0.862333	0.935667
							0.776667	0							0.887667	0.956667				0.503667	0.577
							0.979	0.198667							0.515	0.583667				0.344333	0.417667
							0.958667	0.177							0.335	0.404333				0.061	0.134
							0.782667	0							0.053333	0.122667				0.794	0.866667
							0.804667	0.020667							0.067667	0.136333				0.673	0.744667
							0.912	0.107333							0.147333	0.216333				0.016	0.088
							0.806333	0							0.892667	0.962				0.923667	0.996
							0.831667	0.026							0.011667	0.079333				0.300667	0.373
							0.81	0							0.030333	0.098				0.200667	0.273
							0.941333	0.13							0.091667	0.159667				0.043667	0.115
							0.814333	0							0.257333	0.325				0.179667	0.250333
							0.826333	0.011							0.14	0.207667				0.122667	0.193
							0.852667	0.036							0.108667	0.175333				0.640333	0.710667
							0.819	0							0.062	0.129333				0.209333	0.279667
							0.825667	0							0.768	0.835333				0.558	0.628
							0.830667	0							0.134	0.201				0.387333	0.457
							0.836333	0							0.257667	0.325				0.281	0.35
							0.892667	0.056667							0.91	0.977				0.529333	0.598667
							0.841	0							0.279667	0.346667				0.909667	0.979
							0.848333	0							0.112	0.179333				0.332333	0.401
							0.849	0							0.160667	0.227333				0.804667	0.873333
							0.875	0.023667							0.195667	0.262667				0.672667	0.741667
							0.865333	0.013333							0.231667	0.297333				0.154	0.223333
							0.853667	0							0.142	0.208333				0.123667	0.191333
							0.854667	0.000667							0.733	0.799				0.675667	0.743667
							0.937	0.081667							0.727333	0.792667				0.9	0.968
							0.855667	0							0.885	0.95				0.211	0.278667
							0.864	0.005333							0.305667	0.370333				0.194667	0.261667
							0.861	0							0.057667	0.123				0.932667	1
							0.863667	0							0.273667	0.338667				0.608333	0.675667
							0.864667	0							0.183333	0.248333				0.890333	0.957667
							0.867	0							0.148667	0.213				0.762667	0.829333
							0.963667	0.096							0.84	0.904333				0.874	0.94
							0.869	0							0.782667	0.846333				0.527667	0.594
							0.872333	0							0.027333	0.091667				0.567	0.633
							0.875667	0							0.019667	0.082667				0.135	0.200333
							0.914667	0.031333							0.07	0.133				0.093333	0.158
							0.889	0							0.227	0.289667				0.282333	0.347
							0.893667	0							0.862333	0.925333				0.935333	1
							0.960667	0.058667							0.657667	0.720667				0.131667	0.196333
							0.906	0							0.845	0.908				0.194667	0.259667
							0.915333	0							0.194667	0.257667				0.066333	0.131
							0.918667	0							0.377667	0.440333				0.843333	0.907333
							0.952	0.031667							0.205	0.267667				0.109	0.173
							0.988333	0.052							0.094667	0.158				0.172	0.235667
							0.989667	0.052333							0.926333	0.988				0.226	0.289
							0.969	0.030667							0.051333	0.113333				0.611333	0.674333
							0.945	0							0.084333	0.146667				0.930667	0.993667
							0.95	0							0.100333	0.161667				0.500667	0.563333
							0.952667	0							0.186667	0.247333				0.840667	0.902333
															0.145667	0.207				0.616667	0.678333
															0.074	0.135333				0.894	0.956333
															0.052667	0.113667				0.203	0.264667
															0.882	0.941667				0.924333	0.986
															0.145667	0.205333				0.273667	0.336
															0.189333	0.249				0.771	0.833
															0.776333	0.836667				0.043667	0.106
															0.923667	0.984				0.121667	0.182667
															0.072667	0.132333				0.125	0.186
															0.121	0.180333				0.013667	0.075
															0.752667	0.811333				0.913	0.974333
															0	0.059				0.12	0.180667
															0.132667	0.192				0.154333	0.215333
															0.546667	0.604667				0.854333	0.915333
															0	0.058333				0.086	0.146
															0.863333	0.921667				0.870333	0.930667
															0.9	0.958				0.158333	0.218667
															0.388667	0.446667				0.084	0.143667
															0.007667	0.066				0.278333	0.338333
															0.046	0.103333				0.130667	0.190667
															0.228333	0.285				0.126333	0.186
															0.062	0.118667				0.496	0.555
															0.118667	0.175				0.092333	0.151
															0.012667	0.069				0.854667	0.913667
															0.713667	0.769667				0.913	0.972333
															0.030333	0.086333				0.198	0.255667
															0.748333	0.804333				0.942	1
															0.182	0.238				0.051333	0.109
															0.122667	0.178				0.873667	0.931333
															0.159	0.213667				0.351	0.409333
															0.124667	0.179667				0.062	0.12
															0.048333	0.103333				0.942667	1
															0.321	0.375667				0.846667	0.904
															0.843333	0.897667				0.102333	0.159
															0.012667	0.067				0.733	0.789667
															0.056	0.11				0.331667	0.388667
															0.099667	0.153667				0.186333	0.243333
															0.569333	0.623				0.243333	0.299333
															0.934333	0.988				0.281	0.337333
															0.109333	0.163333				0.863333	0.919
															0.247	0.301333				0.452	0.507667
															0.457667	0.511				0.279667	0.335333
															0.932333	0.985333				0.158333	0.213667
															0.877333	0.930667				0.048333	0.103667
															0.084	0.137				0.103333	0.158333
															0.107	0.160333				0.638667	0.693333
															0.049333	0.102				0.007667	0.063
															0.131667	0.185				0.063	0.118333
															0.096667	0.149333				0.166333	0.22
															0.738	0.79				0.819	0.873
															0.037	0.089				0.917667	0.971333
															0.747	0.798667				0.278667	0.333
															0.099333	0.151333				0.047333	0.101
															0.224667	0.276667				0.114	0.167
															0.111333	0.162				0.082	0.135333
															0.242333	0.293333				0.146667	0.199333
															0.053333	0.103333				0.100667	0.153333
															0.113333	0.163667				0.164667	0.218
															0.032333	0.082333				0.211333	0.264667
															0.883667	0.932333				0.791333	0.842667
															0.243333	0.292				0.178	0.229
															0.786333	0.835333				0.268	0.318667
															0.278667	0.328				0.298	0.348667
															0.186667	0.235333				0.722	0.772667
															0.052	0.100667				0.172667	0.223333
															0.093333	0.141				0.896	0.947
															0.937667	0.985333				0.052	0.103333
															0.912667	0.960667				0.277667	0.327667
															0.049333	0.097667				0.110333	0.16
															0.004333	0.052333				0.920333	0.970667
															0.066333	0.114667				0.027333	0.077667
															0.086	0.133				0.217667	0.267667
															0.027333	0.074333				0.062333	0.112333
															0.217667	0.264667				0.045	0.095333
															0.098	0.144667				0.843333	0.892667
															0.077	0.124				0.115667	0.164333
															0.953	1				0.191667	0.24
															0.031667	0.077333				0.202667	0.251
															0.128	0.174333				0.137333	0.185333
															0.909667	0.956				0.134	0.182333
															0.035	0.08				0.151333	0.199
															0.854667	0.9				0.934	0.981667
															0.887	0.932333				0.883	0.930667
															0.100667	0.146				0.929333	0.977
															0.066	0.111333				0.808667	0.856333
															0.136	0.181				0.052667	0.100333
															0.884667	0.929667				0.035333	0.083333
															0.216667	0.260333				0.121	0.167667
															0.158333	0.202				0.061333	0.108667
															0.082667	0.126667				0.101333	0.148667
															0.018	0.062				0.080667	0.127667
															0.917667	0.961333				0.096	0.143333
															0.147667	0.192				0.781333	0.828333
															0.110333	0.153				0.884333	0.930667
															0.957333	1				0.933	0.978667
															0.071667	0.114667				0.912333	0.958
															0.048333	0.09				0.012667	0.058667
															0.861667	0.904				0.122667	0.168667
															0.12	0.161333				0.900667	0.947
															0.016	0.057				0.102333	0.148
															0.133667	0.175				0.916667	0.962333
															0.845667	0.887				0.915667	0.961333
															0.933	0.973333				0.153333	0.199333
															0.1	0.139667				0.942333	0.988
															0.200667	0.241				0.067	0.112667
															0.255667	0.295667				0.735	0.780333
															0.771	0.810667				0.096667	0.141333
															0.147333	0.186333				0.129333	0.174667
															0.061333	0.1				0.112	0.157
															0.052333	0.091				0.922	0.967
															0.057	0.096333				0.87	0.913667
															0.123667	0.161667				0.919667	0.962333
															0.121667	0.159333				0.855333	0.898
															0.068333	0.106				0.861667	0.904333
															0.103667	0.140667				0.039	0.082333
															0.039667	0.076333				0.089333	0.132333
															0.045667	0.082667				0.076	0.119333
															0.033333	0.070333				0.879333	0.921
															0.87	0.906667				0.145667	0.188
															0.111333	0.147333				0.066	0.107667
															0.144667	0.180333				0.953	0.995333
															0.158333	0.194667				0.935	0.975667
															0.102	0.137667				0.197333	0.238
															0.934667	0.969667				0.029333	0.070667
															0.941	0.976				0.947333	0.988
															0.137333	0.172333				0.959667	1
															0.2	0.235				0.199333	0.239667
															0.124333	0.159				0.124333	0.164333
															0.043	0.077				0.935	0.975
															0.231	0.264333				0.226	0.266333
															0.053333	0.086333				0.003333	0.043
															0.033	0.065667				0.044	0.083667
															0.045	0.078				0.938	0.976667
															0.912	0.945				0.231	0.269667
															0.925667	0.958				0.052333	0.091333
															0.853667	0.886				0.093	0.131667
															0.009333	0.041				0.89	0.929333
															0.012333	0.044				0.116	0.155333
															0.815333	0.847				0.914667	0.954
															0.116	0.148				0.666667	0.704333
															0.062667	0.094333				0.068333	0.106333
															0.04	0.072				0.932333	0.970667
															0.028333	0.059				0.941333	0.979667
															0.027	0.058				0.938	0.976
															0.066333	0.097333				0.158333	0.196667
															0.090333	0.121333				0.914667	0.952
															0.038333	0.069667				0.962667	1
															0.061333	0.091667				0.099333	0.136667
															0.023	0.053333				0.047	0.083667
															0.916667	0.946667				0.950333	0.987333
															0.037667	0.067667				0.848	0.884667
															0.008	0.037333				0.933333	0.970667
															0.069	0.098333				0.078667	0.115
															0.83	0.859333				0.918667	0.954667
															0.029333	0.057				0.077	0.112
															0.88	0.908				0.079	0.113667
															0.575333	0.603333				0.934333	0.969333
															0.090667	0.119				0.906	0.940667
															0.110333	0.138667				0.032	0.066667
															0.072667	0.100333				0.936667	0.972
															0.024333	0.051333				0.933667	0.967667
															0.959667	0.987				0.920667	0.954333
															0.973333	1				0.935667	0.97
															0.942333	0.969				0.072667	0.107
															0.044667	0.071333				0.853667	0.886333
															0.010667	0.037333				0.901	0.933667
															0.913	0.94				0.022	0.054667
															0.054333	0.081667				0.056	0.089
															0.071333	0.098333				0.092333	0.125
															0.096667	0.122667				0.111	0.144
															0.050667	0.076				0.133667	0.166333
															0.067667	0.093				0.959667	0.991333
															0.057667	0.082333				0.049	0.080667
															0.083333	0.107667				0.043	0.075
															0.976	1				0.038333	0.07
															0.914667	0.938333				0.957667	0.989
															0.019333	0.043333				0.044667	0.075667
															0.035333	0.059333				0.898333	0.929
															0.029667	0.053				0.053333	0.084333
															0.011667	0.034667				0.072667	0.103333
															0.051667	0.075				0.093333	0.123
															0.010667	0.033667				0.965667	0.995333
															0.049	0.071667				0.958667	0.988667
															0.970667	0.992333				0.947	0.977333
															0.047667	0.067667				0.912	0.942333
															0.008667	0.029				0.010667	0.040667
															0.666667	0.686667				0.033333	0.063333
															0.037	0.057				0.061333	0.091333
															0.014	0.033				0.065667	0.094667
															0.030333	0.049				0.94	0.968667
															0.042333	0.061667				0.008	0.036333
															0.969667	0.988667				0.947	0.975
															0.963333	0.982				0.012667	0.040333
															0.018333	0.037				0.963333	0.991667
															0.968667	0.986333				0.933667	0.960667
															0.033	0.050667				0.954667	0.981667
															0.959	0.975333				0.904	0.930333
															0.021667	0.037667				0.852	0.878
															0.968667	0.985				0.930333	0.955333
															0.013333	0.029				0.973333	0.998333
															0.018667	0.034333				0.908	0.932667
															0.015333	0.031333				0.157667	0.182667
															0.962667	0.976667				0.112	0.136667
															0.012	0.024667				0.962	0.985667
															0.015	0.028				0.923	0.947
															0.006333	0.018667				0.976	1
															0.021667	0.033333				0.099667	0.123333
															0.032333	0.043333				0.929667	0.952333
															0.036333	0.047667				0.008667	0.031333
															0.016	0.026				0.916333	0.938
															0.017667	0.024333				0.021667	0.044
															0.325981	0.306184				0.029333	0.051667
																				0.966667	0.988333
																				0.029667	0.051
																				0.044333	0.065667
																				0.033	0.054
																				0.908333	0.929
																				0.028333	0.048
																				0.023	0.042667
																				0.956333	0.976667
																				0.969	0.989
																				0.039667	0.058333
																				0.049667	0.068333
																				0.037	0.056333
																				0.103	0.122333
																				0.967667	0.986333
																				0.069	0.087333
																				0.94	0.956667
																				0.018333	0.035333
																				0.959333	0.976667
																				0.071667	0.088333
																				0.024333	0.040667
																				0.952	0.968333
																				0.970333	0.986667
																				0.030333	0.046667
																				0.963333	0.978
																				0.019333	0.034
																				0.011667	0.025333
																				0.956333	0.970667
																				0.976	0.988667
																				0.983	0.994667
																				0.98	0.991
																				0.037667	0.048333
																				0.009333	0.019
																				0.987	0.993
																				0.21	0.210667

## Sheet: Fig. 4
Fig. 4a									Fig. 4b					Fig. 4c
WT	pif4-2	rve1-2	aba3-3	pif4-2 rve1-2	pif4-2 aba3-3	rve1-2 aba3-3	pif4-2 rve1-2 aba3-3		WT	PIF4-YFP WT	myc-RVE1 WT	YFP-ABA3 WT		WT	PIF4-YFP WT	myc-RVE1 WT	YFP-ABA3 WT	cop1-6	PIF4-YFP cop1-6	myc-RVE1 cop1-6	YFP-ABA3 cop1-6	PIF4-YFP myc-RVE1 cop1-6	YFP-ABA3 myc-RVE1 cop1-6
12.001	11.229	12.338	9.812	10.683	9.964	8.903	8.533		4.112	9.039	10.674	4.978		11.752	12.604	12.717	12.946	4.247	5.293	6.567	4.763	9.389	8.794
10.948	11.251	11.921	9.924	10.523	10.536	10.503	9.577		3.625	8.023	10.154	5.583		10.529	11.674	11.131	11.602	4.209	5.24	5.746	4.361	7.19	6.76
13.287	11.16	12.013	10.486	10.401	9.007	9.782	9.409		4.49	8.865	10.339	4.281		11.576	11.491	12.344	11.922	3.856	5.366	6.196	4.516	7.103	8.882
12.198	11.582	12.478	10.821	10.314	10.049	8.897	7.259		4.327	9.408	9.96	5.066		11.678	11.823	13.067	12.275	3.76	5.228	6.05	5.216	7.798	8.395
11.953	12.788	11.163	11.062	10.784	10.066	9.658	8.388		4.688	9.099	9.927	5.671		11.748	12.425	11.801	11.645	4.085	6.084	5.624	4.458	8.77	6.836
11.052	11.915	12.849	9.739	9.731	9.116	9.624	9.075		4.171	9.76	11.093	4.773		11.902	10.837	11.664	11.821	3.765	4.907	6.354	5.472	8.278	8.257
11.529	13.238	11.28	9.767	10.015	10.484	9.76	9.218		3.945	10.19	11.128	5.095		12.029	11.655	11.608	10.696	3.738	5.5	5.509	5.141	7.502	6.28
10.743	11.452	11.256	9.666	10.11	8.765	10.577	9.183		4.607	9.176	10.602	4.733		11.575	11.271	11.987	11.876	4.009	4.634	6.207	5.019	8.072	8.278
11.216	11.08	12.866	10.002	9.166	8.213	10.574	8.986		3.464	9.477	9.851	5.089		11.997	11.234	11.394	12.082	3.738	5.267	5.028	5.292	7.818	8.908
10.628	10.603	10.829	10.707	9.769	9.424	9.144	9.291		4.482	9.669	10.375	5.016		11.137	11.924	12.562	11.491	4.301	5.158	5.993	5.262	8.554	7.47
11.591	11.657	10.393	11.219	9.734	10.13	9.907	8.912		4.433	9.739	10.153	5.338		11.65	11.767	11.056	10.953	4.356	5.646	6.208	4.474	7.708	9.018
12.165	11.72	10.787	8.654	9.804	9.313	8.734	8.651		4.41	9.955	10.343	4.737		11.461	11.192	12.491	12.066	4.028	5.03	6.511	5.311	9.384	8.764
11.238	11.792	11.895	10.048	9.338	9.291	9.892	9.868		4.519	10.078	10.044	5.471		11.812	11.387	11.592	11.248	4.566	4.828	6.683	5.289	7.884	8.575
11.522	11.556	13.04	9.709	10.036	8.711	9.386	9.017		3.773	9.697	10.314	5.353		11.522	11.427	11.201	11.951	3.861	4.986	6.504	4.92	10.183	6.504
11.202	10.852	11.151	9.515	9.414	9.799	10.646	8.613		4.207	8.728	10.137	5.272		11.259	12.137	11.121	11.113	4.375	5.728	6.125	4.955	8.929	6.605
11.427	11.582	10.834	11.232	10.339	8.624	9.266	7.51		4.509	9.545	10.225	5.001		12.747	10.91	10.881	11.565	4.145	5.167	5.275	5.741	9	7.017
12.119	11.283	11.576	10.432	10.606	9.171	9.324	9.033		4.195	8.747	10.138	5.631		12.233	10.978	11.202	12.695	4.57	6.042	6.324	5.716	6.999	7.23
12.374	12.278	12.204	10.63	10.337	8.594	9.475	8.912		3.963	9.039	10.451	4.982		11.835	11.722	11.236	11.275	3.843	5.412	5.706	5.727	8.106	6.676
12.028	12.35	11.948	9.995	11.043	10.11	9.432	9.041		3.699	8.993	10.917	5.456		11.068	11.159	11.56	11.897	3.956	5.121	6.035	5.262	7.697	6.42
11.131	11.341	10.972	10.805	10.264	9.135	10.266	7.737		4.532	7.871	9.391	4.793		12.352	10.915	12.377	10.787	3.932	5.564	6.083	4.781	8.466	7.058
11.501	11.127	11.06	10.343	11.803	8.246	9.711	9.702		3.911	8.393	8.84	4.888		11.16	12.569	12.582	11.82	3.938	5.129	6.151	5.399	7.644	7.857
11.908	11.569	10.731	10.825	10.707	9.449	9.712	9.665		3.454	9.341	10.013	5.287		11.41	12.667	11.068	10.676	3.868	4.93	6.015	5.222	7.25	7.724
11.362	11.479	11.239	9.173	9.448	10.508	10.197	7.579		4.574	9.791		5.039		11.612	11.905	12.487	11.332	3.671	5.438	5.804	4.853	7.67	7.383
11.587	11.364	11.556	10.118	11.687	10.446	10.1	9.801		4.007	9.786		4.97		11.485		11.083	11.95	4.194	5.34	6.702		7.283	9.777
10.675	11.3	11.34	10.439	10.114		10.057	8.382		4.329	9.187				12.626		11.823		4.504	5.071	5.571		6.903	7.789
11.151	11.626	10.689	10.758	9.696		9.466			4.757	9.039						11.616		4.684	4.779			7.783	8.068
12.371	12.046	11.396	9.338	9.865												11.334		4.108					7.908
		11.532	10.5	10.013														4.221
														Tukey's multiple comparisons test	Adjusted P Value
Tukey's multiple comparisons test	Adjusted P Value								Tukey's multiple comparisons test	Adjusted P Value				WT vs PIF4-YFP WT	1
WT vs pif4-2	1								WT vs PIF4-YFP WT	4.83579e-10				WT vs myc-RVE1 WT	0.999999
WT vs rve1-2	0.999998								WT vs myc-RVE1 WT	4.83579e-10				WT vs YFP-ABA3 WT	1
WT vs aba3-3	3.747e-12								WT vs YFP-ABA3 WT	4.64311e-09				WT vs cop1-6	<0.000000000000001
WT vs pif4-2 rve1-2	3.867e-12								PIF4-YFP WT vs myc-RVE1 WT	1.23491e-09				WT vs PIF4-YFP cop1-6	<0.000000000000001
WT vs pif4-2 aba3-3	<0.000000000000001								PIF4-YFP WT vs YFP-ABA3 WT	4.83579e-10				WT vs myc-RVE1 cop1-6	<0.000000000000001
WT vs rve1-2 aba3-3	2e-15								myc-RVE1 WT vs YFP-ABA3 WT	4.83579e-10				WT vs YFP-ABA3 cop1-6	<0.000000000000001
WT vs pif4-2 rve1-2 aba3-3	<0.000000000000001													WT vs PIF4-YFP myc-RVE1 cop1-6	<0.000000000000001
pif4-2 vs rve1-2	0.999988													WT vs YFP-ABA3 myc-RVE1 cop1-6	<0.000000000000001
pif4-2 vs aba3-3	2.492e-12													PIF4-YFP WT vs myc-RVE1 WT	0.999833
pif4-2 vs pif4-2 rve1-2	2.572e-12													PIF4-YFP WT vs YFP-ABA3 WT	1
pif4-2 vs pif4-2 aba3-3	<0.000000000000001													PIF4-YFP WT vs cop1-6	<0.000000000000001
pif4-2 vs rve1-2 aba3-3	<0.000000000000001													PIF4-YFP WT vs PIF4-YFP cop1-6	<0.000000000000001
pif4-2 vs pif4-2 rve1-2 aba3-3	<0.000000000000001													PIF4-YFP WT vs myc-RVE1 cop1-6	<0.000000000000001
rve1-2 vs aba3-3	1.0378e-11													PIF4-YFP WT vs YFP-ABA3 cop1-6	<0.000000000000001
rve1-2 vs pif4-2 rve1-2	1.071e-11													PIF4-YFP WT vs PIF4-YFP myc-RVE1 cop1-6	<0.000000000000001
rve1-2 vs pif4-2 aba3-3	<0.000000000000001													PIF4-YFP WT vs YFP-ABA3 myc-RVE1 cop1-6	<0.000000000000001
rve1-2 vs rve1-2 aba3-3	<0.000000000000001													myc-RVE1 WT vs YFP-ABA3 WT	0.999954
rve1-2 vs pif4-2 rve1-2 aba3-3	<0.000000000000001													myc-RVE1 WT vs cop1-6	<0.000000000000001
aba3-3 vs pif4-2 rve1-2	>0.999999999999999													myc-RVE1 WT vs PIF4-YFP cop1-6	<0.000000000000001
aba3-3 vs pif4-2 aba3-3	0.00145622													myc-RVE1 WT vs myc-RVE1 cop1-6	<0.000000000000001
aba3-3 vs rve1-2 aba3-3	0.13196													myc-RVE1 WT vs YFP-ABA3 cop1-6	<0.000000000000001
aba3-3 vs pif4-2 rve1-2 aba3-3	3.1484e-11													myc-RVE1 WT vs PIF4-YFP myc-RVE1 cop1-6	<0.000000000000001
pif4-2 rve1-2 vs pif4-2 aba3-3	0.00142845													myc-RVE1 WT vs YFP-ABA3 myc-RVE1 cop1-6	<0.000000000000001
pif4-2 rve1-2 vs rve1-2 aba3-3	0.130388													YFP-ABA3 WT vs cop1-6	<0.000000000000001
pif4-2 rve1-2 vs pif4-2 rve1-2 aba3-3	3.0547e-11													YFP-ABA3 WT vs PIF4-YFP cop1-6	<0.000000000000001
pif4-2 aba3-3 vs rve1-2 aba3-3	0.831652													YFP-ABA3 WT vs myc-RVE1 cop1-6	<0.000000000000001
pif4-2 aba3-3 vs pif4-2 rve1-2 aba3-3	0.0244167													YFP-ABA3 WT vs YFP-ABA3 cop1-6	<0.000000000000001
rve1-2 aba3-3 vs pif4-2 rve1-2 aba3-3	6.92779e-05													YFP-ABA3 WT vs PIF4-YFP myc-RVE1 cop1-6	<0.000000000000001
														YFP-ABA3 WT vs YFP-ABA3 myc-RVE1 cop1-6	<0.000000000000001
														cop1-6 vs PIF4-YFP cop1-6	1.54939e-10
														cop1-6 vs myc-RVE1 cop1-6	<0.000000000000001
														cop1-6 vs YFP-ABA3 cop1-6	2.34842e-07
														cop1-6 vs PIF4-YFP myc-RVE1 cop1-6	<0.000000000000001
														cop1-6 vs YFP-ABA3 myc-RVE1 cop1-6	<0.000000000000001
														PIF4-YFP cop1-6 vs myc-RVE1 cop1-6	0.000191215
														PIF4-YFP cop1-6 vs YFP-ABA3 cop1-6	0.991
														PIF4-YFP cop1-6 vs PIF4-YFP myc-RVE1 cop1-6	<0.000000000000001
														PIF4-YFP cop1-6 vs YFP-ABA3 myc-RVE1 cop1-6	<0.000000000000001
														myc-RVE1 cop1-6 vs YFP-ABA3 cop1-6	3.1621e-06
														myc-RVE1 cop1-6 vs PIF4-YFP myc-RVE1 cop1-6	<0.000000000000001
														myc-RVE1 cop1-6 vs YFP-ABA3 myc-RVE1 cop1-6	<0.000000000000001
														YFP-ABA3 cop1-6 vs PIF4-YFP myc-RVE1 cop1-6	<0.000000000000001
														YFP-ABA3 cop1-6 vs YFP-ABA3 myc-RVE1 cop1-6	<0.000000000000001
														PIF4-YFP myc-RVE1 cop1-6 vs YFP-ABA3 myc-RVE1 cop1-6	0.686934

## Sheet: Fig. 5
Fig. 5g								Fig. 5h						Fig. 5i								Fig. 5j								Fig. 5k

## Sheet: Fig. 6
Fig. 6b						Fig. 6c							Fig. 6d
						WT			cop1-6				WT			cop1-6
						DMSO	10 μM Iso	10 μM Nap	DMSO	10 μM Iso	10 μM Nap		DMSO	10 μM Iso	10 μM Nap	DMSO	10 μM Iso	10 μM Nap
						11.88	13.032	13.224	2.704	4.625	3.534		5.705	8.413	6.383	0.828	0.938	1.022
						13.826	12.808	12.772	3.484	3.921	3.501		5.783	5.941	7.415	0.728	1.1	1.185
						14.929	13.016	13.249	2.74	3.526	3.365		5.58	7.359	6.441	0.88	1.139	1.093
						13.768	13.358	13.724	3.212	4.271	3.434		5.412	6.635	7.045	0.855	1.275	1.014
						13.75	13.534	13.388	3.557	4.034	3.342		5.866	6.888	6.146	1.018	1.126	1.01
						12.529	13.127	12.526	3.242	5.001	4.394		6.168	8.191	6.559	0.889	0.995	1.397
						13.423	12.809	14.223	2.872	3.509	3.861		6.523	8.488	7.614	0.828	1.198	1.107
						12.749	13.785	12.143	2.68	4.312	3.475		6.413	8.209	6.499	0.832	1.043	1.193
						13.737	13.099	12.865	2.5	4.385	3.494		6.4	7.457	5.828	0.951	1.131	1.138
						12.54	14.161	13.24	2.915	4.516	3.549		6.557	7.472	6.083	0.913	1.026	1.179
						12.123	13.543	12.086	2.966	3.881	3.444		4.732	6.368	6.303	1.125	1.284	0.928
						12.166	14.124	13.446	3.212	3.948	3.221		6.442	7.39	6.795	1.009	1.026	1.109
						13.858	13.875	12.73	3.038	4.044	3.316		6.288	7.498	6.719	1.123	1.159	1.109
						12.956	13.172	14.698	2.756	4.073	4.148		6.096	8.258	6.699	0.944	1.221	1.156
						13.341	13.221	13.956	3.077	4.011	3.512		5.57	7.09	6.599	0.887	1.195	1.156
						13.22	12.739	12.818	2.876	3.925	3.593		5.23	7.484	7.092	0.944	1.013	0.832
						13.306	13.749	13.92	3.057	3.755	3.176		5.418	7.413	6.135	1.067	1.018	1.227
						13.054	13.262	12.739	3.329	4.121	3.662		5.843	6.501	7.023	0.88	1.014	0.96
						13.28	13.848	14.245	3.738	3.491	3.264		6.27	7.003	7.642	0.884	1.38	0.887
						13.064	13.396	13.633	3.319	3.73	3.253		7.026	7.391	6.836	1.018	1.08	1.07
						13.275	12.885	13.263	3.754		3.373		5.531	7.456	5.936	0.909	1.043	1.05
						13.767	14.067	12.582					6.816		7.041	0.994	1.079
						13.919	13.342	13.124					5.75				1.039
						13.828		12.771									1.231
						13.982
						12.657
						13.745

## Sheet: Fig. S2
Fig. S2a						Fig. S2b						Fig. S2C						Fig. S2d					Fig. S2e					Fig. S2f
WT	cop1-6	dcs1-2 cop1-6	myc-DCS1-2 cop1-6 #1	myc-DCS1-2 cop1-6 #6		WT	cop1-6	dcs2-1cop1-6	myc-DCS2-1 cop1-6	YFP-DCS2-1 cop1-6		WT	cop1-6	dcs3-1 cop1-6	myc-gDCS3-1 cop1-6 #1	myc-gDCS3-1 cop1-6 #2		WT	cop1-6	dcs4-1 cop1-6	DCS4-1-flag cop1-6		WT	cop1-6	dcs5-1 cop1-6	YFP-DCS5-1 cop1-6		WT	cop1-6	dcs6-1 cop1-6	myc-DCS6-1 cop1-6	YFP-DCS6-1 cop1-6
9.742	2.864	9.169	8.795	10.356		11.601	3.42	11.206	9.936	9.843		11.72	4.405	10.422	10.016	10.806		11.877	4.057	10.456	10.242		11.729	3.689	8.251	9.821		11.846	4.432	8.239	9.493	10.396
10.408	3.612	9.19	9.027	8.856		11.688	3.543	9.355	10.177	9.989		12.386	4.109	10.882	10.97	9.893		11.421	3.172	9.703	10.743		11.071	3.723	7.796	8.741		11.286	4.131	8.36	8.146	9.522
10.474	3.741	9.263	9.422	9.173		11.331	3.462	10.466	10.251	10.898		11.432	4.396	10.754	10.49	9.206		11.597	2.848	10.712	11.545		11.13	3.459	9.926	9.667		11.524	4.128	8.792	8.632	10.416
10.518	3.758	9.476	9.554	9.319		11.789	3.492	10.858	10.184	9.353		11.988	4.011	10.398	10.484	10.279		10.522	3.697	11.3	10.26		11.91	3.63	8.3	8.853		12.037	4.135	9.184	9.819	9.269
10.52	3.807	9.502	9.77	9.43		11.964	3.383	10.012	9.486	9.524		14.304	5.217	11.004	11.268	9.256		10.771	3.686	10.49	10.14		12.102	3.308	10.524	9.952		11.503	4.298	9.455	10.012	9.052
10.54	3.864	9.683	9.853	9.505		12.14	3.356	10.559	10.079	10.047		13.031	3.748	10.958	9.916	8.593		11.691	3.514	10.842	10.023		12.601	3.255	10.008	9.448		12.888	4.199	9.419	9.049	9.445
10.679	3.867	9.836	9.914	9.516		12.495	2.91	9.721	10.458	11.053		13.148	4.392	11.32	10.97	9.539		11.586	3.641	10.474	10.623		11.289	3.159	10.396	9.631		11.995	4.479	8.608	9.111	10.54
10.865	4.065	9.996	9.981	9.589		12.863	3.485	10.327	9.973	10.177		11.743	3.444	12.189	10.691	8.872		11.394	3.579	10.117	10.33		11.502	3.849	10.673	8.979		11.66	4.599	10.013	8.705	10.566
10.917	4.081	10.008	9.998	9.658		12.185	3.585	10.213	9.829	11.024		11.374	5.055	11.82	10.768	8.828		11.217	3.692	10.71	10.272		11.312	3.718	10.828	11.408		11.599	4.271	9.697	9.002	10.38
10.937	4.11	10.025	10.012	9.808		11.412	3.463	11.413	9.815	9.925		11.978	3.508	11.667	10.81	8.768		11.41	3.724	10.05	11.067		11.597	3.658	11.148	10.411		11.786	4.689	8.969	10.486	10.171
11.023	4.117	10.14	10.038	9.871		11.861	3.428	9.731	10.418	9.92		12.409	3.988	11.185	10.933	9.761		11.398	3.259	10.125	10.818		11.813	3.802	9.908	9.759		11.964	3.885	9.43	9.768	9.569
11.024	4.12	10.206	10.438	10.102		12.086	2.965	11.028	10.294	10.929		12.298	4.209	10.155	11.305	8.776		11.738	3.545	9.962	10.263		11.496	3.49	10.953	9.477		11.695	4.708	8.978	9.442	9.273
11.088	4.149	10.258	10.505	10.501		11.242	3.699	9.083	10.592	9.789		14.092	4.467	10.439	9.89	8.411		11.614	3.537	10.574	10.372		12.155	3.286	10.823	8.612		11.449	4.296	9.473	8.671	8.755
11.126	4.191	10.267	10.551	10.54		11.675	3.477	9.598	9.789	11.367		14.875	4.818	10.485	10.283	10.425		11.373	3.823	9.746	10.889		12.179	3.078	9.732	8.712		11.845	4.218	9.299	8.888	8.535
11.136	4.279	10.291	10.622	10.623		11.387	3.34	10.005	10.197	9.934		12.635	3.16	9.923	10.457	10.185		10.838	3.814	9.659	10.097		11.515	3.509	8.625	9.972		12.232	3.761	10.497	9.678	9.221
11.147	4.307	10.53	10.63	10.644		11.215	3.632	10.71	9.762	9.965		12.559	3.564	11.407	10.327	9.895		11.109	3.954	10.785	10.271		12.13	3.225	10.378	9.002		12.334	3.969	9.564	9.149	8.86
11.161	4.356	10.574	10.674	10.949		12.378	3.267	9.143	9.877	9.665		11.867	3.771	11.061	10.411	11.133		10.602	3.272	11.145	10.172		12.061	3.185	7.989	9.7		11.988	4.036	9.681	9.806	9.612
11.162	4.379	10.65	10.751	11.16		11.482	3.444	9.947	10.554	10.843		13.247	3.666	11.326	11.482	8.67		10.994	3.318	10.566	10.304		12.227	3.868	8.097	10.135		12.688	4.672	10.093	10.615	10.1
11.178	4.41	10.652	10.993	11.262		11.4	3.392	9.469	10.606	10.812		12.48	3.442	10.536	9.715	10.215		11.277	3.463	10.63	11.561		11.332	3.463	9.291	9.156		12.79	4.284	9.676	9.56	8.578
11.239	4.472	10.662	11.085	11.838		12.448	3.32	10.517	9.602	11.199		12.28	3.532	10.624	10.172	10.703		11.227	3.323	10.655	10.943		11.171	3.323	10.256	9.168		11.054	3.958	10.413	9.389	9.173
11.332	4.482	10.848				11.712	3.571	11.346	9.259	10.765		12.684	3.375	10.021	10.218	10.162		11.518	3.72	10.418	9.951		12.746	3.72	8.103	8.669		11.223	4.397	9.806	9.568	9.996
11.436	4.549	11.064				11.295		11.823	9.166	10.795		13.447		10.016	10.405	10.512		11.831	3.4	9.905	10.544		11.63	3.4	8.203	9.747		11.701	4.038	9.611	9.25	9.469
11.526	4.568	11.079				11.651			11.179			12.467						11.469					11.157					11.839	4.841	9.918	10.33	8.107
11.529		11.323							11.298			13.611						12.009										12.219		10.199
11.555		11.51																												8.102
11.58		11.817
11.748						Tukey's multiple comparisons test	Adjusted P Value					Tukey's multiple comparisons test	Adjusted P Value					Tukey's multiple comparisons test	Adjusted P Value				Tukey's multiple comparisons test	Adjusted P Value				Tukey's multiple comparisons test	Adjusted P Value
11.778						WT vs cop1-6	6.9e-14					WT vs cop1-6	5e-14					WT vs cop1-6	2.59153e-10				WT vs cop1-6	2.08348e-10				WT vs cop1-6	1.8e-14
11.868						WT vs dcs2-1 cop1-6	1.47e-13					WT vs dcs3-1 cop1-6	3.9e-13					WT vs dcs4-1 cop1-6	2.92845e-10				WT vs dcs5-1 cop1-6	2.08383e-10				WT vs dcs6-1 cop1-6	1.8e-14
11.888						WT vs myc-DCS2-1 cop1-6	1.04e-13					WT vs myc-gDCS3-1 cop1-6 #1	9.3e-14					WT vs DCS4-1-flag cop1-6	2.66087e-09				WT vs YFP-DCS5-1 cop1-6	2.08381e-10				WT vs myc-DCS6-1 cop1-6	1.8e-14
11.927						WT vs YFP-DCS2-1 cop1-6	3.13e-13					WT vs myc-gDCS3-1 cop1-6 #2	5e-14					cop1-6 vs dcs4-1 cop1-6	2.59153e-10				cop1-6 vs dcs5-1 cop1-6	2.08348e-10				WT vs YFP-DCS6-1 cop1-6	1.8e-14
12.101						cop1-6 vs dcs2-1 cop1-6	6.9e-14					cop1-6 vs dcs3-1 cop1-6	5e-14					cop1-6 vs DCS4-1-flag cop1-6	2.59153e-10				cop1-6 vs YFP-DCS5-1 cop1-6	2.08348e-10				cop1-6 vs dcs6-1 cop1-6	1.8e-14
12.145						cop1-6 vs myc-DCS2-1 cop1-6	6.9e-14					cop1-6 vs myc-gDCS3-1 cop1-6 #1	5e-14					dcs4-1 cop1-6 vs DCS4-1-flag cop1-6	0.801396				dcs5-1 cop1-6 vs YFP-DCS5-1 cop1-6	0.994507				cop1-6 vs myc-DCS6-1 cop1-6	1.8e-14
12.187						cop1-6 vs YFP-DCS2-1 cop1-6	6.9e-14					cop1-6 vs myc-gDCS3-1 cop1-6 #2	5e-14															cop1-6 vs YFP-DCS6-1 cop1-6	1.8e-14
12.36						dcs2-1 cop1-6 vs myc-DCS2-1 cop1-6	0.793692					dcs3-1 cop1-6 vs myc-gDCS3-1 cop1-6 #1	0.617513															dcs6-1 cop1-6 vs myc-DCS6-1 cop1-6	1
12.418						dcs2-1 cop1-6 vs YFP-DCS2-1 cop1-6	0.996536					dcs3-1 cop1-6 vs myc-gDCS3-1 cop1-6 #2	2.46596e-06															dcs6-1 cop1-6 vs YFP-DCS6-1 cop1-6	0.970069
12.537						myc-DCS2-1 cop1-6 vs YFP-DCS2-1 cop1-6	0.573313					myc-gDCS3-1 cop1-6 #1 vs myc-gDCS3-1 cop1-6 #2	0.000773992															myc-DCS6-1 cop1-6 vs YFP-DCS6-1 cop1-6	0.969156
12.62
Tukey's multiple comparisons test	Adjusted P Value
WT vs cop1-6	6.6e-14
WT vs dcs1-2 cop1-6	4.46905e-08
WT vs myc-DCS1-2 cop1-6 #1	3.88261e-09
WT vs myc-DCS1-2 cop1-6 #6	4.38591e-09
cop1-6 vs dcs1-2 cop1-6	6.6e-14
cop1-6 vs myc-DCS1-2 cop1-6 #1	6.6e-14
cop1-6 vs myc-DCS1-2 cop1-6 #6	6.6e-14
dcs1-2 cop1-6 vs myc-DCS1-2 cop1-6 #1	0.88868
dcs1-2 cop1-6 vs myc-DCS1-2 cop1-6 #6	0.897314
myc-DCS1-2 cop1-6 #1 vs myc-DCS1-2 cop1-6 #6	1

## Sheet: Fig. S4
Fig. S4d			Fig. S4e
GO terms	-log10(P value)		GO terms	-log10(P value)
cellular process	27.6676		nitrogen compound metabolic process	25.0287
metabolic process	24.1707		organic substance metabolic process	24.6021
primary metabolic process	23.224		cellular process	24.0223
organic substance metabolic process	22.9355		primary metabolic process	23.8601
nitrogen compound metabolic process	21.2725		metabolic process	23.3468
cellular metabolic process	18.8601		macromolecule metabolic process	21.5391
macromolecule metabolic process	18.1118		regulation of biological process	17.262
biological regulation	17.057		regulation of gene expression	16.3439
regulation of biological process	16.7905		biological regulation	16.3251
regulation of metabolic process	16.4962		regulation of macromolecule metabolic process	15.5952
regulation of macromolecule metabolic process	15.011		regulation of metabolic process	15.3665
regulation of gene expression	14.1385		cellular metabolic process	14.8996
organonitrogen compound metabolic process	12.6459		organonitrogen compound metabolic process	13.6234
protein metabolic process	11.719		regulation of cellular process	12.8097
protein modification process	11.3936		heterocycle metabolic process	12.5719
regulation of nitrogen compound metabolic process	11.2388		protein modification process	11.9208
response to radiation	10.8327		nucleobase-containing compound metabolic process	11.9031
organic cyclic compound metabolic process	10.8097		organic cyclic compound metabolic process	11.7986
response to light stimulus	10.7721		response to stimulus	11.7747
regulation of primary metabolic process	10.7496		negative regulation of biological process	11.767
regulation of cellular process	10.5482		cellular aromatic compound metabolic process	11.301
response to abiotic stimulus	10.2848		nucleic acid metabolic process	10.9508
nucleobase-containing compound metabolic process	10.2097		protein metabolic process	10.9245
heterocycle metabolic process	10.0106		regulation of nitrogen compound metabolic process	10.752
regulation of cellular metabolic process	9.64589		cellular response to stimulus	10.5654
response to stimulus	9.61083		response to abiotic stimulus	10.5591
cellular aromatic compound metabolic process	9.32698		cellular nitrogen compound metabolic process	10.4559
macromolecule modification	9.1296		response to radiation	9.77469
phosphate-containing compound metabolic process	9.03339		regulation of primary metabolic process	9.56384
phosphorus metabolic process	8.97469		regulation of cellular metabolic process	9.16115
nucleic acid metabolic process	8.79317		response to stress	9.13371
cellular nitrogen compound metabolic process	8.74958		macromolecule modification	9.0575
negative regulation of metabolic process	8.72816		regulation of nucleobase-containing compound metabolic process	8.82681
negative regulation of biological process	8.60555		response to light stimulus	8.53462
regulation of nucleobase-containing compound metabolic process	8.14752		RNA metabolic process	8.2204

## Sheet: Fig. S6
Fig. S6c
WT_L	WT_D	cop1-6_D
0.306161	0.176088	0.443744
0.364928	0.159752	0.423681
0.371693	0.183104	0.448732
Fig. S6d
WT_L	WT_D	cop1-6_D
0.050519	0.024461	0.0397717
0.0474566	0.0261817	0.0433411
0.044794	0.0234832	0.0404216
Fig. S6e
WT_L	WT_D	cop1-6_D
0.0514398	0.0342216	0.112391
0.0559316	0.0432967	0.0747632
0.0682945	0.0397268	0.0684117
Fig. S6f
WT_L	WT_D	cop1-6_D
0.0125758	0.0287664	0.0149265
0.0122646	0.03082	0.0152106
0.0118883	0.0281568	0.0202748

## Sheet: Fig. S7
Fig. S7a
WT_L	WT_D	cop1-6_D
0.776335	0.90108	0.85695
0.824976	0.915677	0.829453
0.84746	0.941413	0.84017
Fig. S7b
WT_L	WT_D	cop1-6_D
0.827977	0.917975	0.850498
0.839523	0.941196	0.892622
0.847184	0.920292	0.825719
Fig. S7c
WT_L	WT_D	cop1-6_D
0.79148	0.846593	0.788952
0.78245	0.83659	0.786735
0.75632	0.85803	0.777228
Fig. S7d
WT_L	WT_D	cop1-6_D
0.969448	0.93286	0.974604
0.956826	0.880428	0.974017
0.97087	0.895013	0.973167

## Sheet: Fig. S8
Fig. S8a													Fig. S8d
													WT_L	WT_D	cop1-6_D
													0.685768	0.140475	0.983728
													0.657395	0.173039	1.10622
													0.647135	0.0773811	0.619544
													Fig. S8e
													WT_L	WT_D	cop1-6_D
													0.324437	0.19012	0.434712
													0.365903	0.184837	0.384747
													0.39421	0.198813	0.462065
													Fig. S8f
													WT_L	WT_D	cop1-6_D
													0.156254	0.0660846	0.258135
													0.145327	0.0802719	0.279872
													0.132034	0.0633358	0.311774
													Fig. S8g
													WT_L	WT_D	cop1-6_D
													0.0324993	0.143155	0.057016
													0.0429704	0.138514	0.0901084
													0.0450204	0.12901	0.0693054

[truncated: 2 more sheets: Fig. S9, Fig. S11]
